# Supplementary material for: Fostering Conservation via an Integrated Use of Conventional Approaches and High-Throughput SPET Genotyping: A Case Study Using the Endangered Canarian Endemics Solanum lidii and S. vespertilio (Solanaceae)
Source: Front Plant Sci. 2020 Jul 10;11:757. doi: 10.3389/fpls.2020.00757 (PMC7381301; doi:10.3389/fpls.2020.00757)
Supplement: DATA S1 — Statistics of sequencing and mapping onto the reference genome “67/3” (Barchi et al., 2019b). [file Table_1.XLSX]

## Sheet: Supplementary data S1
Supplementary data S1. Statistics of sequencing and mapping onto the reference genome '67/3' (Barchi et al., 2019b).
	Accession code	Species	Population, Locality, Island	Sequenced reads	Aligned reads	% aligned reads	Mean coverage
	SVV_BR_1	S. vespertilio ssp. vespertilio	Valle Brosque, Anaga, Tenerife	464109	439495	94.69	81.17
	SVV_BR_2	S. vespertilio ssp. vespertilio	Valle Brosque, Anaga, Tenerife	288675	275064	95.28	50.8
	SVV_BR_3	S. vespertilio ssp. vespertilio	Valle Brosque, Anaga, Tenerife	461348	439107	95.17	81.24
	SVV_BR_4	S. vespertilio ssp. vespertilio	Valle Brosque, Anaga, Tenerife	649496	619761	95.42	114.45
	SVV_BR_5	S. vespertilio ssp. vespertilio	Valle Brosque, Anaga, Tenerife	470714	448276	95.23	82.92
	SVV_BR_6	S. vespertilio ssp. vespertilio	Valle Brosque, Anaga, Tenerife	172840	164728	95.3	30.48
	SVV_BR_7	S. vespertilio ssp. vespertilio	Valle Brosque, Anaga, Tenerife	677093	647363	95.6	119.86
	SVV_BR_8	S. vespertilio ssp. vespertilio	Valle Brosque, Anaga, Tenerife	284423	270436	95.08	50.06
	SVV_BR_9	S. vespertilio ssp. vespertilio	Valle Brosque, Anaga, Tenerife	448938	431197	96.04	80.02
	SVV_BO_1	S. vespertilio ssp. vespertilio	Lomo de Las Bodegas, Anaga, Tenerife	388209	368768	94.99	68.18
	SVV_BO_2	S. vespertilio ssp. vespertilio	Lomo de Las Bodegas, Anaga, Tenerife	444533	423092	95.17	78.12
	SVV_BO_3	S. vespertilio ssp. vespertilio	Lomo de Las Bodegas, Anaga, Tenerife	726548	692216	95.27	128.09
	SVV_BO_4	S. vespertilio ssp. vespertilio	Lomo de Las Bodegas, Anaga, Tenerife	538243	511288	94.99	94.45
	SVV_BO_5	S. vespertilio ssp. vespertilio	Lomo de Las Bodegas, Anaga, Tenerife	488426	465494	95.3	86.1
	SVV_BO_6	S. vespertilio ssp. vespertilio	Lomo de Las Bodegas, Anaga, Tenerife	410413	390885	95.24	72.44
	SVV_BO_7	S. vespertilio ssp. vespertilio	Lomo de Las Bodegas, Anaga, Tenerife	501405	478444	95.42	88.6
	SVV_BO_8	S. vespertilio ssp. vespertilio	Lomo de Las Bodegas, Anaga, Tenerife	496608	473262	95.29	87.61
	SVV_BO_9	S. vespertilio ssp. vespertilio	Lomo de Las Bodegas, Anaga, Tenerife	539704	512079	94.88	94.8
	SVV_BO_10	S. vespertilio ssp. vespertilio	Lomo de Las Bodegas, Anaga, Tenerife	452631	431201	95.26	79.83
	SVV_BO_11	S. vespertilio ssp. vespertilio	Lomo de Las Bodegas, Anaga, Tenerife	251036	239489	95.4	44.44
	SVV_BO_12	S. vespertilio ssp. vespertilio	Lomo de Las Bodegas, Anaga, Tenerife	420531	403855	96.03	74.96
	SVV_BO_13	S. vespertilio ssp. vespertilio	Lomo de Las Bodegas, Anaga, Tenerife	548501	521757	95.12	96.33
	SVV_BO_14	S. vespertilio ssp. vespertilio	Lomo de Las Bodegas, Anaga, Tenerife	204882	196487	95.9	36.43
	SVV_BO_15	S. vespertilio ssp. vespertilio	Lomo de Las Bodegas, Anaga, Tenerife	357793	342947	95.85	63.44
	SVV_BO_16	S. vespertilio ssp. vespertilio	Lomo de Las Bodegas, Anaga, Tenerife	480539	460154	95.75	85.38
	SVV_BO_17	S. vespertilio ssp. vespertilio	Lomo de Las Bodegas, Anaga, Tenerife	272184	259156	95.21	47.9
	SVV_BO_18	S. vespertilio ssp. vespertilio	Lomo de Las Bodegas, Anaga, Tenerife	350499	336154	95.9	62.4
	SVV_AR_1	S. vespertilio ssp. Vespertilio	Cabezo de Arbei, Anaga, Tenerife	298363	283350	94.96	52.32
	SVV_AR_2	S. vespertilio ssp. vespertilio	Cabezo de Arbei, Anaga, Tenerife	531313	507266	95.47	93.79
	SVV_AR_3	S. vespertilio ssp. vespertilio	Cabezo de Arbei, Anaga, Tenerife	455308	434304	95.38	80.38
	SVV_AR_4	S. vespertilio ssp. vespertilio	Cabezo de Arbei, Anaga, Tenerife	394012	376295	95.5	69.7
	SVV_AR_5	S. vespertilio ssp. vespertilio	Cabezo de Arbei, Anaga, Tenerife	538780	513055	95.22	95.01
	SVV_AR_6	S. vespertilio ssp. vespertilio	Cabezo de Arbei, Anaga, Tenerife	176214	167449	95.02	30.97
	SVV_AR_7	S. vespertilio ssp. vespertilio	Cabezo de Arbei, Anaga, Tenerife	704830	670772	95.16	124.17
	SVV_ME_1	S. vespertilio ssp. vespertilio	Mesa del Brezal, Anaga, Tenerife	480767	458147	95.29	84.8
	SVV_ME_2	S. vespertilio ssp. vespertilio	Mesa del Brezal, Anaga, Tenerife	338296	323773	95.7	60.03
	SVV_ME_3	S. vespertilio ssp. vespertilio	Mesa del Brezal, Anaga, Tenerife	292602	278044	95.02	51.42
	SVV_ME_4	S. vespertilio ssp. vespertilio	Mesa del Brezal, Anaga, Tenerife	519762	494367	95.11	91.32
	SVV_ME_5	S. vespertilio ssp. vespertilio	Mesa del Brezal, Anaga, Tenerife	525221	498641	94.93	92.25
	SVV_ME_6	S. vespertilio ssp. vespertilio	Mesa del Brezal, Anaga, Tenerife	344390	326994	94.94	60.36
	SVV_ME_7	S. vespertilio ssp. vespertilio	Mesa del Brezal, Anaga, Tenerife	365409	350572	95.93	65.1
	SVV_ME_8	S. vespertilio ssp. vespertilio	Mesa del Brezal, Anaga, Tenerife	317896	304342	95.73	56.42
	SVV_ME_9	S. vespertilio ssp. vespertilio	Mesa del Brezal, Anaga, Tenerife	395224	375596	95.03	69.58
	SVV_ME_10	S. vespertilio ssp. vespertilio	Mesa del Brezal, Anaga, Tenerife	621839	590046	94.88	109.02
	SVV_CO_1	S. vespertilio ssp. vespertilio	Bco. de Los Cochinos, Teno, Tenerife	390921	374916	95.9	69.58
	SVV_CO_2	S. vespertilio ssp. vespertilio	Bco. de Los Cochinos, Teno, Tenerife	1801500	1716930	95.3	316.83
	SVV_CO_3	S. vespertilio ssp. vespertilio	Bco. de Los Cochinos, Teno, Tenerife	491267	467677	95.19	86.54
	SVV_CO_4	S. vespertilio ssp. vespertilio	Bco. de Los Cochinos, Teno, Tenerife	307477	294316	95.71	54.59
	SVV_CO_5	S. vespertilio ssp. vespertilio	Bco. de Los Cochinos, Teno, Tenerife	444542	423641	95.29	78.29
	SVV_CO_6	S. vespertilio ssp. vespertilio	Bco. de Los Cochinos, Teno, Tenerife	456992	438331	95.91	81.32
	SVV_CO_7	S. vespertilio ssp. vespertilio	Bco. de Los Cochinos, Teno, Tenerife	349240	332816	95.29	61.57
	SVV_CO_8	S. vespertilio ssp. vespertilio	Bco. de Los Cochinos, Teno, Tenerife	577790	550038	95.19	101.8
	SVV_CO_9	S. vespertilio ssp. vespertilio	Bco. de Los Cochinos, Teno, Tenerife	505128	481338	95.29	88.98
	SVV_CO_10	S. vespertilio ssp. vespertilio	Bco. de Los Cochinos, Teno, Tenerife	456234	436207	95.61	80.77
	SVV_CO_11	S. vespertilio ssp. vespertilio	Bco. de Los Cochinos, Teno, Tenerife	728536	697444	95.73	129.2
	SVV_CO_12	S. vespertilio ssp. vespertilio	Bco. de Los Cochinos, Teno, Tenerife	476290	454836	95.49	84.24
	SVV_CO_13	S. vespertilio ssp. vespertilio	Bco. de Los Cochinos, Teno, Tenerife	770189	733726	95.26	135.85
	SVV_CO_14	S. vespertilio ssp. vespertilio	Bco. de Los Cochinos, Teno, Tenerife	589459	563819	95.65	104.42
	SVV_CO_15	S. vespertilio ssp. vespertilio	Bco. de Los Cochinos, Teno, Tenerife	175652	168418	95.88	31.32
	SVD_O_1	S. vespertilio ssp. doramae	Finca de Osorio, Teror, Gran Canaria	470695	447754	95.12	82.97
	SVD_O_2	S. vespertilio ssp. doramae	Finca de Osorio, Teror, Gran Canaria	450181	427422	94.94	79.05
	SVD_O_3	S. vespertilio ssp. doramae	Finca de Osorio, Teror, Gran Canaria	312524	299247	95.75	55.55
	SVD_O_4	S. vespertilio ssp. doramae	Finca de Osorio, Teror, Gran Canaria	181525	172623	95.09	31.95
	SVD_I_1	S. vespertilio ssp. doramae	IES Doramas, Moya, Gran Canaria	584763	555618	95.01	102.9
	SL_TE_1	S. lidii	Lomo de La Cruz, Temisas, Gran Canaria	441352	421939	95.6	78.03
	SL_TE_2	S. lidii	Lomo de La Cruz, Temisas, Gran Canaria	429907	409764	95.31	75.78
	SL_TE_3	S. lidii	Lomo de La Cruz, Temisas, Gran Canaria	423633	406569	95.97	75.4
	SL_TE_4	S. lidii	Lomo de La Cruz, Temisas, Gran Canaria	485110	466043	96.06	86.26
	SL_TE_5	S. lidii	Lomo de La Cruz, Temisas, Gran Canaria	486961	464237	95.33	85.69
	SL_TE_6	S. lidii	Lomo de La Cruz, Temisas, Gran Canaria	265262	253104	95.41	46.82
	SL_TE_7	S. lidii	Lomo de La Cruz, Temisas, Gran Canaria	156446	149232	95.38	27.56
	SL_TE_8	S. lidii	Lomo de La Cruz, Temisas, Gran Canaria	434010	414913	95.59	76.77
	SL_TE_9	S. lidii	Lomo de La Cruz, Temisas, Gran Canaria	124841	119232	95.5	22.05
	SL_TE_10	S. lidii	Lomo de La Cruz, Temisas, Gran Canaria	179920	172745	96.01	32.01
	Average			446472	425812	95.3893	78.8004
	Total			33038894	31510063
