# Supplementary material for: Fostering Conservation via an Integrated Use of Conventional Approaches and High-Throughput SPET Genotyping: A Case Study Using the Endangered Canarian Endemics Solanum lidii and S. vespertilio (Solanaceae)
Source: Front Plant Sci. 2020 Jul 10;11:757. doi: 10.3389/fpls.2020.00757 (PMC7381301; doi:10.3389/fpls.2020.00757)
Supplement: DATA S2 — Mean probe coverage of the high-quality reads using the eggplant SPET platform (Barchi et al., 2019a). [file Table_2.XLSX]

## Sheet: Supplementary data S2
Supplementary data S2. Mean probe coverage of the high-quality reads using the eggplant SPET platform (Barchi et al., 2019 a)
	Probe ID	Mean coverage
	SMEL3Ch01_131929_131929	59.9479
	SMEL3Ch01_154841_154841	61.9271
	SMEL3Ch01_209320_209320	81.3333
	SMEL3Ch01_265551_265551	8.84375
	SMEL3Ch01_495021_495021	89.6354
	SMEL3Ch01_510967_510967	57.7083
	SMEL3Ch01_525647_525647	89.7917
	SMEL3Ch01_663737_663737	56.8229
	SMEL3Ch01_683014_683014	132.646
	SMEL3Ch01_703635_703635	71.8438
	SMEL3Ch01_753880_753880	55.4896
	SMEL3Ch01_1053533_1053533	72.5
	SMEL3Ch01_1233911_1233911	0.09375
	SMEL3Ch01_1268571_1268571	80.9375
	SMEL3Ch01_1306291_1306291	135.552
	SMEL3Ch01_1394835_1394835	96.9896
	SMEL3Ch01_1419780_1419780	98.3542
	SMEL3Ch01_1437695_1437695	155.083
	SMEL3Ch01_1446429_1446429	68.7396
	SMEL3Ch01_1646655_1646655	148.833
	SMEL3Ch01_1719623_1719623	56.0938
	SMEL3Ch01_1742598_1742598	2.97917
	SMEL3Ch01_1765003_1765003	104.875
	SMEL3Ch01_1770365_1770365	201.115
	SMEL3Ch01_1801626_1801626	60.6771
	SMEL3Ch01_1804300_1804300	39.4688
	SMEL3Ch01_1822597_1822597	200.656
	SMEL3Ch01_1865382_1865382	72.5
	SMEL3Ch01_1876132_1876132	80.9375
	SMEL3Ch01_1884379_1884379	83.5208
	SMEL3Ch01_1917210_1917210	124.875
	SMEL3Ch01_1925859_1925859	153.219
	SMEL3Ch01_1969970_1969970	77.1146
	SMEL3Ch01_1977665_1977665	165.969
	SMEL3Ch01_2105356_2105356	121.354
	SMEL3Ch01_2134112_2134112	19.0208
	SMEL3Ch01_2157173_2157173	137.156
	SMEL3Ch01_2171099_2171099	94.8229
	SMEL3Ch01_2178065_2178065	58.2396
	SMEL3Ch01_2187624_2187624	81.3542
	SMEL3Ch01_2193786_2193786	164.198
	SMEL3Ch01_2208917_2208917	89.5417
	SMEL3Ch01_2252744_2252744	93.9271
	SMEL3Ch01_2329270_2329270	77.75
	SMEL3Ch01_2341373_2341373	65.5938
	SMEL3Ch01_2355345_2355345	72.4062
	SMEL3Ch01_2362243_2362243	70.1667
	SMEL3Ch01_2407422_2407422	48.3229
	SMEL3Ch01_2444464_2444464	112.042
	SMEL3Ch01_2485969_2485969	24.9896
	SMEL3Ch01_2539553_2539553	82.8854
	SMEL3Ch01_2542770_2542770	113.604
	SMEL3Ch01_2584608_2584608	132.167
	SMEL3Ch01_2589571_2589571	96.5938
	SMEL3Ch01_2605013_2605013	120.031
	SMEL3Ch01_2613197_2613197	120.031
	SMEL3Ch01_2626115_2626115	84.75
	SMEL3Ch01_2631070_2631070	84.375
	SMEL3Ch01_2645143_2645143	38.8125
	SMEL3Ch01_2653091_2653091	89.7708
	SMEL3Ch01_2660411_2660411	142.312
	SMEL3Ch01_2665851_2665851	58.6771
	SMEL3Ch01_2681282_2681282	72.3958
	SMEL3Ch01_2691208_2691208	127.688
	SMEL3Ch01_2698833_2698833	124.156
	SMEL3Ch01_2867252_2867252	93.5521
	SMEL3Ch01_3046146_3046146	153.135
	SMEL3Ch01_3059932_3059932	51.6979
	SMEL3Ch01_3087869_3087869	141.958
	SMEL3Ch01_3106753_3106753	124.427
	SMEL3Ch01_3154027_3154027	112.677
	SMEL3Ch01_3194721_3194721	46.9271
	SMEL3Ch01_3210295_3210295	61.5625
	SMEL3Ch01_3242359_3242359	97.3229
	SMEL3Ch01_3309172_3309172	57.6771
	SMEL3Ch01_3312254_3312254	75.7708
	SMEL3Ch01_3355691_3355691	74.5521
	SMEL3Ch01_3372528_3372528	75.25
	SMEL3Ch01_3693333_3693333	148.885
	SMEL3Ch01_3714804_3714804	105.75
	SMEL3Ch01_3721980_3721980	44.1354
	SMEL3Ch01_3751772_3751772	115.625
	SMEL3Ch01_3786137_3786137	68.4375
	SMEL3Ch01_3797453_3797453	90.9583
	SMEL3Ch01_3831742_3831742	74.4062
	SMEL3Ch01_3840404_3840404	107.688
	SMEL3Ch01_3856059_3856059	81.4583
	SMEL3Ch01_3865409_3865409	87.4896
	SMEL3Ch01_3893359_3893359	50.3229
	SMEL3Ch01_3938870_3938870	95.6979
	SMEL3Ch01_3945840_3945840	89.7083
	SMEL3Ch01_3988469_3988469	32.6354
	SMEL3Ch01_4048623_4048623	121.917
	SMEL3Ch01_4881597_4881597	80.9062
	SMEL3Ch01_4954754_4954754	54.3125
	SMEL3Ch01_4962980_4962980	77.4167
	SMEL3Ch01_4998490_4998490	76.6979
	SMEL3Ch01_5007754_5007754	143.979
	SMEL3Ch01_5093085_5093085	76.1562
	SMEL3Ch01_5107671_5107671	93.5833
	SMEL3Ch01_5117865_5117865	154.802
	SMEL3Ch01_5133038_5133038	116.021
	SMEL3Ch01_5140840_5140840	45.125
	SMEL3Ch01_5212328_5212328	85.6458
	SMEL3Ch01_5221961_5221961	16.0625
	SMEL3Ch01_5255963_5255963	41.7292
	SMEL3Ch01_5262859_5262859	16.1562
	SMEL3Ch01_5346977_5346977	79.2188
	SMEL3Ch01_5480282_5480282	128.979
	SMEL3Ch01_5766934_5766934	81.4896
	SMEL3Ch01_5782351_5782351	89.0104
	SMEL3Ch01_5782548_5782548	50.6146
	SMEL3Ch01_5854386_5854386	76.7917
	SMEL3Ch01_5861378_5861378	128.312
	SMEL3Ch01_5868110_5868110	109.917
	SMEL3Ch01_5873996_5873996	91.6667
	SMEL3Ch01_5917208_5917208	132.188
	SMEL3Ch01_5927610_5927610	175.146
	SMEL3Ch01_5971015_5971015	117.219
	SMEL3Ch01_6003987_6003987	115.073
	SMEL3Ch01_6057175_6057175	84.5417
	SMEL3Ch01_6184640_6184640	153.906
	SMEL3Ch01_6238745_6238745	105.083
	SMEL3Ch01_6239872_6239872	138.854
	SMEL3Ch01_6251539_6251539	102.708
	SMEL3Ch01_6264017_6264017	77.0417
	SMEL3Ch01_6497474_6497474	169.115
	SMEL3Ch01_6553328_6553328	141.177
	SMEL3Ch01_6560000_6560000	0.302083
	SMEL3Ch01_6577390_6577390	51.2604
	SMEL3Ch01_6605931_6605931	105.427
	SMEL3Ch01_6631555_6631555	154.115
	SMEL3Ch01_6651434_6651434	154.708
	SMEL3Ch01_6706188_6706188	53.5
	SMEL3Ch01_6712366_6712366	59.0938
	SMEL3Ch01_6786393_6786393	78.5938
	SMEL3Ch01_6829403_6829403	0.770833
	SMEL3Ch01_6851510_6851510	63.9271
	SMEL3Ch01_7114813_7114813	120.833
	SMEL3Ch01_7170456_7170456	60.5729
	SMEL3Ch01_7342660_7342660	110.365
	SMEL3Ch01_7350003_7350003	59.8542
	SMEL3Ch01_7398312_7398312	94.7812
	SMEL3Ch01_7447936_7447936	51.1979
	SMEL3Ch01_7463223_7463223	18.3958
	SMEL3Ch01_7507607_7507607	83.3646
	SMEL3Ch01_7558848_7558848	104.719
	SMEL3Ch01_7592771_7592771	157.354
	SMEL3Ch01_7646672_7646672	138.26
	SMEL3Ch01_7663408_7663408	123.417
	SMEL3Ch01_7666935_7666935	10.1354
	SMEL3Ch01_7684243_7684243	79.9167
	SMEL3Ch01_7731438_7731438	53.9062
	SMEL3Ch01_7744018_7744018	66.1979
	SMEL3Ch01_7765848_7765848	78.1979
	SMEL3Ch01_7851640_7851640	17.9375
	SMEL3Ch01_8063597_8063597	31.7396
	SMEL3Ch01_8072206_8072206	89.5729
	SMEL3Ch01_8122073_8122073	86.1771
	SMEL3Ch01_8170964_8170964	69.6875
	SMEL3Ch01_8190374_8190374	63.8958
	SMEL3Ch01_8226611_8226611	59.0833
	SMEL3Ch01_8267633_8267633	87.0417
	SMEL3Ch01_8294778_8294778	98.6667
	SMEL3Ch01_8309837_8309837	80.6042
	SMEL3Ch01_8354400_8354400	32.4479
	SMEL3Ch01_8383660_8383660	111.99
	SMEL3Ch01_8408168_8408168	82.9583
	SMEL3Ch01_8440226_8440226	19.7917
	SMEL3Ch01_8507378_8507378	53.6667
	SMEL3Ch01_8718284_8718284	44.8542
	SMEL3Ch01_8778963_8778963	109.99
	SMEL3Ch01_8786355_8786355	69.6042
	SMEL3Ch01_8856553_8856553	83.6354
	SMEL3Ch01_8867815_8867815	90.7708
	SMEL3Ch01_8872981_8872981	147.885
	SMEL3Ch01_8896578_8896578	121.51
	SMEL3Ch01_8930989_8930989	238.667
	SMEL3Ch01_8981990_8981990	36.3229
	SMEL3Ch01_8989729_8989729	97.0729
	SMEL3Ch01_8999957_8999957	73.8229
	SMEL3Ch01_9050886_9050886	38.7708
	SMEL3Ch01_9069045_9069045	150.031
	SMEL3Ch01_9078877_9078877	81.5729
	SMEL3Ch01_9187909_9187909	82.1146
	SMEL3Ch01_9201019_9201019	131.083
	SMEL3Ch01_9228963_9228963	43.1458
	SMEL3Ch01_9239874_9239874	82.7604
	SMEL3Ch01_9495178_9495178	23.8854
	SMEL3Ch01_9721932_9721932	6.86458
	SMEL3Ch01_9727716_9727716	82.9583
	SMEL3Ch01_9823341_9823341	78.7604
	SMEL3Ch01_9830362_9830362	133.073
	SMEL3Ch01_9877939_9877939	128.562
	SMEL3Ch01_9944902_9944902	92.9479
	SMEL3Ch01_9960928_9960928	103.562
	SMEL3Ch01_9972714_9972714	56.4271
	SMEL3Ch01_9981112_9981112	114.573
	SMEL3Ch01_10082847_10082847	68.2708
	SMEL3Ch01_10094832_10094832	133.323
	SMEL3Ch01_10192176_10192176	1.65625
	SMEL3Ch01_10226439_10226439	65.9688
	SMEL3Ch01_10297203_10297203	65.3438
	SMEL3Ch01_10301833_10301833	89.0312
	SMEL3Ch01_10310790_10310790	62.75
	SMEL3Ch01_10323465_10323465	83.7292
	SMEL3Ch01_10343536_10343536	13.9271
	SMEL3Ch01_10394637_10394637	70.75
	SMEL3Ch01_10410352_10410352	142.562
	SMEL3Ch01_10423977_10423977	83.3646
	SMEL3Ch01_10449293_10449293	88.25
	SMEL3Ch01_10464668_10464668	109.052
	SMEL3Ch01_10481050_10481050	125.156
	SMEL3Ch01_10499855_10499855	17.5729
	SMEL3Ch01_10504924_10504924	102.823
	SMEL3Ch01_10519990_10519990	120.521
	SMEL3Ch01_10565397_10565397	131.677
	SMEL3Ch01_10579895_10579895	91.0938
	SMEL3Ch01_10605806_10605806	70.7083
	SMEL3Ch01_10704023_10704023	62.875
	SMEL3Ch01_10735061_10735061	102.26
	SMEL3Ch01_10753612_10753612	30.1979
	SMEL3Ch01_10782277_10782277	87.25
	SMEL3Ch01_10825434_10825434	10.5521
	SMEL3Ch01_10825865_10825865	97.8438
	SMEL3Ch01_10889547_10889547	107.896
	SMEL3Ch01_11224743_11224743	7.92708
	SMEL3Ch01_11268666_11268666	87.0312
	SMEL3Ch01_11305263_11305263	73.7708
	SMEL3Ch01_11375497_11375497	141.75
	SMEL3Ch01_11402761_11402761	31.9479
	SMEL3Ch01_11511359_11511359	57.125
	SMEL3Ch01_11522789_11522789	81.6146
	SMEL3Ch01_11548009_11548009	30.6875
	SMEL3Ch01_11598431_11598431	36.8646
	SMEL3Ch01_11614810_11614810	115.219
	SMEL3Ch01_11643451_11643451	79.9271
	SMEL3Ch01_11678457_11678457	104.167
	SMEL3Ch01_11705290_11705290	81.6562
	SMEL3Ch01_11722135_11722135	64.625
	SMEL3Ch01_11753576_11753576	81.0833
	SMEL3Ch01_11783910_11783910	95.8646
	SMEL3Ch01_11807140_11807140	117.042
	SMEL3Ch01_11924964_11924964	114.01
	SMEL3Ch01_12000447_12000447	6.90625
	SMEL3Ch01_12003479_12003479	121.146
	SMEL3Ch01_12027646_12027646	142.021
	SMEL3Ch01_12036753_12036753	109.896
	SMEL3Ch01_12076843_12076843	67.4271
	SMEL3Ch01_12133610_12133610	75.5938
	SMEL3Ch01_12145355_12145355	0.114583
	SMEL3Ch01_12156681_12156681	49.3021
	SMEL3Ch01_12167401_12167401	89.8125
	SMEL3Ch01_12196547_12196547	34.125
	SMEL3Ch01_12213292_12213292	96.0833
	SMEL3Ch01_12220582_12220582	85.6771
	SMEL3Ch01_12230286_12230286	149.552
	SMEL3Ch01_12237508_12237508	154.438
	SMEL3Ch01_12642453_12642453	98.4167
	SMEL3Ch01_12648083_12648083	147.26
	SMEL3Ch01_12696518_12696518	151.385
	SMEL3Ch01_12732553_12732553	30.7188
	SMEL3Ch01_12751130_12751130	46.2396
	SMEL3Ch01_12825892_12825892	116.344
	SMEL3Ch01_12996469_12996469	105.042
	SMEL3Ch01_13004994_13004994	110.042
	SMEL3Ch01_13080238_13080238	68.1875
	SMEL3Ch01_13104932_13104932	143.646
	SMEL3Ch01_13136854_13136854	96.7708
	SMEL3Ch01_13217813_13217813	134.979
	SMEL3Ch01_13232652_13232652	119.781
	SMEL3Ch01_13251520_13251520	99.7917
	SMEL3Ch01_13308433_13308433	87.1667
	SMEL3Ch01_13337627_13337627	64.6979
	SMEL3Ch01_13388074_13388074	74.1979
	SMEL3Ch01_13426807_13426807	96.2292
	SMEL3Ch01_13439420_13439420	44.125
	SMEL3Ch01_13468323_13468323	39.6562
	SMEL3Ch01_13530259_13530259	95.9271
	SMEL3Ch01_13531895_13531895	73.8333
	SMEL3Ch01_13613511_13613511	153.562
	SMEL3Ch01_13673732_13673732	16.5
	SMEL3Ch01_13710055_13710055	10.5625
	SMEL3Ch01_13769060_13769060	69.9375
	SMEL3Ch01_13804074_13804074	4.19792
	SMEL3Ch01_13804929_13804929	113
	SMEL3Ch01_13854460_13854460	135.219
	SMEL3Ch01_13870612_13870612	143.167
	SMEL3Ch01_13904699_13904699	59.5938
	SMEL3Ch01_13928908_13928908	75.9167
	SMEL3Ch01_13941057_13941057	60.5521
	SMEL3Ch01_14104933_14104933	90.2188
	SMEL3Ch01_14121149_14121149	137.448
	SMEL3Ch01_14150728_14150728	120.25
	SMEL3Ch01_14163405_14163405	60.2083
	SMEL3Ch01_14170332_14170332	137.521
	SMEL3Ch01_14178353_14178353	91.4688
	SMEL3Ch01_14227027_14227027	30.1979
	SMEL3Ch01_14232134_14232134	79.4896
	SMEL3Ch01_14247690_14247690	151.406
	SMEL3Ch01_14255918_14255918	28.6771
	SMEL3Ch01_14279858_14279858	86.2917
	SMEL3Ch01_14285450_14285450	153.885
	SMEL3Ch01_14329810_14329810	0.583333
	SMEL3Ch01_14365886_14365886	62.3021
	SMEL3Ch01_14387202_14387202	67.4896
	SMEL3Ch01_14500667_14500667	128.896
	SMEL3Ch01_14526257_14526257	93.8021
	SMEL3Ch01_14538016_14538016	55.7292
	SMEL3Ch01_14577782_14577782	141.198
	SMEL3Ch01_14578172_14578172	78.9688
	SMEL3Ch01_14593234_14593234	151.135
	SMEL3Ch01_14709654_14709654	162.885
	SMEL3Ch01_14731999_14731999	58.7292
	SMEL3Ch01_14757977_14757977	113.688
	SMEL3Ch01_14775124_14775124	111.073
	SMEL3Ch01_14910517_14910517	55.7188
	SMEL3Ch01_14915967_14915967	38.9896
	SMEL3Ch01_15023015_15023015	5.125
	SMEL3Ch01_15158758_15158758	97.3854
	SMEL3Ch01_15606293_15606293	82.6146
	SMEL3Ch01_15616572_15616572	96.7604
	SMEL3Ch01_15765025_15765025	61.8229
	SMEL3Ch01_15808238_15808238	172.323
	SMEL3Ch01_15823017_15823017	116.146
	SMEL3Ch01_15837667_15837667	70.5833
	SMEL3Ch01_15842905_15842905	72.3646
	SMEL3Ch01_16012430_16012430	182.042
	SMEL3Ch01_16085054_16085054	79.1042
	SMEL3Ch01_16090820_16090820	150.688
	SMEL3Ch01_16095952_16095952	133.667
	SMEL3Ch01_16216584_16216584	71.1875
	SMEL3Ch01_16263872_16263872	111.865
	SMEL3Ch01_16318793_16318793	96.1771
	SMEL3Ch01_16390901_16390901	97.9167
	SMEL3Ch01_16794788_16794788	70.6979
	SMEL3Ch01_16803585_16803585	77.7083
	SMEL3Ch01_16820948_16820948	59.7292
	SMEL3Ch01_16908872_16908872	121.531
	SMEL3Ch01_16937496_16937496	4.33333
	SMEL3Ch01_16978021_16978021	67.2083
	SMEL3Ch01_16988944_16988944	95.0729
	SMEL3Ch01_17040951_17040951	150.719
	SMEL3Ch01_17066280_17066280	82.9167
	SMEL3Ch01_17109101_17109101	94.0417
	SMEL3Ch01_17169594_17169594	98.1875
	SMEL3Ch01_17174652_17174652	67.0521
	SMEL3Ch01_17206462_17206462	93.9792
	SMEL3Ch01_17267586_17267586	104
	SMEL3Ch01_17276785_17276785	81.3333
	SMEL3Ch01_17283609_17283609	120.177
	SMEL3Ch01_17303290_17303290	110.521
	SMEL3Ch01_17370846_17370846	38.7708
	SMEL3Ch01_17501859_17501859	61.0938
	SMEL3Ch01_17524804_17524804	50.9479
	SMEL3Ch01_17669483_17669483	157.74
	SMEL3Ch01_17695612_17695612	81.125
	SMEL3Ch01_17756044_17756044	116.396
	SMEL3Ch01_17762324_17762324	135.99
	SMEL3Ch01_17768270_17768270	88.4271
	SMEL3Ch01_17821557_17821557	108.156
	SMEL3Ch01_17824438_17824438	112.479
	SMEL3Ch01_17868167_17868167	9.19792
	SMEL3Ch01_18180840_18180840	82.4167
	SMEL3Ch01_18305685_18305685	92.4375
	SMEL3Ch01_18354580_18354580	83.5625
	SMEL3Ch01_18592837_18592837	74.1667
	SMEL3Ch01_18604376_18604376	60.375
	SMEL3Ch01_18610106_18610106	93.75
	SMEL3Ch01_18655214_18655214	134.719
	SMEL3Ch01_18726842_18726842	86.9167
	SMEL3Ch01_18781101_18781101	52.5625
	SMEL3Ch01_18806699_18806699	65.1354
	SMEL3Ch01_18846620_18846620	134.5
	SMEL3Ch01_19069392_19069392	74.5521
	SMEL3Ch01_19218677_19218677	105.646
	SMEL3Ch01_19233793_19233793	82.3646
	SMEL3Ch01_19260811_19260811	100.99
	SMEL3Ch01_19617398_19617398	116.323
	SMEL3Ch01_19651593_19651593	134.896
	SMEL3Ch01_19683348_19683348	48.75
	SMEL3Ch01_19693056_19693056	88.25
	SMEL3Ch01_19698373_19698373	151.417
	SMEL3Ch01_19738618_19738618	54.3229
	SMEL3Ch01_19792488_19792488	107.938
	SMEL3Ch01_19850526_19850526	0
	SMEL3Ch01_20098569_20098569	65.8438
	SMEL3Ch01_20137337_20137337	68.6458
	SMEL3Ch01_20415736_20415736	121.344
	SMEL3Ch01_20460233_20460233	83.4583
	SMEL3Ch01_20484808_20484808	62.7188
	SMEL3Ch01_20490824_20490824	106.781
	SMEL3Ch01_20508228_20508228	118.031
	SMEL3Ch01_20700616_20700616	122.042
	SMEL3Ch01_20714843_20714843	59.9271
	SMEL3Ch01_20723483_20723483	49.9792
	SMEL3Ch01_20740800_20740800	71.0417
	SMEL3Ch01_20776891_20776891	10.5
	SMEL3Ch01_20805681_20805681	34.0625
	SMEL3Ch01_20809770_20809770	167.25
	SMEL3Ch01_20866184_20866184	66.2188
	SMEL3Ch01_20878101_20878101	102.771
	SMEL3Ch01_20883328_20883328	115.365
	SMEL3Ch01_20894189_20894189	78.9062
	SMEL3Ch01_20902509_20902509	144.198
	SMEL3Ch01_20958107_20958107	111.312
	SMEL3Ch01_21024372_21024372	71.2188
	SMEL3Ch01_21059685_21059685	59.0312
	SMEL3Ch01_21355034_21355034	75.6771
	SMEL3Ch01_21832195_21832195	38.9479
	SMEL3Ch01_21838211_21838211	49.1979
	SMEL3Ch01_22413473_22413473	66.5208
	SMEL3Ch01_22429440_22429440	53.8021
	SMEL3Ch01_22448553_22448553	69.5938
	SMEL3Ch01_22631063_22631063	110.417
	SMEL3Ch01_22684495_22684495	2.15625
	SMEL3Ch01_22689695_22689695	102.615
	SMEL3Ch01_22709351_22709351	133.5
	SMEL3Ch01_22737676_22737676	59.8542
	SMEL3Ch01_22781479_22781479	92.6562
	SMEL3Ch01_22872352_22872352	48.6979
	SMEL3Ch01_22913700_22913700	78.5521
	SMEL3Ch01_23632341_23632341	47.2188
	SMEL3Ch01_23677273_23677273	84.3438
	SMEL3Ch01_23694284_23694284	132.646
	SMEL3Ch01_23789552_23789552	63.5104
	SMEL3Ch01_23793169_23793169	76.3229
	SMEL3Ch01_23849441_23849441	85.7604
	SMEL3Ch01_23902845_23902845	135.729
	SMEL3Ch01_23982940_23982940	92.7292
	SMEL3Ch01_24010375_24010375	142.271
	SMEL3Ch01_24068989_24068989	35.8646
	SMEL3Ch01_24189624_24189624	146.667
	SMEL3Ch01_24364169_24364169	37.1146
	SMEL3Ch01_24364274_24364274	59.6979
	SMEL3Ch01_24426346_24426346	78.4896
	SMEL3Ch01_24435440_24435440	73.0104
	SMEL3Ch01_24526022_24526022	114.302
	SMEL3Ch01_24858306_24858306	80
	SMEL3Ch01_24874650_24874650	110.833
	SMEL3Ch01_24928226_24928226	123.417
	SMEL3Ch01_24947920_24947920	72.6458
	SMEL3Ch01_24966337_24966337	51.7812
	SMEL3Ch01_24983469_24983469	94.7917
	SMEL3Ch01_25122520_25122520	99.6458
	SMEL3Ch01_25148338_25148338	87.5417
	SMEL3Ch01_25330429_25330429	125.156
	SMEL3Ch01_25870057_25870057	79.1562
	SMEL3Ch01_26136936_26136936	110.594
	SMEL3Ch01_26142999_26142999	82.0417
	SMEL3Ch01_26152000_26152000	42.6458
	SMEL3Ch01_26295052_26295052	98.7812
	SMEL3Ch01_26396885_26396885	26.8333
	SMEL3Ch01_26408644_26408644	40.4688
	SMEL3Ch01_26418569_26418569	180.552
	SMEL3Ch01_26462319_26462319	72.4271
	SMEL3Ch01_26549376_26549376	160.177
	SMEL3Ch01_26561006_26561006	52.5208
	SMEL3Ch01_26637002_26637002	167.448
	SMEL3Ch01_26652823_26652823	180.948
	SMEL3Ch01_26690583_26690583	72.9896
	SMEL3Ch01_26692159_26692159	83.3958
	SMEL3Ch01_26727334_26727334	140.292
	SMEL3Ch01_26743703_26743703	81.25
	SMEL3Ch01_26812831_26812831	72.1354
	SMEL3Ch01_26836843_26836843	122.938
	SMEL3Ch01_26857648_26857648	140.396
	SMEL3Ch01_27239234_27239234	162.156
	SMEL3Ch01_27240441_27240441	115.177
	SMEL3Ch01_27316705_27316705	89.2396
	SMEL3Ch01_27341516_27341516	134.094
	SMEL3Ch01_27349502_27349502	64.7292
	SMEL3Ch01_27415656_27415656	53.3646
	SMEL3Ch01_27467040_27467040	120.542
	SMEL3Ch01_27500705_27500705	110.854
	SMEL3Ch01_27559790_27559790	111.042
	SMEL3Ch01_27623314_27623314	116.771
	SMEL3Ch01_27650986_27650986	50.0312
	SMEL3Ch01_27662279_27662279	100.771
	SMEL3Ch01_28164338_28164338	88.6042
	SMEL3Ch01_28200667_28200667	19.3542
	SMEL3Ch01_28709615_28709615	98.8333
	SMEL3Ch01_28721601_28721601	153.229
	SMEL3Ch01_28733042_28733042	19.2604
	SMEL3Ch01_28860885_28860885	147.073
	SMEL3Ch01_29311658_29311658	83.8229
	SMEL3Ch01_29718441_29718441	74.9896
	SMEL3Ch01_29752505_29752505	97.0521
	SMEL3Ch01_29858833_29858833	14.9479
	SMEL3Ch01_29990705_29990705	39.4479
	SMEL3Ch01_30429799_30429799	164.542
	SMEL3Ch01_30463630_30463630	16.375
	SMEL3Ch01_30473287_30473287	179.667
	SMEL3Ch01_30644545_30644545	98.3958
	SMEL3Ch01_30694858_30694858	69.6562
	SMEL3Ch01_30720758_30720758	31.9792
	SMEL3Ch01_30966997_30966997	75.9896
	SMEL3Ch01_31140342_31140342	117.094
	SMEL3Ch01_31148261_31148261	71.1562
	SMEL3Ch01_31528467_31528467	105.531
	SMEL3Ch01_31721532_31721532	87.8125
	SMEL3Ch01_31846465_31846465	58.8125
	SMEL3Ch01_31881785_31881785	132.052
	SMEL3Ch01_31925371_31925371	2.46875
	SMEL3Ch01_32026452_32026452	76.8438
	SMEL3Ch01_32028971_32028971	110.792
	SMEL3Ch01_32043463_32043463	102.021
	SMEL3Ch01_32154413_32154413	158.646
	SMEL3Ch01_32211092_32211092	46.1979
	SMEL3Ch01_32234507_32234507	137.271
	SMEL3Ch01_32302100_32302100	95.5104
	SMEL3Ch01_33630751_33630751	83.9375
	SMEL3Ch01_34035413_34035413	103.625
	SMEL3Ch01_34115992_34115992	63.7188
	SMEL3Ch01_34116675_34116675	125.958
	SMEL3Ch01_34394641_34394641	60.4167
	SMEL3Ch01_35662432_35662432	80.4792
	SMEL3Ch01_35778742_35778742	107.26
	SMEL3Ch01_35892060_35892060	109.667
	SMEL3Ch01_35918117_35918117	55.9688
	SMEL3Ch01_36196685_36196685	117.625
	SMEL3Ch01_36245453_36245453	126.052
	SMEL3Ch01_37133019_37133019	91.3438
	SMEL3Ch01_37171653_37171653	114.885
	SMEL3Ch01_40686284_40686284	26.0312
	SMEL3Ch01_42070212_42070212	69.5938
	SMEL3Ch01_44743555_44743555	132.688
	SMEL3Ch01_44936186_44936186	46.0208
	SMEL3Ch01_46709065_46709065	4.25
	SMEL3Ch01_47116301_47116301	137.562
	SMEL3Ch01_48924480_48924480	59.7604
	SMEL3Ch01_49032622_49032622	68.4792
	SMEL3Ch01_53871332_53871332	38.9792
	SMEL3Ch01_54122977_54122977	89.5208
	SMEL3Ch01_56471610_56471610	24.2604
	SMEL3Ch01_56671548_56671548	149.25
	SMEL3Ch01_56918943_56918943	69
	SMEL3Ch01_56969742_56969742	91.1354
	SMEL3Ch01_63124508_63124508	40.6979
	SMEL3Ch01_63360545_63360545	24.6979
	SMEL3Ch01_64795711_64795711	66.1042
	SMEL3Ch01_65709069_65709069	122.104
	SMEL3Ch01_65827053_65827053	69.1458
	SMEL3Ch01_67833028_67833028	13.4688
	SMEL3Ch01_67868815_67868815	8.29167
	SMEL3Ch01_68816924_68816924	159.667
	SMEL3Ch01_70098571_70098571	22.1667
	SMEL3Ch01_70410861_70410861	22.0729
	SMEL3Ch01_70914794_70914794	85.9896
	SMEL3Ch01_74322313_74322313	120.792
	SMEL3Ch01_74824724_74824724	150.135
	SMEL3Ch01_75581578_75581578	5.6875
	SMEL3Ch01_75617679_75617679	0.09375
	SMEL3Ch01_77876191_77876191	96.1875
	SMEL3Ch01_79904762_79904762	29.0312
	SMEL3Ch01_83200988_83200988	86.25
	SMEL3Ch01_85919441_85919441	79.9062
	SMEL3Ch01_87642696_87642696	31.8646
	SMEL3Ch01_89310518_89310518	94.2812
	SMEL3Ch01_92819087_92819087	24.9896
	SMEL3Ch01_93841547_93841547	87.7188
	SMEL3Ch01_93940860_93940860	60.4062
	SMEL3Ch01_94932625_94932625	68.8125
	SMEL3Ch01_96272794_96272794	100.104
	SMEL3Ch01_96463776_96463776	97.875
	SMEL3Ch01_96932309_96932309	48.2917
	SMEL3Ch01_96954730_96954730	141.354
	SMEL3Ch01_97891635_97891635	100.854
	SMEL3Ch01_100635501_100635501	63.4792
	SMEL3Ch01_100696827_100696827	149.312
	SMEL3Ch01_101169501_101169501	53.2188
	SMEL3Ch01_101228470_101228470	73.9583
	SMEL3Ch01_101238545_101238545	83.8021
	SMEL3Ch01_103957044_103957044	58
	SMEL3Ch01_107218007_107218007	150.844
	SMEL3Ch01_107618644_107618644	109.854
	SMEL3Ch01_107919459_107919459	122.906
	SMEL3Ch01_108624854_108624854	124.49
	SMEL3Ch01_108702585_108702585	128.865
	SMEL3Ch01_108793647_108793647	117.708
	SMEL3Ch01_109341216_109341216	104.625
	SMEL3Ch01_110114151_110114151	78.8229
	SMEL3Ch01_112313162_112313162	116.646
	SMEL3Ch01_112583824_112583824	47.3333
	SMEL3Ch01_113709991_113709991	63.1771
	SMEL3Ch01_114245088_114245088	77.2083
	SMEL3Ch01_114559159_114559159	70.3021
	SMEL3Ch01_114877892_114877892	107.958
	SMEL3Ch01_115530759_115530759	70.2396
	SMEL3Ch01_115534404_115534404	87.7083
	SMEL3Ch01_118985511_118985511	114.823
	SMEL3Ch01_118997511_118997511	40.6458
	SMEL3Ch01_119020922_119020922	17.6562
	SMEL3Ch01_119483127_119483127	97.4583
	SMEL3Ch01_119564201_119564201	70.6042
	SMEL3Ch01_119633297_119633297	76.5208
	SMEL3Ch01_119742570_119742570	106.854
	SMEL3Ch01_119945556_119945556	85.2917
	SMEL3Ch01_120028400_120028400	55.2812
	SMEL3Ch01_120070942_120070942	53.2396
	SMEL3Ch01_120135093_120135093	56.6771
	SMEL3Ch01_120164661_120164661	168.021
	SMEL3Ch01_120273427_120273427	257.281
	SMEL3Ch01_121754882_121754882	77.7604
	SMEL3Ch01_121831287_121831287	84.4896
	SMEL3Ch01_121835845_121835845	121.375
	SMEL3Ch01_121859675_121859675	81.4792
	SMEL3Ch01_121860851_121860851	160.51
	SMEL3Ch01_122008581_122008581	0.0729167
	SMEL3Ch01_122176531_122176531	54.8333
	SMEL3Ch01_122177887_122177887	28.4167
	SMEL3Ch01_122296528_122296528	2.45833
	SMEL3Ch01_122343305_122343305	39.4271
	SMEL3Ch01_123311401_123311401	84.7812
	SMEL3Ch01_123361240_123361240	45.5
	SMEL3Ch01_123361953_123361953	88.1354
	SMEL3Ch01_123385430_123385430	25.0625
	SMEL3Ch01_123478327_123478327	88.9792
	SMEL3Ch01_125879076_125879076	55.5104
	SMEL3Ch01_125950697_125950697	77.9688
	SMEL3Ch01_126131555_126131555	88.4479
	SMEL3Ch01_126193538_126193538	179.49
	SMEL3Ch01_126262621_126262621	11.5729
	SMEL3Ch01_126799694_126799694	54.4896
	SMEL3Ch01_126925763_126925763	94.8229
	SMEL3Ch01_127000907_127000907	0.177083
	SMEL3Ch01_127007310_127007310	46.8958
	SMEL3Ch01_127296260_127296260	65.0521
	SMEL3Ch01_127630041_127630041	127.698
	SMEL3Ch01_127642241_127642241	94.8229
	SMEL3Ch01_127686601_127686601	91.1979
	SMEL3Ch01_127816740_127816740	58.6458
	SMEL3Ch01_127936044_127936044	71.0833
	SMEL3Ch01_127971957_127971957	125.292
	SMEL3Ch01_128028832_128028832	107.667
	SMEL3Ch01_128146012_128146012	101.146
	SMEL3Ch01_128222128_128222128	0.1875
	SMEL3Ch01_128289268_128289268	79.8021
	SMEL3Ch01_128304217_128304217	77.3229
	SMEL3Ch01_128352945_128352945	102.375
	SMEL3Ch01_128450314_128450314	45.8438
	SMEL3Ch01_128573071_128573071	75.1146
	SMEL3Ch01_128603580_128603580	42.0833
	SMEL3Ch01_128604309_128604309	50.8229
	SMEL3Ch01_128724998_128724998	45.4479
	SMEL3Ch01_128891776_128891776	81.0417
	SMEL3Ch01_129060469_129060469	70.8333
	SMEL3Ch01_129123994_129123994	115.156
	SMEL3Ch01_129207413_129207413	94.75
	SMEL3Ch01_129219632_129219632	0.114583
	SMEL3Ch01_129229655_129229655	95.5521
	SMEL3Ch01_129905905_129905905	98.8646
	SMEL3Ch01_129913911_129913911	149.552
	SMEL3Ch01_129932982_129932982	177.531
	SMEL3Ch01_129948560_129948560	89.7917
	SMEL3Ch01_129963817_129963817	14.4896
	SMEL3Ch01_130197923_130197923	37.4583
	SMEL3Ch01_130216851_130216851	21.3125
	SMEL3Ch01_130227986_130227986	168.458
	SMEL3Ch01_130266696_130266696	100.177
	SMEL3Ch01_130280039_130280039	4.15625
	SMEL3Ch01_130309929_130309929	4.375
	SMEL3Ch01_130362590_130362590	116.646
	SMEL3Ch01_130366893_130366893	70.8021
	SMEL3Ch01_130449659_130449659	28.8854
	SMEL3Ch01_130506817_130506817	90.2396
	SMEL3Ch01_130515902_130515902	47.8333
	SMEL3Ch01_130547269_130547269	4.33333
	SMEL3Ch01_130548808_130548808	123.948
	SMEL3Ch01_130569830_130569830	47.1354
	SMEL3Ch01_130590608_130590608	139.958
	SMEL3Ch01_130615804_130615804	87.0833
	SMEL3Ch01_130628087_130628087	109.406
	SMEL3Ch01_130954143_130954143	0.0729167
	SMEL3Ch01_130979503_130979503	8.85417
	SMEL3Ch01_130987352_130987352	60.3854
	SMEL3Ch01_131206373_131206373	151.344
	SMEL3Ch01_131212366_131212366	131.365
	SMEL3Ch01_131227280_131227280	59
	SMEL3Ch01_131307434_131307434	60.4896
	SMEL3Ch01_131346716_131346716	124.062
	SMEL3Ch01_131693799_131693799	155.052
	SMEL3Ch01_131727367_131727367	98.4792
	SMEL3Ch01_131795251_131795251	65.9583
	SMEL3Ch01_131795722_131795722	63.5625
	SMEL3Ch01_132503952_132503952	96.2708
	SMEL3Ch01_132515801_132515801	86.6458
	SMEL3Ch01_132542054_132542054	86.9792
	SMEL3Ch01_132745021_132745021	92.5104
	SMEL3Ch01_132821606_132821606	96.8021
	SMEL3Ch01_132823223_132823223	137.885
	SMEL3Ch01_132880232_132880232	26.6562
	SMEL3Ch01_132908566_132908566	163.604
	SMEL3Ch01_132914371_132914371	74.5312
	SMEL3Ch01_132931256_132931256	99.2396
	SMEL3Ch01_132932838_132932838	60.0312
	SMEL3Ch01_133207315_133207315	121.052
	SMEL3Ch01_133219293_133219293	48.0417
	SMEL3Ch01_133255229_133255229	90.5
	SMEL3Ch01_133300071_133300071	83.7604
	SMEL3Ch01_133316209_133316209	66.3854
	SMEL3Ch01_133348286_133348286	147.417
	SMEL3Ch01_133354956_133354956	64.9896
	SMEL3Ch01_133363896_133363896	74.0938
	SMEL3Ch01_133438580_133438580	75.7812
	SMEL3Ch01_133591059_133591059	55.9688
	SMEL3Ch01_133604579_133604579	40.2917
	SMEL3Ch01_133619996_133619996	113.115
	SMEL3Ch01_133821665_133821665	151.5
	SMEL3Ch01_133822918_133822918	90.7812
	SMEL3Ch01_133852087_133852087	37.7396
	SMEL3Ch01_133854488_133854488	17.8854
	SMEL3Ch01_133868360_133868360	0.114583
	SMEL3Ch01_133918777_133918777	76.9583
	SMEL3Ch01_133928668_133928668	146.125
	SMEL3Ch01_133954596_133954596	129.948
	SMEL3Ch01_134038712_134038712	120.885
	SMEL3Ch01_134040244_134040244	51.9375
	SMEL3Ch01_134080107_134080107	125.792
	SMEL3Ch01_134228683_134228683	74.625
	SMEL3Ch01_134231033_134231033	89.4479
	SMEL3Ch01_134249327_134249327	156.375
	SMEL3Ch01_134273423_134273423	35.9583
	SMEL3Ch01_134455712_134455712	105.812
	SMEL3Ch01_134712590_134712590	176.5
	SMEL3Ch01_134749864_134749864	137.708
	SMEL3Ch01_134832113_134832113	56.1667
	SMEL3Ch01_134838220_134838220	76.6771
	SMEL3Ch01_134853778_134853778	104.448
	SMEL3Ch01_134861902_134861902	25.3958
	SMEL3Ch01_135024143_135024143	22.7917
	SMEL3Ch01_135030954_135030954	58.8125
	SMEL3Ch01_135036096_135036096	8.13542
	SMEL3Ch01_135068053_135068053	89.7083
	SMEL3Ch01_135074388_135074388	81.2812
	SMEL3Ch01_135080134_135080134	121.042
	SMEL3Ch01_135086226_135086226	132.75
	SMEL3Ch01_135114214_135114214	19.1979
	SMEL3Ch01_135135300_135135300	64.3333
	SMEL3Ch01_135294197_135294197	166.802
	SMEL3Ch01_135444735_135444735	76.0833
	SMEL3Ch01_135451183_135451183	75.0625
	SMEL3Ch01_135460423_135460423	123.458
	SMEL3Ch01_135475717_135475717	63.3229
	SMEL3Ch01_135509256_135509256	58.7708
	SMEL3Ch01_135610306_135610306	84.8125
	SMEL3Ch01_135784159_135784159	136.052
	SMEL3Ch01_135925442_135925442	43.7083
	SMEL3Ch01_135965859_135965859	74.4271
	SMEL3Ch01_136007041_136007041	143.344
	SMEL3Ch01_136013574_136013574	137.156
	SMEL3Ch01_136274627_136274627	41.9896
	SMEL3Ch01_136328476_136328476	90.5833
	SMEL3Ch01_136361847_136361847	151.76
	SMEL3Ch01_136392903_136392903	162.958
	SMEL3Ch01_136409080_136409080	100.292
	SMEL3Ch01_136423864_136423864	117.573
	SMEL3Ch01_136436828_136436828	141.708
	SMEL3Ch02_1358853_1358853	110.354
	SMEL3Ch02_2773007_2773007	99.0417
	SMEL3Ch02_2778268_2778268	85.8333
	SMEL3Ch02_6714806_6714806	79.0104
	SMEL3Ch02_8994915_8994915	74.9896
	SMEL3Ch02_9443337_9443337	170.229
	SMEL3Ch02_9457994_9457994	124.604
	SMEL3Ch02_9728146_9728146	78.9792
	SMEL3Ch02_9746446_9746446	100.365
	SMEL3Ch02_9835154_9835154	0.0833333
	SMEL3Ch02_10788400_10788400	102.521
	SMEL3Ch02_11251049_11251049	113.385
	SMEL3Ch02_11511663_11511663	135.708
	SMEL3Ch02_12074207_12074207	66.4896
	SMEL3Ch02_12661416_12661416	65.6354
	SMEL3Ch02_13354287_13354287	142.417
	SMEL3Ch02_13551207_13551207	56.5625
	SMEL3Ch02_13693925_13693925	77.1667
	SMEL3Ch02_13724478_13724478	146.833
	SMEL3Ch02_13916739_13916739	0.0833333
	SMEL3Ch02_14056478_14056478	112.583
	SMEL3Ch02_15798157_15798157	109.354
	SMEL3Ch02_15798460_15798460	48.25
	SMEL3Ch02_15819343_15819343	48.8958
	SMEL3Ch02_16200507_16200507	2.21875
	SMEL3Ch02_16247019_16247019	80.0312
	SMEL3Ch02_16666531_16666531	120.26
	SMEL3Ch02_16667336_16667336	86.7812
	SMEL3Ch02_16757032_16757032	98.6979
	SMEL3Ch02_16866864_16866864	37.3229
	SMEL3Ch02_16878048_16878048	2.47917
	SMEL3Ch02_17135295_17135295	48.2604
	SMEL3Ch02_18253388_18253388	109.969
	SMEL3Ch02_19068077_19068077	156.521
	SMEL3Ch02_19075622_19075622	78.3229
	SMEL3Ch02_21899606_21899606	0.53125
	SMEL3Ch02_21900553_21900553	83.2292
	SMEL3Ch02_22210807_22210807	179.479
	SMEL3Ch02_22262083_22262083	152.958
	SMEL3Ch02_22290946_22290946	60.0104
	SMEL3Ch02_22324857_22324857	0.135417
	SMEL3Ch02_22352778_22352778	199.625
	SMEL3Ch02_27997328_27997328	66.0833
	SMEL3Ch02_28012636_28012636	102.417
	SMEL3Ch02_28018119_28018119	57.2292
	SMEL3Ch02_28114070_28114070	57.3333
	SMEL3Ch02_28235992_28235992	140.01
	SMEL3Ch02_28347782_28347782	125.292
	SMEL3Ch02_28496138_28496138	107.427
	SMEL3Ch02_29532343_29532343	0.135417
	SMEL3Ch02_29691873_29691873	14.0625
	SMEL3Ch02_29716324_29716324	34.7708
	SMEL3Ch02_29771107_29771107	106.823
	SMEL3Ch02_29805029_29805029	129.167
	SMEL3Ch02_29874439_29874439	74.6042
	SMEL3Ch02_29896228_29896228	79.8125
	SMEL3Ch02_30334858_30334858	108.667
	SMEL3Ch02_30484180_30484180	52.4271
	SMEL3Ch02_30605444_30605444	70.1562
	SMEL3Ch02_31632347_31632347	44.5521
	SMEL3Ch02_31734745_31734745	100.604
	SMEL3Ch02_35932771_35932771	97.3438
	SMEL3Ch02_36010454_36010454	59.5208
	SMEL3Ch02_37470673_37470673	63.2083
	SMEL3Ch02_37502206_37502206	129.844
	SMEL3Ch02_37996673_37996673	78.5417
	SMEL3Ch02_38040085_38040085	68.1875
	SMEL3Ch02_38063426_38063426	124.844
	SMEL3Ch02_38116609_38116609	52.875
	SMEL3Ch02_38199963_38199963	89.9375
	SMEL3Ch02_38228278_38228278	54.75
	SMEL3Ch02_38648106_38648106	65.2292
	SMEL3Ch02_39457621_39457621	48.1875
	SMEL3Ch02_40604515_40604515	67.5312
	SMEL3Ch02_54613562_54613562	3.79167
	SMEL3Ch02_57191017_57191017	67.0833
	SMEL3Ch02_58198430_58198430	69.2396
	SMEL3Ch02_58246210_58246210	154.427
	SMEL3Ch02_58360579_58360579	130.052
	SMEL3Ch02_58411966_58411966	60.1354
	SMEL3Ch02_58538331_58538331	156.667
	SMEL3Ch02_58699089_58699089	113.438
	SMEL3Ch02_58708826_58708826	75.1979
	SMEL3Ch02_58887754_58887754	125.854
	SMEL3Ch02_58888233_58888233	140.375
	SMEL3Ch02_58982946_58982946	143.938
	SMEL3Ch02_60158047_60158047	123.573
	SMEL3Ch02_60290351_60290351	70.0312
	SMEL3Ch02_60309106_60309106	67.4375
	SMEL3Ch02_64318050_64318050	52.4583
	SMEL3Ch02_64820867_64820867	4.125
	SMEL3Ch02_68269693_68269693	80.7917
	SMEL3Ch02_68429183_68429183	58.9479
	SMEL3Ch02_68444185_68444185	142.417
	SMEL3Ch02_69169549_69169549	133.01
	SMEL3Ch02_69526395_69526395	5.80208
	SMEL3Ch02_69837244_69837244	100.177
	SMEL3Ch02_70079440_70079440	1.01042
	SMEL3Ch02_72120895_72120895	64.25
	SMEL3Ch02_72346055_72346055	182.833
	SMEL3Ch02_73257768_73257768	19.0312
	SMEL3Ch02_73565311_73565311	146.635
	SMEL3Ch02_73613857_73613857	168.375
	SMEL3Ch02_73733189_73733189	60.9375
	SMEL3Ch02_73979227_73979227	9.875
	SMEL3Ch02_74208442_74208442	76.1354
	SMEL3Ch02_74224055_74224055	229.052
	SMEL3Ch02_74262335_74262335	179.979
	SMEL3Ch02_74277874_74277874	23.0521
	SMEL3Ch02_74387167_74387167	94.5833
	SMEL3Ch02_74455470_74455470	114.188
	SMEL3Ch02_74558687_74558687	28.8958
	SMEL3Ch02_74560332_74560332	175.333
	SMEL3Ch02_74572979_74572979	22.4896
	SMEL3Ch02_74670794_74670794	99.1667
	SMEL3Ch02_74849820_74849820	36.0417
	SMEL3Ch02_74879640_74879640	42.6875
	SMEL3Ch02_75170257_75170257	56.8229
	SMEL3Ch02_75266487_75266487	25.1667
	SMEL3Ch02_75266600_75266600	13.7083
	SMEL3Ch02_75440285_75440285	139.927
	SMEL3Ch02_75503819_75503819	121.656
	SMEL3Ch02_75855639_75855639	45.2812
	SMEL3Ch02_75930834_75930834	75.4271
	SMEL3Ch02_76474370_76474370	107.812
	SMEL3Ch02_76508665_76508665	136.875
	SMEL3Ch02_76592645_76592645	117.344
	SMEL3Ch02_76630338_76630338	77.125
	SMEL3Ch02_76777954_76777954	111.208
	SMEL3Ch02_76837550_76837550	125.385
	SMEL3Ch02_76859011_76859011	30.1042
	SMEL3Ch02_76892860_76892860	43.4583
	SMEL3Ch02_76927521_76927521	157.188
	SMEL3Ch02_77030653_77030653	149.906
	SMEL3Ch02_77175657_77175657	10.5312
	SMEL3Ch02_77186856_77186856	151.333
	SMEL3Ch02_77221341_77221341	107.562
	SMEL3Ch02_77264843_77264843	94.6562
	SMEL3Ch02_77288992_77288992	129.396
	SMEL3Ch02_77309258_77309258	181.542
	SMEL3Ch02_77374634_77374634	86.625
	SMEL3Ch02_77403185_77403185	130.75
	SMEL3Ch02_77474845_77474845	68.7708
	SMEL3Ch02_77476651_77476651	64.4583
	SMEL3Ch02_77534377_77534377	75.2604
	SMEL3Ch02_77559250_77559250	44.2083
	SMEL3Ch02_77579437_77579437	98.8438
	SMEL3Ch02_78313000_78313000	45.3229
	SMEL3Ch02_78353295_78353295	84.5521
	SMEL3Ch02_78408515_78408515	169.021
	SMEL3Ch02_78471791_78471791	73.8542
	SMEL3Ch02_78473881_78473881	154.677
	SMEL3Ch02_78491205_78491205	106.25
	SMEL3Ch02_78589471_78589471	44.0521
	SMEL3Ch02_78752743_78752743	87.9375
	SMEL3Ch02_78947748_78947748	95.4375
	SMEL3Ch02_78965417_78965417	133.698
	SMEL3Ch02_78983299_78983299	68.1667
	SMEL3Ch02_79004890_79004890	71.9375
	SMEL3Ch02_79009984_79009984	0
	SMEL3Ch02_79042090_79042090	95.6979
	SMEL3Ch02_79056002_79056002	142.531
	SMEL3Ch02_79098329_79098329	111.677
	SMEL3Ch02_79124495_79124495	53.7292
	SMEL3Ch02_79157167_79157167	123.292
	SMEL3Ch02_79195536_79195536	64.8854
	SMEL3Ch02_79270162_79270162	136
	SMEL3Ch02_79287365_79287365	53.7708
	SMEL3Ch02_79290927_79290927	78.2083
	SMEL3Ch02_79653186_79653186	73.2917
	SMEL3Ch02_79669561_79669561	66.3438
	SMEL3Ch02_79706517_79706517	58.8646
	SMEL3Ch02_79735048_79735048	77.5729
	SMEL3Ch02_79925734_79925734	66.0417
	SMEL3Ch02_79926615_79926615	70.7083
	SMEL3Ch02_79998035_79998035	137.073
	SMEL3Ch02_80003760_80003760	79.625
	SMEL3Ch02_80024829_80024829	73.3021
	SMEL3Ch02_80118717_80118717	33.5208
	SMEL3Ch02_80155837_80155837	8.39583
	SMEL3Ch02_80171791_80171791	122.448
	SMEL3Ch02_80205861_80205861	127.906
	SMEL3Ch02_80215490_80215490	11.4479
	SMEL3Ch02_80288662_80288662	64.1562
	SMEL3Ch02_80318383_80318383	35.0625
	SMEL3Ch02_80366104_80366104	77.9271
	SMEL3Ch02_80371970_80371970	94.0625
	SMEL3Ch02_80391608_80391608	0.114583
	SMEL3Ch02_80420596_80420596	75.1146
	SMEL3Ch02_80457948_80457948	56.1042
	SMEL3Ch02_80459156_80459156	38.0521
	SMEL3Ch02_80465466_80465466	103.844
	SMEL3Ch02_80490476_80490476	69.2292
	SMEL3Ch02_80542079_80542079	71.4479
	SMEL3Ch02_80575963_80575963	80.1458
	SMEL3Ch02_80587969_80587969	152.688
	SMEL3Ch02_80631638_80631638	115.052
	SMEL3Ch02_80663465_80663465	109.969
	SMEL3Ch02_80785049_80785049	93.2917
	SMEL3Ch02_80809962_80809962	52.8438
	SMEL3Ch02_80890471_80890471	80.7188
	SMEL3Ch02_80900406_80900406	103.938
	SMEL3Ch02_81025489_81025489	96.6875
	SMEL3Ch02_81041625_81041625	94.7917
	SMEL3Ch02_81075394_81075394	107.656
	SMEL3Ch02_81076231_81076231	25.6458
	SMEL3Ch02_81099516_81099516	79.1771
	SMEL3Ch02_81129099_81129099	81.3958
	SMEL3Ch02_81136874_81136874	77.1146
	SMEL3Ch02_81157858_81157858	76.9062
	SMEL3Ch02_81163256_81163256	165.896
	SMEL3Ch02_81174668_81174668	96.3333
	SMEL3Ch02_81238433_81238433	88.9062
	SMEL3Ch02_81261768_81261768	122.198
	SMEL3Ch02_81273046_81273046	58.3542
	SMEL3Ch02_81282467_81282467	92.1771
	SMEL3Ch02_81298072_81298072	112.844
	SMEL3Ch02_81307092_81307092	159.656
	SMEL3Ch02_81324364_81324364	119.104
	SMEL3Ch02_81347524_81347524	89.2396
	SMEL3Ch02_81431498_81431498	69
	SMEL3Ch02_81507547_81507547	119.24
	SMEL3Ch02_81535931_81535931	54.1875
	SMEL3Ch02_81733259_81733259	95.1875
	SMEL3Ch02_81750270_81750270	78.1979
	SMEL3Ch02_81836021_81836021	129.979
	SMEL3Ch02_81851558_81851558	99.6146
	SMEL3Ch02_81858259_81858259	119.552
	SMEL3Ch02_81921422_81921422	75.5208
	SMEL3Ch02_81982892_81982892	151.729
	SMEL3Ch02_82001073_82001073	84.7708
	SMEL3Ch02_82014734_82014734	76.5208
	SMEL3Ch02_82033259_82033259	53.5417
	SMEL3Ch02_82091303_82091303	46.7292
	SMEL3Ch02_82131155_82131155	76.5521
	SMEL3Ch02_82195536_82195536	102.583
	SMEL3Ch02_82214866_82214866	76.5
	SMEL3Ch02_82247692_82247692	104.198
	SMEL3Ch02_82264263_82264263	135.115
	SMEL3Ch02_82276904_82276904	116.667
	SMEL3Ch02_82283972_82283972	79.75
	SMEL3Ch02_82316370_82316370	53.5729
	SMEL3Ch02_82332016_82332016	136.635
	SMEL3Ch02_82350402_82350402	115.208
	SMEL3Ch02_82446882_82446882	77.8021
	SMEL3Ch02_82454138_82454138	76.4167
	SMEL3Ch02_82472998_82472998	92.4167
	SMEL3Ch02_82483725_82483725	99.1771
	SMEL3Ch02_82513984_82513984	109.896
	SMEL3Ch02_82555571_82555571	124.729
	SMEL3Ch02_82594119_82594119	6.27083
	SMEL3Ch02_82665879_82665879	79.7083
	SMEL3Ch02_82677915_82677915	83.375
	SMEL3Ch02_82791641_82791641	7.61458
	SMEL3Ch02_82802123_82802123	96.9062
	SMEL3Ch02_82949150_82949150	58.3542
	SMEL3Ch02_83031836_83031836	108.74
	SMEL3Ch02_83049525_83049525	91.4583
	SMEL3Ch02_83107672_83107672	69.4271
	SMEL3Ch02_83129163_83129163	93.7292
	SMEL3Ch02_83201069_83201069	63.7604
	SMEL3Ch02_83217268_83217268	85.6979
	SMEL3Ch02_83226781_83226781	89.4583
	SMEL3Ch02_83236929_83236929	65.125
	SMEL3Ch02_83298503_83298503	77.1146
	SMEL3Ch03_37515_37515	125.094
	SMEL3Ch03_77416_77416	132.51
	SMEL3Ch03_108364_108364	56.7917
	SMEL3Ch03_109330_109330	106.896
	SMEL3Ch03_143413_143413	109.458
	SMEL3Ch03_149138_149138	110.51
	SMEL3Ch03_170200_170200	83.9062
	SMEL3Ch03_197934_197934	99.8333
	SMEL3Ch03_349127_349127	75.7083
	SMEL3Ch03_365880_365880	77.1667
	SMEL3Ch03_375223_375223	91.7917
	SMEL3Ch03_394955_394955	76.625
	SMEL3Ch03_403094_403094	96.1354
	SMEL3Ch03_483288_483288	79.9896
	SMEL3Ch03_492487_492487	118.354
	SMEL3Ch03_499867_499867	127.021
	SMEL3Ch03_505311_505311	126.312
	SMEL3Ch03_524701_524701	226.021
	SMEL3Ch03_533060_533060	2.92708
	SMEL3Ch03_538526_538526	144.021
	SMEL3Ch03_835647_835647	3.17708
	SMEL3Ch03_847909_847909	63.9479
	SMEL3Ch03_867931_867931	31.6146
	SMEL3Ch03_881796_881796	53.4583
	SMEL3Ch03_931705_931705	91.2292
	SMEL3Ch03_954496_954496	45.5
	SMEL3Ch03_1143438_1143438	4.14583
	SMEL3Ch03_1179738_1179738	81.2812
	SMEL3Ch03_1197938_1197938	107.969
	SMEL3Ch03_1255110_1255110	139.469
	SMEL3Ch03_1303745_1303745	69.1562
	SMEL3Ch03_1460964_1460964	9.78125
	SMEL3Ch03_1497319_1497319	132.927
	SMEL3Ch03_1546158_1546158	150.812
	SMEL3Ch03_1786952_1786952	17.5
	SMEL3Ch03_2093045_2093045	105.75
	SMEL3Ch03_2157701_2157701	97.8958
	SMEL3Ch03_2406620_2406620	115.646
	SMEL3Ch03_2447607_2447607	72.4792
	SMEL3Ch03_2601268_2601268	101.781
	SMEL3Ch03_2624941_2624941	79.9271
	SMEL3Ch03_2726508_2726508	74.8854
	SMEL3Ch03_2812139_2812139	86.5625
	SMEL3Ch03_2830974_2830974	73.3333
	SMEL3Ch03_2872094_2872094	137.229
	SMEL3Ch03_2917762_2917762	221.198
	SMEL3Ch03_2968368_2968368	99.1042
	SMEL3Ch03_3237191_3237191	55.7292
	SMEL3Ch03_3266988_3266988	64.4375
	SMEL3Ch03_3319178_3319178	29.2188
	SMEL3Ch03_3433648_3433648	64.0104
	SMEL3Ch03_3445020_3445020	75.3542
	SMEL3Ch03_3563007_3563007	45.8958
	SMEL3Ch03_3608410_3608410	129.219
	SMEL3Ch03_3646717_3646717	129.188
	SMEL3Ch03_3653209_3653209	177.073
	SMEL3Ch03_3679821_3679821	124.896
	SMEL3Ch03_3717865_3717865	73.8958
	SMEL3Ch03_3735592_3735592	18.875
	SMEL3Ch03_3743588_3743588	67.2917
	SMEL3Ch03_3752857_3752857	107.781
	SMEL3Ch03_3771064_3771064	70.8021
	SMEL3Ch03_3818360_3818360	141.812
	SMEL3Ch03_3829732_3829732	51.9583
	SMEL3Ch03_3837854_3837854	95.8958
	SMEL3Ch03_3890120_3890120	148.104
	SMEL3Ch03_4428647_4428647	122.146
	SMEL3Ch03_4455851_4455851	137.885
	SMEL3Ch03_6124580_6124580	73.6146
	SMEL3Ch03_6672353_6672353	143.479
	SMEL3Ch03_6682102_6682102	7.8125
	SMEL3Ch03_7220466_7220466	48.2396
	SMEL3Ch03_7316761_7316761	128.573
	SMEL3Ch03_7341821_7341821	82.4479
	SMEL3Ch03_7398905_7398905	58.3021
	SMEL3Ch03_7547820_7547820	59.9792
	SMEL3Ch03_7574923_7574923	0.270833
	SMEL3Ch03_7814201_7814201	51.3333
	SMEL3Ch03_7926155_7926155	43.9271
	SMEL3Ch03_8168780_8168780	86.1042
	SMEL3Ch03_8192945_8192945	55.3438
	SMEL3Ch03_8216063_8216063	66.7188
	SMEL3Ch03_8240991_8240991	196.906
	SMEL3Ch03_8647769_8647769	91
	SMEL3Ch03_11368034_11368034	47.0521
	SMEL3Ch03_14011285_14011285	62.7812
	SMEL3Ch03_15122332_15122332	57.3125
	SMEL3Ch03_15122935_15122935	1.64583
	SMEL3Ch03_17108430_17108430	21.4479
	SMEL3Ch03_23377998_23377998	136.271
	SMEL3Ch03_24007882_24007882	67
	SMEL3Ch03_25644493_25644493	134.854
	SMEL3Ch03_26141035_26141035	162.625
	SMEL3Ch03_26357096_26357096	150.208
	SMEL3Ch03_27182123_27182123	124.719
	SMEL3Ch03_27540561_27540561	147.812
	SMEL3Ch03_27671950_27671950	10.5833
	SMEL3Ch03_31548102_31548102	112.01
	SMEL3Ch03_32378216_32378216	0.208333
	SMEL3Ch03_33956465_33956465	1.88542
	SMEL3Ch03_35475108_35475108	37.9688
	SMEL3Ch03_40091133_40091133	26.6979
	SMEL3Ch03_45506702_45506702	74.6146
	SMEL3Ch03_47913560_47913560	94.5833
	SMEL3Ch03_48375196_48375196	163.167
	SMEL3Ch03_49508751_49508751	40.7604
	SMEL3Ch03_52115841_52115841	193.792
	SMEL3Ch03_52422704_52422704	68.3958
	SMEL3Ch03_59417580_59417580	122.135
	SMEL3Ch03_59557842_59557842	81.2708
	SMEL3Ch03_60868138_60868138	93.125
	SMEL3Ch03_61397498_61397498	128.073
	SMEL3Ch03_61398163_61398163	0
	SMEL3Ch03_61503781_61503781	137.615
	SMEL3Ch03_61506231_61506231	248.99
	SMEL3Ch03_61716838_61716838	63.5208
	SMEL3Ch03_61728632_61728632	86.2292
	SMEL3Ch03_63452861_63452861	90.6562
	SMEL3Ch03_63623891_63623891	10.5833
	SMEL3Ch03_63700226_63700226	21.8125
	SMEL3Ch03_65651517_65651517	90.125
	SMEL3Ch03_66047549_66047549	11.25
	SMEL3Ch03_66505630_66505630	76.8438
	SMEL3Ch03_66648262_66648262	126.562
	SMEL3Ch03_66724461_66724461	32.9271
	SMEL3Ch03_66835842_66835842	42.9479
	SMEL3Ch03_67066242_67066242	140.458
	SMEL3Ch03_67143966_67143966	83.8229
	SMEL3Ch03_67383224_67383224	41.4688
	SMEL3Ch03_67642053_67642053	112.573
	SMEL3Ch03_67772002_67772002	207.469
	SMEL3Ch03_67794498_67794498	79.6562
	SMEL3Ch03_67819463_67819463	81.1458
	SMEL3Ch03_67839862_67839862	85.2292
	SMEL3Ch03_67891666_67891666	62.1979
	SMEL3Ch03_69689112_69689112	175.542
	SMEL3Ch03_69757987_69757987	46.9896
	SMEL3Ch03_69925489_69925489	105.917
	SMEL3Ch03_69929358_69929358	36.4271
	SMEL3Ch03_69985960_69985960	100.427
	SMEL3Ch03_70030972_70030972	43.7917
	SMEL3Ch03_70361813_70361813	82.9271
	SMEL3Ch03_70597498_70597498	125.792
	SMEL3Ch03_70636472_70636472	93.4271
	SMEL3Ch03_71530403_71530403	133.229
	SMEL3Ch03_71605281_71605281	66.9375
	SMEL3Ch03_73275491_73275491	136.74
	SMEL3Ch03_73576549_73576549	96.1979
	SMEL3Ch03_73626722_73626722	95.5521
	SMEL3Ch03_73844374_73844374	9.69792
	SMEL3Ch03_73972445_73972445	169.042
	SMEL3Ch03_74001779_74001779	21.6146
	SMEL3Ch03_74561960_74561960	107.229
	SMEL3Ch03_74916751_74916751	47.7083
	SMEL3Ch03_74958424_74958424	140.604
	SMEL3Ch03_75326861_75326861	80.0208
	SMEL3Ch03_75342842_75342842	104.927
	SMEL3Ch03_75358999_75358999	77.3333
	SMEL3Ch03_75428408_75428408	85.9375
	SMEL3Ch03_75428490_75428490	190.01
	SMEL3Ch03_75448923_75448923	115.531
	SMEL3Ch03_75452193_75452193	138.635
	SMEL3Ch03_75629870_75629870	19.4375
	SMEL3Ch03_75713615_75713615	1.66667
	SMEL3Ch03_75822048_75822048	48.9479
	SMEL3Ch03_75937521_75937521	94.3125
	SMEL3Ch03_76899174_76899174	23.5729
	SMEL3Ch03_76902488_76902488	54.1667
	SMEL3Ch03_76918116_76918116	60.8438
	SMEL3Ch03_77152886_77152886	76.625
	SMEL3Ch03_77469576_77469576	90
	SMEL3Ch03_77907582_77907582	84
	SMEL3Ch03_77931604_77931604	110.604
	SMEL3Ch03_78043132_78043132	50.875
	SMEL3Ch03_78744364_78744364	19.4792
	SMEL3Ch03_78759645_78759645	56.6875
	SMEL3Ch03_78775570_78775570	33.8542
	SMEL3Ch03_78789532_78789532	132.073
	SMEL3Ch03_78802588_78802588	85.7917
	SMEL3Ch03_78826597_78826597	22.1771
	SMEL3Ch03_78865074_78865074	100.021
	SMEL3Ch03_78974459_78974459	129.792
	SMEL3Ch03_79174916_79174916	0.40625
	SMEL3Ch03_79596116_79596116	99.1667
	SMEL3Ch03_79779569_79779569	114.385
	SMEL3Ch03_79811215_79811215	71.3542
	SMEL3Ch03_79827805_79827805	154.156
	SMEL3Ch03_79842886_79842886	112.427
	SMEL3Ch03_79865906_79865906	106.073
	SMEL3Ch03_79896041_79896041	75.3854
	SMEL3Ch03_79944802_79944802	135.75
	SMEL3Ch03_79960564_79960564	28.4479
	SMEL3Ch03_79971463_79971463	82.7396
	SMEL3Ch03_80013170_80013170	111.542
	SMEL3Ch03_80023887_80023887	53.2917
	SMEL3Ch03_80130894_80130894	75.5
	SMEL3Ch03_80238935_80238935	74.3646
	SMEL3Ch03_80319099_80319099	31.7396
	SMEL3Ch03_80329155_80329155	100.479
	SMEL3Ch03_80388245_80388245	86.2188
	SMEL3Ch03_80411271_80411271	49.6458
	SMEL3Ch03_80606796_80606796	116.865
	SMEL3Ch03_80761352_80761352	86.1979
	SMEL3Ch03_80768445_80768445	54.3646
	SMEL3Ch03_80777742_80777742	109.531
	SMEL3Ch03_80802434_80802434	102.198
	SMEL3Ch03_80829144_80829144	126.656
	SMEL3Ch03_81109001_81109001	0.5625
	SMEL3Ch03_81522659_81522659	90.7396
	SMEL3Ch03_81541408_81541408	92.125
	SMEL3Ch03_81576703_81576703	49.2917
	SMEL3Ch03_81588728_81588728	104.469
	SMEL3Ch03_81626450_81626450	66.6354
	SMEL3Ch03_81636371_81636371	50.9479
	SMEL3Ch03_81681625_81681625	90.2083
	SMEL3Ch03_81722814_81722814	90.3021
	SMEL3Ch03_81749071_81749071	174.323
	SMEL3Ch03_82038243_82038243	112.594
	SMEL3Ch03_82196325_82196325	70.0208
	SMEL3Ch03_82224856_82224856	44.4479
	SMEL3Ch03_82476204_82476204	68.0625
	SMEL3Ch03_82564418_82564418	137.229
	SMEL3Ch03_82653397_82653397	113.323
	SMEL3Ch03_82658896_82658896	66.8125
	SMEL3Ch03_82668933_82668933	72
	SMEL3Ch03_82689000_82689000	107.219
	SMEL3Ch03_82743132_82743132	102.292
	SMEL3Ch03_82799751_82799751	99.7812
	SMEL3Ch03_82818746_82818746	140.573
	SMEL3Ch03_82890915_82890915	10.7708
	SMEL3Ch03_82933836_82933836	109.396
	SMEL3Ch03_82966611_82966611	122.073
	SMEL3Ch03_83044262_83044262	122.354
	SMEL3Ch03_83081006_83081006	53.2292
	SMEL3Ch03_83319768_83319768	120.635
	SMEL3Ch03_83458662_83458662	0
	SMEL3Ch03_83465441_83465441	73.0729
	SMEL3Ch03_83474716_83474716	66.4896
	SMEL3Ch03_83531519_83531519	86.2604
	SMEL3Ch03_83756695_83756695	62.0417
	SMEL3Ch03_83834163_83834163	169.01
	SMEL3Ch03_84019710_84019710	29
	SMEL3Ch03_84050082_84050082	70.3958
	SMEL3Ch03_84075332_84075332	125.698
	SMEL3Ch03_84115966_84115966	122.958
	SMEL3Ch03_84128386_84128386	60.625
	SMEL3Ch03_84134003_84134003	155.51
	SMEL3Ch03_84145669_84145669	140.875
	SMEL3Ch03_84156537_84156537	83.125
	SMEL3Ch03_84162223_84162223	77.4375
	SMEL3Ch03_84720385_84720385	116
	SMEL3Ch03_84821532_84821532	211.042
	SMEL3Ch03_84822510_84822510	172.094
	SMEL3Ch03_84845434_84845434	126.99
	SMEL3Ch03_84975088_84975088	63.4479
	SMEL3Ch03_85030316_85030316	106.312
	SMEL3Ch03_85067421_85067421	36.3542
	SMEL3Ch03_85109288_85109288	93.0521
	SMEL3Ch03_85117871_85117871	158.406
	SMEL3Ch03_85154963_85154963	100.781
	SMEL3Ch03_85397345_85397345	108.917
	SMEL3Ch03_85425436_85425436	52.875
	SMEL3Ch03_85441450_85441450	141.854
	SMEL3Ch03_85457720_85457720	57.5521
	SMEL3Ch03_85501417_85501417	41.9896
	SMEL3Ch03_85572455_85572455	90.4375
	SMEL3Ch03_85588715_85588715	114.594
	SMEL3Ch03_85615644_85615644	87.3438
	SMEL3Ch03_85651653_85651653	64.4062
	SMEL3Ch03_85664186_85664186	74.5417
	SMEL3Ch03_85702919_85702919	1.57292
	SMEL3Ch03_85777684_85777684	21.9896
	SMEL3Ch03_85828270_85828270	110.031
	SMEL3Ch03_85904435_85904435	19.7708
	SMEL3Ch03_85939044_85939044	173.354
	SMEL3Ch03_85958222_85958222	49.6458
	SMEL3Ch03_85981345_85981345	81.6771
	SMEL3Ch03_86111972_86111972	92.9688
	SMEL3Ch03_86126516_86126516	55.3438
	SMEL3Ch03_86186494_86186494	117.281
	SMEL3Ch03_86206204_86206204	172.156
	SMEL3Ch03_86291258_86291258	97.5833
	SMEL3Ch03_86583072_86583072	88.25
	SMEL3Ch03_86591654_86591654	56.5833
	SMEL3Ch03_86630950_86630950	62.1667
	SMEL3Ch03_86833398_86833398	99.7812
	SMEL3Ch03_86858457_86858457	133.083
	SMEL3Ch03_86886168_86886168	120.615
	SMEL3Ch03_87033482_87033482	191.688
	SMEL3Ch03_87073052_87073052	107.24
	SMEL3Ch03_87304969_87304969	109.573
	SMEL3Ch03_87307795_87307795	108.542
	SMEL3Ch03_87318151_87318151	171.042
	SMEL3Ch03_87330570_87330570	98.3646
	SMEL3Ch03_87365437_87365437	42.9271
	SMEL3Ch03_87375302_87375302	18.3958
	SMEL3Ch03_87391863_87391863	135.698
	SMEL3Ch03_87428797_87428797	139.948
	SMEL3Ch03_88188653_88188653	95.2083
	SMEL3Ch03_88192245_88192245	44.5729
	SMEL3Ch03_88197182_88197182	124.542
	SMEL3Ch03_88208833_88208833	132.698
	SMEL3Ch03_88231886_88231886	39.9688
	SMEL3Ch03_88244106_88244106	34.9896
	SMEL3Ch03_88297099_88297099	75.6667
	SMEL3Ch03_88380398_88380398	91.1042
	SMEL3Ch03_88416923_88416923	74.4896
	SMEL3Ch03_88436337_88436337	72.4062
	SMEL3Ch03_88477589_88477589	100.448
	SMEL3Ch03_88490258_88490258	129.948
	SMEL3Ch03_88512474_88512474	71.2188
	SMEL3Ch03_88521128_88521128	25.7188
	SMEL3Ch03_88549760_88549760	90.375
	SMEL3Ch03_88647460_88647460	62.2604
	SMEL3Ch03_88743101_88743101	48.8646
	SMEL3Ch03_88748276_88748276	38.1979
	SMEL3Ch03_88764342_88764342	71.6875
	SMEL3Ch03_88772455_88772455	110.167
	SMEL3Ch03_88827968_88827968	32.6458
	SMEL3Ch03_88841825_88841825	129.927
	SMEL3Ch03_88894812_88894812	190.896
	SMEL3Ch03_88954189_88954189	93.9062
	SMEL3Ch03_88959444_88959444	65.2917
	SMEL3Ch03_88969262_88969262	52.2083
	SMEL3Ch03_88975521_88975521	100.01
	SMEL3Ch03_88994028_88994028	101.927
	SMEL3Ch03_89051422_89051422	133.24
	SMEL3Ch03_89313854_89313854	126.25
	SMEL3Ch03_89459733_89459733	83.8542
	SMEL3Ch03_89483465_89483465	116.583
	SMEL3Ch03_89507128_89507128	135.26
	SMEL3Ch03_89536264_89536264	72.25
	SMEL3Ch03_89592670_89592670	185.583
	SMEL3Ch03_89622341_89622341	39.0312
	SMEL3Ch03_89667543_89667543	74.2396
	SMEL3Ch03_89674226_89674226	48.4271
	SMEL3Ch03_89688667_89688667	133.865
	SMEL3Ch03_89761161_89761161	88.9688
	SMEL3Ch03_89809449_89809449	59.1979
	SMEL3Ch03_89848390_89848390	378.292
	SMEL3Ch03_89879612_89879612	96.0417
	SMEL3Ch03_89894886_89894886	107.281
	SMEL3Ch03_89899851_89899851	93.25
	SMEL3Ch03_89915648_89915648	77.9479
	SMEL3Ch03_89917300_89917300	44
	SMEL3Ch03_89932190_89932190	119.365
	SMEL3Ch03_89941559_89941559	137.198
	SMEL3Ch03_90032541_90032541	122.979
	SMEL3Ch03_90065426_90065426	117.448
	SMEL3Ch03_90119377_90119377	72.9062
	SMEL3Ch03_90124444_90124444	118.927
	SMEL3Ch03_90156835_90156835	112.438
	SMEL3Ch03_90167131_90167131	108.5
	SMEL3Ch03_90174419_90174419	93.4375
	SMEL3Ch03_90215325_90215325	128.615
	SMEL3Ch03_90246117_90246117	116.531
	SMEL3Ch03_90440919_90440919	105.927
	SMEL3Ch03_90687102_90687102	137.031
	SMEL3Ch03_90689335_90689335	124.938
	SMEL3Ch03_90797198_90797198	163.042
	SMEL3Ch03_90814366_90814366	76.0938
	SMEL3Ch03_91285947_91285947	36.6146
	SMEL3Ch03_91321228_91321228	124.469
	SMEL3Ch03_91334323_91334323	112.177
	SMEL3Ch03_91576077_91576077	114.406
	SMEL3Ch03_91642773_91642773	71.3021
	SMEL3Ch03_91713072_91713072	91.6875
	SMEL3Ch03_91924569_91924569	90.6146
	SMEL3Ch03_92066066_92066066	94.0417
	SMEL3Ch03_92090570_92090570	141.75
	SMEL3Ch03_92107888_92107888	132.781
	SMEL3Ch03_92174974_92174974	65.7917
	SMEL3Ch03_92189409_92189409	78.125
	SMEL3Ch03_92197651_92197651	36.625
	SMEL3Ch03_92237474_92237474	206.438
	SMEL3Ch03_92630078_92630078	82.0208
	SMEL3Ch03_92636103_92636103	152.479
	SMEL3Ch03_92679876_92679876	74.6146
	SMEL3Ch03_92681345_92681345	104.885
	SMEL3Ch03_92714586_92714586	32.4062
	SMEL3Ch03_92791853_92791853	128.115
	SMEL3Ch03_92816583_92816583	108.573
	SMEL3Ch03_92843504_92843504	153.417
	SMEL3Ch03_92921686_92921686	98.4688
	SMEL3Ch03_92935566_92935566	87.4583
	SMEL3Ch03_92976902_92976902	144.573
	SMEL3Ch03_92997332_92997332	119.938
	SMEL3Ch03_93021835_93021835	164.677
	SMEL3Ch03_93049265_93049265	46.4062
	SMEL3Ch03_93060767_93060767	164.052
	SMEL3Ch03_93083218_93083218	96.0208
	SMEL3Ch03_93149899_93149899	91.5625
	SMEL3Ch03_93213941_93213941	62.6562
	SMEL3Ch03_93278460_93278460	117.49
	SMEL3Ch03_93302239_93302239	74.7292
	SMEL3Ch03_93310727_93310727	183.01
	SMEL3Ch03_93377245_93377245	142.812
	SMEL3Ch03_93414603_93414603	93.0833
	SMEL3Ch03_93451532_93451532	97.9479
	SMEL3Ch03_93457464_93457464	137.656
	SMEL3Ch03_93507136_93507136	0
	SMEL3Ch03_93539558_93539558	99.7604
	SMEL3Ch03_93561295_93561295	83.4896
	SMEL3Ch03_93615605_93615605	55.0729
	SMEL3Ch03_93634281_93634281	101.094
	SMEL3Ch03_93651098_93651098	57.4167
	SMEL3Ch03_93661866_93661866	40.9062
	SMEL3Ch03_93761568_93761568	53.0833
	SMEL3Ch03_93806856_93806856	58.7812
	SMEL3Ch03_93876891_93876891	76.1667
	SMEL3Ch03_93889620_93889620	121.562
	SMEL3Ch03_93916586_93916586	97.8542
	SMEL3Ch03_93935261_93935261	130.26
	SMEL3Ch03_94001360_94001360	111.854
	SMEL3Ch03_94043570_94043570	82.7292
	SMEL3Ch03_94051944_94051944	131.667
	SMEL3Ch03_94099821_94099821	47.8542
	SMEL3Ch03_94103200_94103200	86.5
	SMEL3Ch03_94109117_94109117	96.8021
	SMEL3Ch03_94116600_94116600	63.2917
	SMEL3Ch03_94128547_94128547	90.0938
	SMEL3Ch03_94135411_94135411	63.0521
	SMEL3Ch03_94148179_94148179	139.938
	SMEL3Ch03_94166383_94166383	97
	SMEL3Ch03_94167660_94167660	4.69792
	SMEL3Ch03_94187146_94187146	72.5938
	SMEL3Ch03_94196882_94196882	162.219
	SMEL3Ch03_94222312_94222312	225.719
	SMEL3Ch03_94234542_94234542	141.042
	SMEL3Ch03_94244284_94244284	74.3646
	SMEL3Ch03_94260765_94260765	68.0521
	SMEL3Ch03_94289954_94289954	108.823
	SMEL3Ch03_94327492_94327492	90.9896
	SMEL3Ch03_94344880_94344880	135.094
	SMEL3Ch03_94362854_94362854	120.052
	SMEL3Ch03_94368621_94368621	73.5417
	SMEL3Ch03_94396923_94396923	64.7188
	SMEL3Ch03_94425189_94425189	151.021
	SMEL3Ch03_94573870_94573870	25.4167
	SMEL3Ch03_94615738_94615738	68.0625
	SMEL3Ch03_94629223_94629223	80.8438
	SMEL3Ch03_94699095_94699095	102.073
	SMEL3Ch03_94714884_94714884	64.2292
	SMEL3Ch03_94739052_94739052	126.365
	SMEL3Ch03_94744655_94744655	64.4479
	SMEL3Ch03_94759698_94759698	136.312
	SMEL3Ch03_94769477_94769477	123.406
	SMEL3Ch03_94804766_94804766	98.8333
	SMEL3Ch03_94805051_94805051	54.0833
	SMEL3Ch03_94821419_94821419	63.2917
	SMEL3Ch03_94868097_94868097	168.271
	SMEL3Ch03_95018286_95018286	110.75
	SMEL3Ch03_95038935_95038935	81.7917
	SMEL3Ch03_95051619_95051619	153.479
	SMEL3Ch03_95078277_95078277	47
	SMEL3Ch03_95101057_95101057	86.5208
	SMEL3Ch03_95101346_95101346	132.292
	SMEL3Ch03_95114891_95114891	50.8958
	SMEL3Ch03_95233134_95233134	122.281
	SMEL3Ch03_95238434_95238434	119.292
	SMEL3Ch03_95370096_95370096	129.312
	SMEL3Ch03_95479655_95479655	49.3958
	SMEL3Ch03_95543450_95543450	64.7812
	SMEL3Ch03_95575236_95575236	143.615
	SMEL3Ch03_95596115_95596115	49.6771
	SMEL3Ch03_95613559_95613559	83.6458
	SMEL3Ch03_95619124_95619124	127.729
	SMEL3Ch03_95640210_95640210	95.5938
	SMEL3Ch03_95659300_95659300	139.719
	SMEL3Ch03_95689010_95689010	78.4583
	SMEL3Ch03_95695570_95695570	58.0729
	SMEL3Ch03_95706581_95706581	85.0833
	SMEL3Ch03_95711947_95711947	91.75
	SMEL3Ch03_95730586_95730586	113.198
	SMEL3Ch03_95759368_95759368	58.2396
	SMEL3Ch03_95767213_95767213	56.0104
	SMEL3Ch03_95789247_95789247	54.6667
	SMEL3Ch03_95794313_95794313	75.2708
	SMEL3Ch03_95855623_95855623	3.98958
	SMEL3Ch03_95905789_95905789	75.3021
	SMEL3Ch03_96006539_96006539	81.0521
	SMEL3Ch03_96022671_96022671	99.4896
	SMEL3Ch03_96054403_96054403	1.69792
	SMEL3Ch03_96637516_96637516	69.7604
	SMEL3Ch03_96656594_96656594	67.75
	SMEL3Ch03_96691060_96691060	95.7917
	SMEL3Ch03_96713636_96713636	141.51
	SMEL3Ch03_96721252_96721252	70.0833
	SMEL3Ch03_96878375_96878375	149.542
	SMEL3Ch04_10781_10781	10.1354
	SMEL3Ch04_111807_111807	131.823
	SMEL3Ch04_196478_196478	50.3646
	SMEL3Ch04_419929_419929	9.55208
	SMEL3Ch04_420268_420268	66.625
	SMEL3Ch04_492885_492885	77.5521
	SMEL3Ch04_531169_531169	146.365
	SMEL3Ch04_839882_839882	36.8229
	SMEL3Ch04_842117_842117	117.188
	SMEL3Ch04_902149_902149	100.156
	SMEL3Ch04_1050781_1050781	0.104167
	SMEL3Ch04_1327512_1327512	79.9688
	SMEL3Ch04_1368621_1368621	64.9062
	SMEL3Ch04_1396709_1396709	126.25
	SMEL3Ch04_1430306_1430306	89.8854
	SMEL3Ch04_1454210_1454210	64.2917
	SMEL3Ch04_1460704_1460704	91.0417
	SMEL3Ch04_1467222_1467222	84.5729
	SMEL3Ch04_1613110_1613110	96.3021
	SMEL3Ch04_1639937_1639937	92.4271
	SMEL3Ch04_1666881_1666881	102.271
	SMEL3Ch04_1690018_1690018	75.4583
	SMEL3Ch04_1742180_1742180	143.417
	SMEL3Ch04_1798529_1798529	109.615
	SMEL3Ch04_1816174_1816174	103.208
	SMEL3Ch04_1840473_1840473	62.2604
	SMEL3Ch04_1846064_1846064	115.698
	SMEL3Ch04_1870622_1870622	0.302083
	SMEL3Ch04_1881454_1881454	10.8333
	SMEL3Ch04_1888847_1888847	77.6042
	SMEL3Ch04_1934139_1934139	64.7604
	SMEL3Ch04_1963425_1963425	79.4896
	SMEL3Ch04_1990444_1990444	69.0417
	SMEL3Ch04_2003952_2003952	80.0208
	SMEL3Ch04_2018882_2018882	49.6458
	SMEL3Ch04_2033064_2033064	141.677
	SMEL3Ch04_2048609_2048609	44.2083
	SMEL3Ch04_2227171_2227171	69.9583
	SMEL3Ch04_2302524_2302524	69.375
	SMEL3Ch04_2351803_2351803	66.9479
	SMEL3Ch04_2607385_2607385	123.74
	SMEL3Ch04_2646035_2646035	36.3542
	SMEL3Ch04_2683542_2683542	128.479
	SMEL3Ch04_2700060_2700060	120.969
	SMEL3Ch04_2732367_2732367	60.7812
	SMEL3Ch04_2748955_2748955	24.7812
	SMEL3Ch04_2802174_2802174	74.9688
	SMEL3Ch04_2928302_2928302	28.8021
	SMEL3Ch04_2964878_2964878	72.2812
	SMEL3Ch04_3064314_3064314	95.3125
	SMEL3Ch04_3167800_3167800	140.385
	SMEL3Ch04_3175611_3175611	139.833
	SMEL3Ch04_3197485_3197485	107.708
	SMEL3Ch04_3219228_3219228	152.562
	SMEL3Ch04_3232642_3232642	85.9583
	SMEL3Ch04_3288599_3288599	0.916667
	SMEL3Ch04_3289739_3289739	88.1146
	SMEL3Ch04_3769962_3769962	90.0625
	SMEL3Ch04_3826672_3826672	70.1146
	SMEL3Ch04_3887265_3887265	164.354
	SMEL3Ch04_3909821_3909821	179.656
	SMEL3Ch04_3937691_3937691	69.7917
	SMEL3Ch04_3939353_3939353	145.823
	SMEL3Ch04_3958143_3958143	92.6562
	SMEL3Ch04_3970937_3970937	97.9271
	SMEL3Ch04_3985821_3985821	92.6667
	SMEL3Ch04_4008174_4008174	106.427
	SMEL3Ch04_4023131_4023131	78.7917
	SMEL3Ch04_4281691_4281691	66.4896
	SMEL3Ch04_4618118_4618118	64.1146
	SMEL3Ch04_4634978_4634978	111.01
	SMEL3Ch04_4661045_4661045	55.125
	SMEL3Ch04_4677710_4677710	173.604
	SMEL3Ch04_4684567_4684567	76.2812
	SMEL3Ch04_4881215_4881215	0.125
	SMEL3Ch04_5064909_5064909	0.489583
	SMEL3Ch04_5202058_5202058	172.594
	SMEL3Ch04_5303212_5303212	80.0833
	SMEL3Ch04_5311504_5311504	108.698
	SMEL3Ch04_5407773_5407773	110.708
	SMEL3Ch04_5411893_5411893	103.677
	SMEL3Ch04_5437467_5437467	88.0312
	SMEL3Ch04_5888714_5888714	123.25
	SMEL3Ch04_5889867_5889867	107.677
	SMEL3Ch04_5988316_5988316	167.812
	SMEL3Ch04_5996513_5996513	54.1875
	SMEL3Ch04_6024110_6024110	58.4479
	SMEL3Ch04_6046785_6046785	92.1458
	SMEL3Ch04_6047109_6047109	43.6562
	SMEL3Ch04_6180040_6180040	117.365
	SMEL3Ch04_6240935_6240935	50.875
	SMEL3Ch04_6273196_6273196	90.625
	SMEL3Ch04_6301193_6301193	103.51
	SMEL3Ch04_6340409_6340409	63.875
	SMEL3Ch04_6350299_6350299	69.6562
	SMEL3Ch04_6366254_6366254	88.5312
	SMEL3Ch04_7024060_7024060	18.6979
	SMEL3Ch04_7029823_7029823	111.135
	SMEL3Ch04_7376125_7376125	78.2188
	SMEL3Ch04_7392090_7392090	172.021
	SMEL3Ch04_7438737_7438737	36.25
	SMEL3Ch04_7441791_7441791	150.031
	SMEL3Ch04_7472068_7472068	103.698
	SMEL3Ch04_7518859_7518859	85.0417
	SMEL3Ch04_7528358_7528358	36.7708
	SMEL3Ch04_7551816_7551816	98.7083
	SMEL3Ch04_7568142_7568142	75.6458
	SMEL3Ch04_8120957_8120957	65.2917
	SMEL3Ch04_8138499_8138499	137.115
	SMEL3Ch04_8148259_8148259	115.219
	SMEL3Ch04_8176801_8176801	113.823
	SMEL3Ch04_8187388_8187388	95.5417
	SMEL3Ch04_8350154_8350154	19.375
	SMEL3Ch04_8368909_8368909	131.698
	SMEL3Ch04_8397716_8397716	8.65625
	SMEL3Ch04_19935671_19935671	51.6979
	SMEL3Ch04_19995229_19995229	93.0208
	SMEL3Ch04_19997935_19997935	107.49
	SMEL3Ch04_20031807_20031807	161.865
	SMEL3Ch04_21091789_21091789	93.1458
	SMEL3Ch04_21394162_21394162	2.25
	SMEL3Ch04_21806431_21806431	149.417
	SMEL3Ch04_22270652_22270652	80.625
	SMEL3Ch04_22453853_22453853	6.02083
	SMEL3Ch04_26249046_26249046	81.9583
	SMEL3Ch04_28149568_28149568	137.792
	SMEL3Ch04_32110485_32110485	23.0417
	SMEL3Ch04_38624483_38624483	90.8542
	SMEL3Ch04_38765761_38765761	171.74
	SMEL3Ch04_51126674_51126674	82.9375
	SMEL3Ch04_54484402_54484402	3.09375
	SMEL3Ch04_68112243_68112243	147.24
	SMEL3Ch04_70615536_70615536	80.8438
	SMEL3Ch04_71711722_71711722	99.2292
	SMEL3Ch04_72402061_72402061	116.156
	SMEL3Ch04_72565561_72565561	145.438
	SMEL3Ch04_75677909_75677909	63.2188
	SMEL3Ch04_76033284_76033284	35.5208
	SMEL3Ch04_76048314_76048314	0.28125
	SMEL3Ch04_76449099_76449099	87.4062
	SMEL3Ch04_76749084_76749084	123.729
	SMEL3Ch04_76755437_76755437	134.979
	SMEL3Ch04_77325239_77325239	46.2708
	SMEL3Ch04_77433527_77433527	41.2188
	SMEL3Ch04_77433665_77433665	81.5417
	SMEL3Ch04_77448892_77448892	70.7917
	SMEL3Ch04_78772615_78772615	13
	SMEL3Ch04_79882089_79882089	183.104
	SMEL3Ch04_80725597_80725597	49.9688
	SMEL3Ch04_85553615_85553615	119.115
	SMEL3Ch04_85812753_85812753	68.5833
	SMEL3Ch04_86442424_86442424	115.156
	SMEL3Ch04_86626331_86626331	61.8646
	SMEL3Ch04_86631644_86631644	59.4896
	SMEL3Ch04_86658623_86658623	124.146
	SMEL3Ch04_86912258_86912258	110.51
	SMEL3Ch04_86933731_86933731	92.8438
	SMEL3Ch04_86969657_86969657	42.7917
	SMEL3Ch04_87100156_87100156	93.2188
	SMEL3Ch04_87228494_87228494	157.146
	SMEL3Ch04_87322483_87322483	103.781
	SMEL3Ch04_87373111_87373111	53.7604
	SMEL3Ch04_87389756_87389756	105.792
	SMEL3Ch04_87410934_87410934	111.312
	SMEL3Ch04_87417704_87417704	75.3229
	SMEL3Ch04_87496570_87496570	186.625
	SMEL3Ch04_87676345_87676345	136.167
	SMEL3Ch04_87735627_87735627	110.031
	SMEL3Ch04_87935984_87935984	68.3333
	SMEL3Ch04_88337200_88337200	65.4479
	SMEL3Ch04_88346512_88346512	129.781
	SMEL3Ch04_88352929_88352929	74.2083
	SMEL3Ch04_89555573_89555573	71.6562
	SMEL3Ch04_89759585_89759585	255.312
	SMEL3Ch04_89812609_89812609	0.90625
	SMEL3Ch04_90549792_90549792	194.615
	SMEL3Ch04_90625704_90625704	119.448
	SMEL3Ch04_91045094_91045094	129.583
	SMEL3Ch04_91108673_91108673	132.656
	SMEL3Ch04_91114359_91114359	85.7604
	SMEL3Ch04_91119558_91119558	118.24
	SMEL3Ch04_91138358_91138358	68.9896
	SMEL3Ch04_91141462_91141462	67.9375
	SMEL3Ch04_91195600_91195600	173.906
	SMEL3Ch04_91211484_91211484	90.7292
	SMEL3Ch04_91220519_91220519	26.1042
	SMEL3Ch04_91226273_91226273	81.7292
	SMEL3Ch04_91362077_91362077	45.9479
	SMEL3Ch04_91395806_91395806	94.9062
	SMEL3Ch04_91407396_91407396	401.167
	SMEL3Ch04_91505098_91505098	102.75
	SMEL3Ch04_91788636_91788636	134.479
	SMEL3Ch04_91938535_91938535	73.5833
	SMEL3Ch04_92018388_92018388	59.8646
	SMEL3Ch04_92524615_92524615	106.5
	SMEL3Ch04_92539719_92539719	83.7604
	SMEL3Ch04_92607216_92607216	164.521
	SMEL3Ch04_92645373_92645373	164.344
	SMEL3Ch04_92688629_92688629	96.3438
	SMEL3Ch04_92692592_92692592	36.2812
	SMEL3Ch04_92748045_92748045	5.125
	SMEL3Ch04_92931412_92931412	73.5938
	SMEL3Ch04_93147515_93147515	73.3958
	SMEL3Ch04_93197418_93197418	69.625
	SMEL3Ch04_93352418_93352418	98.9375
	SMEL3Ch04_93401721_93401721	59.9583
	SMEL3Ch04_93785818_93785818	90.3854
	SMEL3Ch04_93978734_93978734	145.312
	SMEL3Ch04_94587087_94587087	128.656
	SMEL3Ch04_94597632_94597632	136.031
	SMEL3Ch04_94684867_94684867	109.083
	SMEL3Ch04_94725419_94725419	67.875
	SMEL3Ch04_94728713_94728713	90.1042
	SMEL3Ch04_94737154_94737154	59.5938
	SMEL3Ch04_94830344_94830344	143.667
	SMEL3Ch04_94893079_94893079	69.0312
	SMEL3Ch04_94997411_94997411	43.2917
	SMEL3Ch04_95075129_95075129	107.677
	SMEL3Ch04_95075653_95075653	151.083
	SMEL3Ch04_95141630_95141630	0
	SMEL3Ch04_95201846_95201846	150.656
	SMEL3Ch04_95209926_95209926	52.9792
	SMEL3Ch04_95248551_95248551	50.3438
	SMEL3Ch04_95449472_95449472	30.75
	SMEL3Ch04_95484563_95484563	85.6146
	SMEL3Ch04_95485189_95485189	70.0417
	SMEL3Ch04_96029698_96029698	98.3542
	SMEL3Ch04_96095802_96095802	65.8542
	SMEL3Ch04_96526496_96526496	39.1667
	SMEL3Ch04_96573282_96573282	184.646
	SMEL3Ch04_96583455_96583455	58.4062
	SMEL3Ch04_96631993_96631993	138.938
	SMEL3Ch04_96715876_96715876	86.4792
	SMEL3Ch04_96743514_96743514	100.583
	SMEL3Ch04_96806034_96806034	118.938
	SMEL3Ch04_96844815_96844815	66.9271
	SMEL3Ch04_96851286_96851286	85.7396
	SMEL3Ch04_96963437_96963437	77.2708
	SMEL3Ch04_96992007_96992007	46.6979
	SMEL3Ch04_97000088_97000088	98.125
	SMEL3Ch04_97008955_97008955	118.802
	SMEL3Ch04_97065975_97065975	101.656
	SMEL3Ch04_97099562_97099562	0.416667
	SMEL3Ch04_97132174_97132174	118.271
	SMEL3Ch04_97623757_97623757	74.0625
	SMEL3Ch04_97624962_97624962	58.5
	SMEL3Ch04_97662952_97662952	18.7604
	SMEL3Ch04_97743073_97743073	92.4271
	SMEL3Ch04_97837376_97837376	127.948
	SMEL3Ch04_98009709_98009709	51.5208
	SMEL3Ch04_98051342_98051342	74.7812
	SMEL3Ch04_98064766_98064766	193.688
	SMEL3Ch04_98211202_98211202	94.2396
	SMEL3Ch04_98227739_98227739	74.8438
	SMEL3Ch04_98315867_98315867	23.7292
	SMEL3Ch04_98432710_98432710	127.021
	SMEL3Ch04_98454343_98454343	156.823
	SMEL3Ch04_98459544_98459544	76.6562
	SMEL3Ch04_99016532_99016532	130.312
	SMEL3Ch04_99237398_99237398	63.7292
	SMEL3Ch04_99244267_99244267	89.8125
	SMEL3Ch04_99278205_99278205	105.625
	SMEL3Ch04_99352194_99352194	132.938
	SMEL3Ch04_99636943_99636943	123.292
	SMEL3Ch04_99721304_99721304	71.1354
	SMEL3Ch04_99734013_99734013	63.1875
	SMEL3Ch04_99767251_99767251	0.0520833
	SMEL3Ch04_99777286_99777286	0.1875
	SMEL3Ch04_99785656_99785656	60.4688
	SMEL3Ch04_99817467_99817467	152.5
	SMEL3Ch04_99850665_99850665	61.1146
	SMEL3Ch04_100161564_100161564	101.906
	SMEL3Ch04_100209553_100209553	97.8333
	SMEL3Ch04_100243111_100243111	69.6354
	SMEL3Ch04_100319087_100319087	85.5625
	SMEL3Ch04_100346429_100346429	99.0208
	SMEL3Ch04_100373268_100373268	128.646
	SMEL3Ch04_100404892_100404892	81.0833
	SMEL3Ch04_100450714_100450714	74.4583
	SMEL3Ch04_100722318_100722318	74.8542
	SMEL3Ch04_100827424_100827424	185.812
	SMEL3Ch04_100858794_100858794	104.177
	SMEL3Ch04_100868807_100868807	75.8646
	SMEL3Ch04_100880972_100880972	102.344
	SMEL3Ch04_100909161_100909161	96.8438
	SMEL3Ch04_100921240_100921240	93.6979
	SMEL3Ch04_101014785_101014785	160.302
	SMEL3Ch04_101030142_101030142	182.938
	SMEL3Ch04_101082177_101082177	126.167
	SMEL3Ch04_101107766_101107766	13.7188
	SMEL3Ch04_101137353_101137353	25.0625
	SMEL3Ch04_101140079_101140079	74.6979
	SMEL3Ch04_101156501_101156501	50.5104
	SMEL3Ch04_101552818_101552818	5.45833
	SMEL3Ch04_101674921_101674921	103.552
	SMEL3Ch04_101691559_101691559	97.3021
	SMEL3Ch04_101769966_101769966	8.0625
	SMEL3Ch04_101781977_101781977	85
	SMEL3Ch04_101827997_101827997	113.115
	SMEL3Ch04_101829564_101829564	66.5833
	SMEL3Ch04_101872302_101872302	58.9062
	SMEL3Ch04_101873514_101873514	89.0208
	SMEL3Ch04_101905793_101905793	149.875
	SMEL3Ch04_101929050_101929050	132.656
	SMEL3Ch04_102145546_102145546	53.125
	SMEL3Ch04_102152914_102152914	79.0208
	SMEL3Ch04_102169844_102169844	118.24
	SMEL3Ch04_102212600_102212600	81.2292
	SMEL3Ch04_102226942_102226942	78.3646
	SMEL3Ch04_102305156_102305156	148.031
	SMEL3Ch04_102403064_102403064	51.5938
	SMEL3Ch04_102452751_102452751	77.0938
	SMEL3Ch04_102723259_102723259	81.9167
	SMEL3Ch04_102750397_102750397	48.9271
	SMEL3Ch04_102795408_102795408	135.448
	SMEL3Ch04_102984344_102984344	111.917
	SMEL3Ch04_103033308_103033308	94.0312
	SMEL3Ch04_103069847_103069847	60.5
	SMEL3Ch04_103124933_103124933	92.7188
	SMEL3Ch04_103140179_103140179	112.198
	SMEL3Ch04_103140316_103140316	86.5833
	SMEL3Ch04_103168284_103168284	93.5833
	SMEL3Ch04_103173941_103173941	125.146
	SMEL3Ch04_103186138_103186138	77.4271
	SMEL3Ch04_103227524_103227524	149.396
	SMEL3Ch04_103264237_103264237	74.1354
	SMEL3Ch04_103317883_103317883	44.1667
	SMEL3Ch04_103429604_103429604	39.5938
	SMEL3Ch04_103604293_103604293	176.646
	SMEL3Ch04_103628947_103628947	83.4583
	SMEL3Ch04_103690885_103690885	82.2396
	SMEL3Ch04_103696534_103696534	47.7396
	SMEL3Ch04_103710295_103710295	39.9062
	SMEL3Ch04_103766027_103766027	105.625
	SMEL3Ch04_103786536_103786536	66.9271
	SMEL3Ch04_103793305_103793305	43.5521
	SMEL3Ch04_103908486_103908486	32.6667
	SMEL3Ch04_103924495_103924495	130.167
	SMEL3Ch04_103944770_103944770	30.2708
	SMEL3Ch04_103959393_103959393	108.802
	SMEL3Ch04_103974205_103974205	111.083
	SMEL3Ch04_103991420_103991420	45.4792
	SMEL3Ch04_104165759_104165759	60.9375
	SMEL3Ch04_104184593_104184593	61.2396
	SMEL3Ch04_104194163_104194163	81.6667
	SMEL3Ch04_104215691_104215691	64.6667
	SMEL3Ch04_104242567_104242567	45.2188
	SMEL3Ch04_104283956_104283956	55.9896
	SMEL3Ch04_104304821_104304821	85.6771
	SMEL3Ch04_104320248_104320248	77.9271
	SMEL3Ch04_104405589_104405589	140.417
	SMEL3Ch04_104421609_104421609	68.0938
	SMEL3Ch04_104545473_104545473	104.375
	SMEL3Ch04_105079261_105079261	30.3021
	SMEL3Ch04_105112402_105112402	90.0417
	SMEL3Ch04_105129168_105129168	1.17708
	SMEL3Ch04_105155253_105155253	67.375
	SMEL3Ch04_105175416_105175416	78.7292
	SMEL3Ch04_105203019_105203019	113.802
	SMEL3Ch04_105234831_105234831	91.5417
	SMEL3Ch04_105263723_105263723	22.2083
	SMEL3Ch04_105295760_105295760	115.396
	SMEL3Ch04_105323737_105323737	86.6458
	SMEL3Ch04_105340777_105340777	41.6771
	SMEL3Ch04_105354612_105354612	78.8854
	SMEL3Ch04_105360945_105360945	86.9375
	SMEL3Ch04_105440594_105440594	64.3229
	SMEL3Ch04_105454129_105454129	115.146
	SMEL3Ch04_105469826_105469826	61.3021
	SMEL3Ch04_105486523_105486523	172.25
	SMEL3Ch04_105494825_105494825	56.5729
	SMEL3Ch04_105520314_105520314	156.875
	SMEL3Ch04_105634902_105634902	108.646
	SMEL3Ch05_89048_89048	84.7396
	SMEL3Ch05_139232_139232	87.1458
	SMEL3Ch05_170293_170293	56.2292
	SMEL3Ch05_176411_176411	76.8646
	SMEL3Ch05_203266_203266	110.708
	SMEL3Ch05_271296_271296	93.1146
	SMEL3Ch05_680562_680562	72.0104
	SMEL3Ch05_703625_703625	107.542
	SMEL3Ch05_718064_718064	85.9583
	SMEL3Ch05_765158_765158	63.8125
	SMEL3Ch05_770862_770862	146.771
	SMEL3Ch05_885809_885809	35.0521
	SMEL3Ch05_1016053_1016053	68.5312
	SMEL3Ch05_1132394_1132394	41.6146
	SMEL3Ch05_1437296_1437296	113.094
	SMEL3Ch05_1495892_1495892	38.7917
	SMEL3Ch05_1519232_1519232	61.6562
	SMEL3Ch05_1553687_1553687	115.979
	SMEL3Ch05_1651328_1651328	35.9375
	SMEL3Ch05_1673217_1673217	66.0625
	SMEL3Ch05_1707349_1707349	73.9479
	SMEL3Ch05_1818162_1818162	160.885
	SMEL3Ch05_1855625_1855625	113.531
	SMEL3Ch05_2431931_2431931	132.104
	SMEL3Ch05_2443303_2443303	92.9896
	SMEL3Ch05_2559499_2559499	119.979
	SMEL3Ch05_2844038_2844038	110.167
	SMEL3Ch05_2916103_2916103	152.469
	SMEL3Ch05_2943437_2943437	85.0833
	SMEL3Ch05_2954806_2954806	141.167
	SMEL3Ch05_2959837_2959837	137.635
	SMEL3Ch05_2983265_2983265	167.594
	SMEL3Ch05_3030927_3030927	102.802
	SMEL3Ch05_3350822_3350822	146.25
	SMEL3Ch05_3378794_3378794	85.6979
	SMEL3Ch05_3386889_3386889	192.167
	SMEL3Ch05_3431996_3431996	67.6979
	SMEL3Ch05_3455223_3455223	53.8854
	SMEL3Ch05_3468548_3468548	106
	SMEL3Ch05_3481547_3481547	129.667
	SMEL3Ch05_3570755_3570755	86.6875
	SMEL3Ch05_3944275_3944275	124.146
	SMEL3Ch05_3953568_3953568	76.3854
	SMEL3Ch05_3965013_3965013	147.208
	SMEL3Ch05_4203233_4203233	143.146
	SMEL3Ch05_4489566_4489566	139.458
	SMEL3Ch05_4531249_4531249	161.604
	SMEL3Ch05_4549017_4549017	93.125
	SMEL3Ch05_4568534_4568534	71.2083
	SMEL3Ch05_4595404_4595404	78.6458
	SMEL3Ch05_4718302_4718302	108.573
	SMEL3Ch05_5026247_5026247	115.719
	SMEL3Ch05_5049976_5049976	9.03125
	SMEL3Ch05_5091032_5091032	63.9583
	SMEL3Ch05_5121385_5121385	31.7083
	SMEL3Ch05_5428956_5428956	69.6458
	SMEL3Ch05_5988161_5988161	68.9688
	SMEL3Ch05_6017604_6017604	112.531
	SMEL3Ch05_6053014_6053014	90.8646
	SMEL3Ch05_6055488_6055488	50.6667
	SMEL3Ch05_6082396_6082396	1.9375
	SMEL3Ch05_6147907_6147907	130.938
	SMEL3Ch05_6186537_6186537	114.74
	SMEL3Ch05_6437225_6437225	63.9375
	SMEL3Ch05_6465337_6465337	81.4896
	SMEL3Ch05_6511020_6511020	138.906
	SMEL3Ch05_6560709_6560709	55.9062
	SMEL3Ch05_6708756_6708756	70.1771
	SMEL3Ch05_6887953_6887953	66.875
	SMEL3Ch05_6893666_6893666	0.34375
	SMEL3Ch05_6911290_6911290	158.833
	SMEL3Ch05_6923875_6923875	60.2812
	SMEL3Ch05_6950313_6950313	86.7812
	SMEL3Ch05_7110206_7110206	111.729
	SMEL3Ch05_7247282_7247282	78.7708
	SMEL3Ch05_7253980_7253980	99.5521
	SMEL3Ch05_7312053_7312053	105.146
	SMEL3Ch05_7314453_7314453	160.448
	SMEL3Ch05_7324986_7324986	31.7083
	SMEL3Ch05_7347730_7347730	79.875
	SMEL3Ch05_7355359_7355359	97.7083
	SMEL3Ch05_7366062_7366062	65.9688
	SMEL3Ch05_7386579_7386579	2.375
	SMEL3Ch05_7497340_7497340	89.625
	SMEL3Ch05_7511627_7511627	107.427
	SMEL3Ch05_7527284_7527284	131.927
	SMEL3Ch05_7530497_7530497	75.6979
	SMEL3Ch05_7541521_7541521	158.688
	SMEL3Ch05_7705923_7705923	70.9792
	SMEL3Ch05_7745572_7745572	178.365
	SMEL3Ch05_7752893_7752893	64.4896
	SMEL3Ch05_7763904_7763904	79.4167
	SMEL3Ch05_7775975_7775975	90.1146
	SMEL3Ch05_7861989_7861989	85.9271
	SMEL3Ch05_7893175_7893175	85.0521
	SMEL3Ch05_7924773_7924773	134
	SMEL3Ch05_8010845_8010845	118.177
	SMEL3Ch05_8026163_8026163	134.427
	SMEL3Ch05_8235938_8235938	129.49
	SMEL3Ch05_8236186_8236186	64.1042
	SMEL3Ch05_8241253_8241253	0.114583
	SMEL3Ch05_8258110_8258110	65.1562
	SMEL3Ch05_8267106_8267106	142.458
	SMEL3Ch05_8286005_8286005	150.979
	SMEL3Ch05_8308136_8308136	71.2083
	SMEL3Ch05_8352822_8352822	71.8333
	SMEL3Ch05_8827328_8827328	96.4271
	SMEL3Ch05_8834185_8834185	74.3125
	SMEL3Ch05_8856535_8856535	80.9896
	SMEL3Ch05_8930364_8930364	21.8125
	SMEL3Ch05_8931069_8931069	21.7604
	SMEL3Ch05_8990349_8990349	94.9688
	SMEL3Ch05_9005768_9005768	121.885
[truncated: 3,095 more rows]
