# Supplementary material for: Fostering Conservation via an Integrated Use of Conventional Approaches and High-Throughput SPET Genotyping: A Case Study Using the Endangered Canarian Endemics Solanum lidii and S. vespertilio (Solanaceae)
Source: Front Plant Sci. 2020 Jul 10;11:757. doi: 10.3389/fpls.2020.00757 (PMC7381301; doi:10.3389/fpls.2020.00757)
Supplement: DATA S3 — SNP and population structure statistics. [file Table_3.XLSX]

## Sheet: Supplementary data S3
Supplementary data S3. SNP and population structure statistics.
Chromosome	Physical position (bp)	Allele number	Number of chromosomes	Reference allele	Reference allele frequency	Alternative allele	Alternative allele frequency	Alternative allele	Alternative allele frequency	Observed (Homozygous 1/ Heterozygous/ Homozygous 2)	Expected (Homozygous 1/ Heterozygous/ Homozygous 2)	Observed heterozygosity (Ho)	Within-population gene diversity (Hs)	Total population gene diversity (Ht)	Gene diversity total population corrected (Htp)	Inbreeding coefficient (Fis)	Fixation index (Fst)	Fixation index corrected (Fstp)	Between subpopulations gene diversity (Dst)	Between subpopulations gene diversity (Dstp)	Measure of population differentiation (Dest)
SMEL3Ch01	683013	2	148	C:144	0.972973	T:4	0.027027			71/2/1	70.05/3.89/0.05	0.025	0.0481	0.0498	0.05	0.4806	0.0328	0.0373	0.0016	0.0019	0.002
SMEL3Ch01	1770394	2	148	A:142	0.959459	C:6	0.0405405			68/6/0	68.12/5.76/0.12	0.075	0.0569	0.0727	0.075	-0.3172	0.2173	0.2408	0.0158	0.0181	0.0192
SMEL3Ch01	1822619	2	148	T:17	0.114865	C:131	0.885135			1963-05-06	0.98/15.05/57.98	0.0625	0.0515	0.3424	0.3839	-0.2137	0.8496	0.8659	0.2909	0.3324	0.3505
SMEL3Ch01	1822625	2	148	T:146	0.986486	A:2	0.0135135			73/0/1	72.01/1.97/0.01	0	0	0.2188	0.25	NA	1	1	0.2188	0.25	0.25
SMEL3Ch01	1822632	2	148	A:146	0.986486	G:2	0.0135135			73/0/1	72.01/1.97/0.01	0	0	0.2188	0.25	NA	1	1	0.2188	0.25	0.25
SMEL3Ch01	1917203	2	148	A:143	0.966216	G:5	0.0337838			70/3/1	69.08/4.83/0.08	0.0208	0.0357	0.0348	0.0347	0.4158	-0.0236	-0.0271	-0.0008	-0.0009	-0.001
SMEL3Ch01	1925903	2	148	A:146	0.986486	G:2	0.0135135			72/2/0	72.01/1.97/0.01	0.025	0.0255	0.0251	0.025	0.018	-0.016	-0.0183	-0.0004	-0.0005	-0.0005
SMEL3Ch01	2105367	2	146	C:143	0.979452	G:3	0.0205479			70/3/0	70.03/2.94/0.03	0.0417	0.0389	0.0413	0.0417	-0.0721	0.0594	0.0673	0.0025	0.0028	0.0029
SMEL3Ch01	2105372	2	146	A:24	0.164384	T:122	0.835616			1956-10-07	1.97/20.05/50.97	0.1438	0.1882	0.3593	0.3838	0.2357	0.4762	0.5096	0.1711	0.1956	0.2409
SMEL3Ch01	2157212	2	148	G:141	0.952703	A:7	0.0472973			68/5/1	67.17/6.67/0.17	0.0625	0.0645	0.0846	0.0875	0.0303	0.2383	0.2634	0.0202	0.023	0.0246
SMEL3Ch01	2193800	2	148	A:58	0.391892	T:90	0.608108			1944-02-28	11.36/35.27/27.36	0.0317	0.1079	0.422	0.4669	0.7059	0.7442	0.7688	0.3141	0.3589	0.4023
SMEL3Ch01	2193811	2	148	C:27	0.182432	T:121	0.817568			1960-01-13	2.46/22.07/49.46	0.0179	0.097	0.2811	0.3074	0.8159	0.6549	0.6845	0.1841	0.2104	0.233
SMEL3Ch01	2193812	2	148	G:22	0.148649	T:126	0.851351			11/0/63	1.64/18.73/53.64	0	0.017	0.2296	0.2599	1	0.926	0.9346	0.2126	0.2429	0.2471
SMEL3Ch01	2193843	2	148	C:117	0.790541	T:31	0.209459			58/1/15	46.25/24.51/3.25	0.0125	0.0135	0.2283	0.2589	0.0767	0.9407	0.9477	0.2147	0.2454	0.2488
SMEL3Ch01	2444464	2	148	G:140	0.945946	T:8	0.0540541			67/6/1	66.22/7.57/0.22	0.075	0.0667	0.0958	0.1	-0.1252	0.3045	0.3334	0.0292	0.0333	0.0357
SMEL3Ch01	2605038	2	148	T:144	0.972973	A:4	0.027027			71/2/1	70.05/3.89/0.05	0.025	0.0481	0.0498	0.05	0.4806	0.0328	0.0373	0.0016	0.0019	0.002
SMEL3Ch01	2605039	2	148	G:144	0.972973	T:4	0.027027			71/2/1	70.05/3.89/0.05	0.025	0.0481	0.0498	0.05	0.4806	0.0328	0.0373	0.0016	0.0019	0.002
SMEL3Ch01	2605090	2	146	G:143	0.979452	T:3	0.0205479			71/1/1	70.03/2.94/0.03	0.0139	0.043	0.0418	0.0417	0.677	-0.028	-0.0321	-0.0012	-0.0013	-0.0014
SMEL3Ch01	2605105	2	144	A:142	0.986111	G:2	0.0138889			70/2/0	70.01/1.97/0.01	0.0278	0.0279	0.0278	0.0278	0.0052	-0.0046	-0.0052	-0.0001	-0.0001	-0.0001
SMEL3Ch01	2660420	2	148	T:79	0.533784	C:69	0.466216			27/25/22	21.08/36.83/16.08	0.3349	0.2653	0.4934	0.5259	-0.2624	0.4623	0.4956	0.2281	0.2606	0.3548
SMEL3Ch01	2660489	3	148	T:128	0.864865	G:18	0.121622	A:2	0.0135135			0.025	0.0255	0.2219	0.25	0.018	0.8853	0.8982	0.1965	0.2245	0.2304
SMEL3Ch01	2691269	2	148	A:145	0.97973	G:3	0.0202703			71/3/0	71.03/2.94/0.03	0.0375	0.0358	0.0373	0.0375	-0.0487	0.0409	0.0465	0.0015	0.0017	0.0018
SMEL3Ch01	2698852	2	148	G:140	0.945946	T:8	0.0540541			68/4/2	66.22/7.57/0.22	0.0278	0.0519	0.0551	0.0556	0.4646	0.0583	0.0661	0.0032	0.0037	0.0039
SMEL3Ch01	2698860	2	148	G:138	0.932432	T:10	0.0675676			66/6/2	64.34/9.32/0.34	0.075	0.0699	0.1181	0.125	-0.073	0.4082	0.4408	0.0482	0.0551	0.0592
SMEL3Ch01	2867303	2	146	C:143	0.979452	A:3	0.0205479			71/1/1	70.03/2.94/0.03	0.0125	0.0396	0.0378	0.0375	0.6842	-0.0483	-0.0556	-0.0018	-0.0021	-0.0022
SMEL3Ch01	2867321	2	144	C:133	0.923611	G:11	0.0763889			64/5/3	61.42/10.16/0.42	0.0694	0.0669	0.142	0.1528	-0.038	0.529	0.5621	0.0751	0.0859	0.092
SMEL3Ch01	3106784	2	146	C:111	0.760274	T:35	0.239726			47/17/9	42.20/26.61/4.20	0.2054	0.3141	0.3259	0.3276	0.3462	0.0364	0.0414	0.0119	0.0136	0.0198
SMEL3Ch01	3154042	2	146	T:136	0.931507	C:10	0.0684932			66/4/3	63.34/9.32/0.34	0.0556	0.0719	0.1305	0.1389	0.2268	0.4495	0.4827	0.0587	0.067	0.0722
SMEL3Ch01	3693320	2	148	G:141	0.952703	A:7	0.0472973			68/5/1	67.17/6.67/0.17	0.0625	0.0645	0.0846	0.0875	0.0303	0.2383	0.2634	0.0202	0.023	0.0246
SMEL3Ch01	3693335	2	148	T:142	0.959459	G:6	0.0405405			70/2/2	68.12/5.76/0.12	0.025	0.0643	0.0737	0.075	0.6114	0.1267	0.1422	0.0093	0.0107	0.0114
SMEL3Ch01	3945870	2	144	A:140	0.972222	T:4	0.0277778			68/4/0	68.06/3.89/0.06	0.0556	0.0479	0.0546	0.0556	-0.1601	0.1229	0.138	0.0067	0.0077	0.0081
SMEL3Ch01	5007797	2	148	T:146	0.986486	C:2	0.0135135			73/0/1	72.01/1.97/0.01	0	0	0.2188	0.25	NA	1	1	0.2188	0.25	0.25
SMEL3Ch01	5117924	2	148	A:135	0.912162	C:13	0.0878378			64/7/3	61.57/11.86/0.57	0.0855	0.0996	0.1757	0.1866	0.1417	0.433	0.466	0.0761	0.087	0.0966
SMEL3Ch01	5117950	2	146	A:4	0.0273973	T:142	0.972603			0/4/69	0.05/3.89/69.05	0.0278	0.0279	0.0278	0.0278	0.0048	-0.0042	-0.0048	-0.0001	-0.0001	-0.0001
SMEL3Ch01	5117951	2	146	A:52	0.356164	T:94	0.643836			1941-12-20	9.26/33.48/30.26	0.1468	0.2493	0.4011	0.4228	0.4111	0.3784	0.4103	0.1518	0.1735	0.2311
SMEL3Ch01	5480347	2	146	G:140	0.958904	C:6	0.0410959			68/4/1	67.12/5.75/0.12	0.0556	0.0638	0.0809	0.0833	0.1297	0.2109	0.234	0.0171	0.0195	0.0208
SMEL3Ch01	5917234	2	148	C:125	0.844595	T:23	0.155405			61/3/10	52.79/19.43/1.79	0.025	0.0543	0.1745	0.1917	0.5392	0.6891	0.7169	0.1202	0.1374	0.1453
SMEL3Ch01	5917287	2	148	C:83	0.560811	T:65	0.439189			34/15/25	23.27/36.45/14.27	0.2052	0.2288	0.483	0.5193	0.1033	0.5263	0.5594	0.2542	0.2905	0.3767
SMEL3Ch01	6004034	2	148	T:144	0.972973	A:4	0.027027			71/2/1	70.05/3.89/0.05	0.025	0.0481	0.0498	0.05	0.4806	0.0328	0.0373	0.0016	0.0019	0.002
SMEL3Ch01	6004038	2	148	A:142	0.959459	G:6	0.0405405			68/6/0	68.12/5.76/0.12	0.0913	0.0822	0.0881	0.089	-0.1109	0.0679	0.0769	0.006	0.0068	0.0075
SMEL3Ch01	6553335	2	144	G:138	0.958333	A:6	0.0416667			66/6/0	66.13/5.75/0.12	0.0938	0.0621	0.0898	0.0938	-0.5091	0.3082	0.3374	0.0277	0.0316	0.0337
SMEL3Ch01	6605949	2	148	G:129	0.871622	T:19	0.128378			63/3/8	56.22/16.56/1.22	0.0375	0.0358	0.356	0.4018	-0.0487	0.8996	0.911	0.3203	0.366	0.3796
SMEL3Ch01	6631559	2	148	T:126	0.851351	C:22	0.148649			63/0/11	53.64/18.73/1.64	0	0	0.375	0.4286	NA	1	1	0.375	0.4286	0.4286
SMEL3Ch01	6631602	2	146	A:140	0.958904	G:6	0.0410959			68/4/1	67.12/5.75/0.12	0.05	0.0607	0.0732	0.075	0.1765	0.1707	0.1905	0.0125	0.0143	0.0152
SMEL3Ch01	6631633	2	148	C:89	0.601351	A:59	0.398649			40/9/25	26.76/35.48/11.76	0.0931	0.183	0.4709	0.512	0.4914	0.6115	0.6427	0.2879	0.3291	0.4027
SMEL3Ch01	7592788	2	148	A:140	0.945946	T:8	0.0540541			68/4/2	66.22/7.57/0.22	0.05	0.0704	0.0963	0.1	0.2893	0.2694	0.2965	0.0259	0.0296	0.0319
SMEL3Ch01	7592804	2	148	A:140	0.945946	C:8	0.0540541			68/4/2	66.22/7.57/0.22	0.05	0.0704	0.0963	0.1	0.2893	0.2694	0.2965	0.0259	0.0296	0.0319
SMEL3Ch01	7592831	2	148	T:22	0.148649	C:126	0.851351			11/0/63	1.64/18.73/53.64	0	0	0.375	0.4286	NA	1	1	0.375	0.4286	0.4286
SMEL3Ch01	7663443	2	146	T:144	0.986301	C:2	0.0136986			72/0/1	71.01/1.97/0.01	0	0	0.2188	0.25	NA	1	1	0.2188	0.25	0.25
SMEL3Ch01	7663449	2	146	C:54	0.369863	A:92	0.630137			1941-10-22	9.99/34.03/28.99	0.0958	0.1551	0.4353	0.4754	0.382	0.6438	0.6738	0.2803	0.3203	0.3791
SMEL3Ch01	7663469	2	146	A:117	0.80137	C:29	0.19863			57/3/13	46.88/23.24/2.88	0.0333	0.0534	0.2198	0.2436	0.3763	0.7568	0.7806	0.1664	0.1901	0.2009
SMEL3Ch01	8778987	2	148	C:139	0.939189	G:9	0.0608108			67/5/2	65.27/8.45/0.27	0.0744	0.0957	0.1369	0.1427	0.2228	0.3006	0.3294	0.0411	0.047	0.052
SMEL3Ch01	8867824	2	146	G:140	0.958904	A:6	0.0410959			67/6/0	67.12/5.75/0.12	0.0542	0.0564	0.0535	0.0531	0.04	-0.0538	-0.0619	-0.0029	-0.0033	-0.0035
SMEL3Ch01	8873023	2	146	T:142	0.972603	G:4	0.0273973			69/4/0	69.05/3.89/0.05	0.0556	0.0478	0.0546	0.0556	-0.162	0.1241	0.1394	0.0068	0.0077	0.0081
SMEL3Ch01	8873029	2	146	T:132	0.90411	A:14	0.0958904			64/4/5	59.67/12.66/0.67	0.0556	0.0478	0.1761	0.1944	-0.162	0.7285	0.7541	0.1283	0.1466	0.154
SMEL3Ch01	8896643	2	148	T:145	0.97973	C:3	0.0202703			71/3/0	71.03/2.94/0.03	0.0375	0.0358	0.0373	0.0375	-0.0487	0.0409	0.0465	0.0015	0.0017	0.0018
SMEL3Ch01	9877966	2	148	A:107	0.722973	C:41	0.277027			48/11/15	38.68/29.64/5.68	0.1151	0.1469	0.3916	0.4266	0.2166	0.6249	0.6556	0.2447	0.2797	0.3278
SMEL3Ch01	9981113	2	148	T:142	0.959459	A:6	0.0405405			69/4/1	68.12/5.76/0.12	0.05	0.0606	0.0732	0.075	0.1754	0.1717	0.1915	0.0126	0.0144	0.0153
SMEL3Ch01	10094888	2	146	T:79	0.541096	C:67	0.458904			34/11/28	21.37/36.25/15.37	0.155	0.2146	0.4731	0.5101	0.2779	0.5464	0.5793	0.2585	0.2955	0.3762
SMEL3Ch01	10323514	2	146	T:141	0.965753	C:5	0.0342466			69/3/1	68.09/4.83/0.09	0.0417	0.0589	0.0681	0.0694	0.2925	0.1355	0.1519	0.0092	0.0105	0.0112
SMEL3Ch01	10464674	2	146	A:92	0.630137	G:54	0.369863			38/16/19	28.99/34.03/9.99	0.1528	0.2708	0.4572	0.4838	0.4359	0.4076	0.4402	0.1864	0.213	0.2921
SMEL3Ch01	10519994	2	144	A:44	0.305556	C:100	0.694444			1944-12-16	6.72/30.56/34.72	0.125	0.1214	0.4982	0.5521	-0.0301	0.7564	0.7802	0.3769	0.4307	0.4902
SMEL3Ch01	10565458	2	148	G:12	0.0810811	A:136	0.918919			1965-06-03	0.49/11.03/62.49	0.075	0.0699	0.3056	0.3393	-0.073	0.7713	0.794	0.2357	0.2694	0.2896
SMEL3Ch01	10565470	2	148	C:136	0.918919	A:12	0.0810811			65/6/3	62.49/11.03/0.49	0.075	0.0699	0.3056	0.3393	-0.073	0.7713	0.794	0.2357	0.2694	0.2896
SMEL3Ch01	10735045	2	142	G:15	0.105634	A:127	0.894366			1963-01-07	0.79/13.42/56.79	0.0156	0.0168	0.2072	0.2344	0.0715	0.9188	0.9282	0.1904	0.2175	0.2213
SMEL3Ch01	11375526	2	148	T:114	0.77027	C:34	0.22973			55/4/15	43.91/26.19/3.91	0.0333	0.0792	0.3428	0.3805	0.5791	0.769	0.7918	0.2636	0.3013	0.3272
SMEL3Ch01	11375537	2	146	A:134	0.917808	G:12	0.0821918			64/6/3	61.49/11.01/0.49	0.0806	0.1144	0.1409	0.1447	0.2956	0.1882	0.2095	0.0265	0.0303	0.0342
SMEL3Ch01	11375538	2	146	T:134	0.917808	G:12	0.0821918			64/6/3	61.49/11.01/0.49	0.0625	0.1066	0.1133	0.1142	0.4138	0.0585	0.0663	0.0066	0.0076	0.0085
SMEL3Ch01	11375557	2	148	A:142	0.959459	G:6	0.0405405			68/6/0	68.12/5.76/0.12	0.075	0.0569	0.0727	0.075	-0.3172	0.2173	0.2408	0.0158	0.0181	0.0192
SMEL3Ch01	11678502	2	144	C:115	0.798611	T:29	0.201389			52/11/9	45.92/23.16/2.92	0.1	0.1511	0.3471	0.3751	0.338	0.5648	0.5973	0.196	0.224	0.2639
SMEL3Ch01	11678511	2	144	T:138	0.958333	C:6	0.0416667			67/4/1	66.13/5.75/0.12	0.0605	0.0744	0.0929	0.0955	0.1861	0.1994	0.2216	0.0185	0.0212	0.0229
SMEL3Ch01	11807172	2	146	A:100	0.684932	C:46	0.315068			43/14/16	34.25/31.51/7.25	0.1208	0.1666	0.4073	0.4417	0.2745	0.5911	0.6229	0.2408	0.2752	0.3302
SMEL3Ch01	11924978	2	146	C:3	0.0205479	A:143	0.979452			0/3/70	0.03/2.94/70.03	0.0406	0.0422	0.0404	0.0402	0.0368	-0.0433	-0.0498	-0.0017	-0.002	-0.0021
SMEL3Ch01	12648081	2	148	G:34	0.22973	A:114	0.77027			7/20/47	3.91/26.19/43.91	0.2278	0.2488	0.4227	0.4476	0.0844	0.4115	0.4442	0.174	0.1988	0.2647
SMEL3Ch01	12696552	2	148	T:140	0.945946	C:8	0.0540541			68/4/2	66.22/7.57/0.22	0.05	0.0704	0.0963	0.1	0.2893	0.2694	0.2965	0.0259	0.0296	0.0319
SMEL3Ch01	12696555	2	148	C:48	0.324324	A:100	0.675676			1948-04-22	7.78/32.43/33.78	0.0567	0.1552	0.4458	0.4873	0.6344	0.6518	0.6814	0.2906	0.3321	0.3931
SMEL3Ch01	12696561	2	148	T:140	0.945946	C:8	0.0540541			68/4/2	66.22/7.57/0.22	0.0605	0.0808	0.1247	0.131	0.2509	0.3521	0.3831	0.0439	0.0502	0.0546
SMEL3Ch01	12996485	2	142	A:129	0.908451	G:13	0.0915493			61/7/3	58.60/11.81/0.60	0.0972	0.0629	0.3221	0.3591	-0.5467	0.8048	0.825	0.2592	0.2963	0.3161
SMEL3Ch01	13104947	2	148	A:102	0.689189	T:46	0.310811			48/6/20	35.15/31.70/7.15	0.0583	0.1688	0.4851	0.5303	0.6545	0.6519	0.6816	0.3162	0.3614	0.4348
SMEL3Ch01	13104991	2	148	A:20	0.135135	C:128	0.864865			10/0/64	1.35/17.30/55.35	0	0	0.2188	0.25	NA	1	1	0.2188	0.25	0.25
SMEL3Ch01	13217809	2	148	T:134	0.905405	C:14	0.0945946			64/6/4	60.66/12.68/0.66	0.0802	0.1687	0.1786	0.18	0.5248	0.0553	0.0627	0.0099	0.0113	0.0136
SMEL3Ch01	13217839	2	148	C:143	0.966216	A:5	0.0337838			70/3/1	69.08/4.83/0.08	0.0427	0.0686	0.0766	0.0778	0.3777	0.1056	0.1189	0.0081	0.0093	0.0099
SMEL3Ch01	13232717	2	146	C:130	0.890411	T:16	0.109589			63/4/6	57.88/14.25/0.88	0.0565	0.1569	0.2202	0.2292	0.6397	0.2873	0.3154	0.0633	0.0723	0.0858
SMEL3Ch01	13613519	2	148	T:145	0.97973	A:3	0.0202703			71/3/0	71.03/2.94/0.03	0.0375	0.0358	0.0373	0.0375	-0.0487	0.0409	0.0465	0.0015	0.0017	0.0018
SMEL3Ch01	13804911	2	148	G:141	0.952703	C:7	0.0472973			69/3/2	67.17/6.67/0.17	0.0375	0.0682	0.0851	0.0875	0.4498	0.199	0.2211	0.0169	0.0193	0.0208
SMEL3Ch01	13804992	2	146	T:120	0.821918	C:26	0.178082			57/6/10	49.32/21.37/2.32	0.0899	0.1658	0.3178	0.3395	0.4577	0.4785	0.5118	0.1521	0.1738	0.2083
SMEL3Ch01	13854459	2	148	C:131	0.885135	T:17	0.114865			64/3/7	57.98/15.05/0.98	0.0375	0.0358	0.1904	0.2125	-0.0487	0.8122	0.8317	0.1546	0.1767	0.1833
SMEL3Ch01	13854460	2	148	G:97	0.655405	A:51	0.344595			46/5/23	31.79/33.43/8.79	0.0456	0.1219	0.4748	0.5252	0.6258	0.7432	0.7678	0.3528	0.4032	0.4592
SMEL3Ch01	13854522	2	148	C:131	0.885135	T:17	0.114865			64/3/7	57.98/15.05/0.98	0.0375	0.0358	0.1904	0.2125	-0.0487	0.8122	0.8317	0.1546	0.1767	0.1833
SMEL3Ch01	13870643	2	148	T:142	0.959459	G:6	0.0405405			69/4/1	68.12/5.76/0.12	0.05	0.0606	0.0732	0.075	0.1754	0.1717	0.1915	0.0126	0.0144	0.0153
SMEL3Ch01	13870706	2	148	A:142	0.959459	G:6	0.0405405			69/4/1	68.12/5.76/0.12	0.0333	0.0492	0.047	0.0467	0.3225	-0.046	-0.053	-0.0022	-0.0025	-0.0026
SMEL3Ch01	14121139	2	144	C:141	0.979167	G:3	0.0208333			69/3/0	69.03/2.94/0.03	0.0469	0.0425	0.0463	0.0469	-0.103	0.0827	0.0934	0.0038	0.0044	0.0046
SMEL3Ch01	14121146	2	146	T:100	0.684932	C:46	0.315068			27/46/0	34.25/31.51/7.25	0.5812	0.3448	0.4138	0.4237	-0.6853	0.1668	0.1861	0.069	0.0789	0.1204
SMEL3Ch01	14247720	2	146	G:140	0.958904	A:6	0.0410959			69/2/2	67.12/5.75/0.12	0.0278	0.068	0.0814	0.0833	0.5914	0.165	0.1843	0.0134	0.0154	0.0165
SMEL3Ch01	14285463	2	144	C:138	0.958333	T:6	0.0416667			68/2/2	66.13/5.75/0.12	0.0312	0.0715	0.091	0.0938	0.5631	0.2137	0.237	0.0194	0.0222	0.0239
SMEL3Ch01	14709646	2	148	C:20	0.135135	G:128	0.864865			1963-02-09	1.35/17.30/55.35	0.0194	0.0213	0.2149	0.2426	0.0854	0.9011	0.9123	0.1936	0.2213	0.2261
SMEL3Ch01	14709665	2	148	G:120	0.810811	A:28	0.189189			54/12/8	48.65/22.70/2.65	0.1054	0.1138	0.4394	0.486	0.0742	0.741	0.7658	0.3257	0.3722	0.42
SMEL3Ch01	14709679	2	148	C:141	0.952703	A:7	0.0472973			68/5/1	67.17/6.67/0.17	0.0417	0.0518	0.0575	0.0583	0.1954	0.0996	0.1122	0.0057	0.0065	0.0069
SMEL3Ch01	14757995	2	144	A:137	0.951389	C:7	0.0486111			67/3/2	65.17/6.66/0.17	0.0417	0.071	0.0939	0.0972	0.4134	0.244	0.2694	0.0229	0.0262	0.0282
SMEL3Ch01	15158800	2	146	T:133	0.910959	G:13	0.0890411			64/5/4	60.58/11.84/0.58	0.0583	0.1134	0.1388	0.1424	0.4858	0.1827	0.2035	0.0254	0.029	0.0327
SMEL3Ch01	15808223	2	148	C:144	0.972973	A:4	0.027027			70/4/0	70.05/3.89/0.05	0.05	0.0444	0.0493	0.05	-0.1252	0.0987	0.1113	0.0049	0.0056	0.0058
SMEL3Ch01	15808239	2	148	A:20	0.135135	G:128	0.864865			10/0/64	1.35/17.30/55.35	0	0	0.2188	0.25	NA	1	1	0.2188	0.25	0.25
SMEL3Ch01	15808283	2	146	A:128	0.876712	G:18	0.123288			64/0/9	56.11/15.78/1.11	0	0	0.2188	0.25	NA	1	1	0.2188	0.25	0.25
SMEL3Ch01	15823028	2	144	T:143	0.993056	C:1	0.00694444			71/1/0	71.00/0.99/0.00	0.0156	0.0167	0.0158	0.0156	0.0647	-0.06	-0.0692	-0.0009	-0.0011	-0.0011
SMEL3Ch01	16263862	2	146	G:131	0.89726	A:15	0.10274			64/3/6	58.77/13.46/0.77	0.0417	0.0389	0.1871	0.2083	-0.0721	0.7923	0.8135	0.1483	0.1695	0.1763
SMEL3Ch01	17267617	2	144	C:100	0.694444	A:44	0.305556			42/16/14	34.72/30.56/6.72	0.1895	0.2261	0.459	0.4922	0.1619	0.5074	0.5407	0.2329	0.2661	0.3439
SMEL3Ch01	17283611	2	148	C:139	0.939189	G:9	0.0608108			66/7/1	65.27/8.45/0.27	0.0486	0.0536	0.0614	0.0625	0.0922	0.1276	0.1432	0.0078	0.0089	0.0095
SMEL3Ch01	17283680	2	146	G:140	0.958904	T:6	0.0410959			68/4/1	67.12/5.75/0.12	0.05	0.0611	0.0733	0.075	0.182	0.1657	0.185	0.0121	0.0139	0.0148
SMEL3Ch01	17756088	2	148	C:146	0.986486	A:2	0.0135135			72/2/0	72.01/1.97/0.01	0.025	0.0255	0.0251	0.025	0.018	-0.016	-0.0183	-0.0004	-0.0005	-0.0005
SMEL3Ch01	17824462	2	146	C:45	0.308219	G:101	0.691781			1945-11-17	6.93/31.13/34.93	0.1345	0.2177	0.4109	0.4385	0.3822	0.4701	0.5035	0.1932	0.2208	0.2823
SMEL3Ch01	17824486	2	146	T:124	0.849315	C:22	0.150685			57/10/6	52.66/18.68/1.66	0.1206	0.1828	0.2416	0.25	0.3399	0.2434	0.2689	0.0588	0.0672	0.0822
SMEL3Ch01	18610127	2	144	A:120	0.833333	G:24	0.166667			57/6/9	50.00/20.00/2.00	0.0417	0.0757	0.3063	0.3393	0.4493	0.753	0.777	0.2307	0.2636	0.2852
SMEL3Ch01	18655222	2	148	T:138	0.932432	C:10	0.0675676			65/8/1	64.34/9.32/0.34	0.1	0.0662	0.1176	0.125	-0.5106	0.4373	0.4704	0.0515	0.0588	0.063
SMEL3Ch01	19617412	2	144	G:142	0.986111	A:2	0.0138889			70/2/0	70.01/1.97/0.01	0.0312	0.0309	0.0312	0.0312	-0.0122	0.0106	0.0121	0.0003	0.0004	0.0004
SMEL3Ch01	20700629	2	146	C:119	0.815068	T:27	0.184932			52/15/6	48.50/22.01/2.50	0.1479	0.2212	0.2491	0.2531	0.3313	0.1119	0.1258	0.0279	0.0318	0.0409
SMEL3Ch01	20700668	2	146	A:123	0.842466	G:23	0.157534			54/15/4	51.81/19.38/1.81	0.1479	0.1892	0.2069	0.2095	0.2182	0.0857	0.0968	0.0177	0.0203	0.025
SMEL3Ch01	20700677	2	148	A:130	0.878378	T:18	0.121622			64/2/8	57.09/15.81/1.09	0.025	0.0255	0.2001	0.225	0.018	0.8727	0.8869	0.1746	0.1995	0.2048
SMEL3Ch01	20809782	2	148	T:145	0.97973	G:3	0.0202703			72/1/1	71.03/2.94/0.03	0.0125	0.0135	0.2283	0.2589	0.0767	0.9407	0.9477	0.2147	0.2454	0.2488
SMEL3Ch01	20902556	2	148	G:113	0.763514	A:35	0.236486			51/11/12	43.14/26.72/4.14	0.126	0.1397	0.446	0.4898	0.0983	0.6867	0.7147	0.3063	0.3501	0.4069
SMEL3Ch01	20958125	2	146	C:137	0.938356	A:9	0.0616438			66/5/2	64.28/8.45/0.28	0.0704	0.0965	0.2945	0.3228	0.2705	0.6721	0.7009	0.1979	0.2262	0.2504
SMEL3Ch01	22631060	2	142	C:139	0.978873	G:3	0.0211268			68/3/0	68.03/2.94/0.03	0.0469	0.0425	0.0463	0.0469	-0.1027	0.0824	0.0931	0.0038	0.0044	0.0046
SMEL3Ch01	22631098	2	142	A:80	0.56338	C:62	0.43662			29/22/20	22.54/34.93/13.54	0.2274	0.2788	0.4908	0.5211	0.1844	0.432	0.465	0.212	0.2423	0.336
SMEL3Ch01	22709351	2	148	C:127	0.858108	T:21	0.141892			63/1/10	54.49/18.02/1.49	0.0125	0.0135	0.3689	0.4196	0.0767	0.9633	0.9677	0.3553	0.4061	0.4117
SMEL3Ch01	22709408	2	148	G:144	0.972973	A:4	0.027027			71/2/1	70.05/3.89/0.05	0.0248	0.0426	0.0388	0.0383	0.4173	-0.0969	-0.1124	-0.0038	-0.0043	-0.0045
SMEL3Ch01	23694340	2	148	G:111	0.75	A:37	0.25			52/7/15	41.62/27.75/4.62	0.0665	0.1914	0.4111	0.4424	0.6528	0.5343	0.5673	0.2196	0.251	0.3104
SMEL3Ch01	23902906	2	144	C:8	0.0555556	T:136	0.944444			1966-04-02	0.22/7.56/64.22	0.0556	0.072	0.1062	0.1111	0.2286	0.322	0.3518	0.0342	0.0391	0.0421
SMEL3Ch01	23982996	2	146	G:144	0.986301	A:2	0.0136986			72/0/1	71.01/1.97/0.01	0	0	0.2188	0.25	NA	1	1	0.2188	0.25	0.25
SMEL3Ch01	23982998	2	146	C:144	0.986301	T:2	0.0136986			72/0/1	71.01/1.97/0.01	0	0	0.2188	0.25	NA	1	1	0.2188	0.25	0.25
SMEL3Ch01	26295091	2	144	A:126	0.875	C:18	0.125			58/10/4	55.12/15.75/1.12	0.0764	0.0866	0.1246	0.1301	0.1175	0.3055	0.3345	0.0381	0.0435	0.0476
SMEL3Ch01	26549363	2	148	G:144	0.972973	T:4	0.027027			71/2/1	70.05/3.89/0.05	0.025	0.0481	0.0498	0.05	0.4806	0.0328	0.0373	0.0016	0.0019	0.002
SMEL3Ch01	26549447	2	148	C:140	0.945946	T:8	0.0540541			67/6/1	66.22/7.57/0.22	0.075	0.0667	0.0958	0.1	-0.1252	0.3045	0.3334	0.0292	0.0333	0.0357
SMEL3Ch01	26636994	2	148	C:122	0.824324	G:26	0.175676			55/12/7	50.28/21.43/2.28	0.1012	0.1487	0.3285	0.3541	0.3195	0.5473	0.5801	0.1798	0.2055	0.2413
SMEL3Ch01	26637023	2	148	T:141	0.952703	A:7	0.0472973			68/5/1	67.17/6.67/0.17	0.0625	0.0645	0.0846	0.0875	0.0303	0.2383	0.2634	0.0202	0.023	0.0246
SMEL3Ch01	26637076	2	148	T:142	0.959459	C:6	0.0405405			68/6/0	68.12/5.76/0.12	0.075	0.0569	0.0727	0.075	-0.3172	0.2173	0.2408	0.0158	0.0181	0.0192
SMEL3Ch01	26652892	2	148	G:143	0.966216	T:5	0.0337838			69/5/0	69.08/4.83/0.08	0.0625	0.0515	0.0611	0.0625	-0.2137	0.1575	0.1761	0.0096	0.011	0.0116
SMEL3Ch01	26727317	2	146	A:67	0.458904	T:79	0.541096			1934-11-28	15.37/36.25/21.37	0.1111	0.1737	0.4937	0.5395	0.3605	0.6481	0.6779	0.32	0.3657	0.4426
SMEL3Ch01	26727381	2	146	C:143	0.979452	T:3	0.0205479			70/3/0	70.03/2.94/0.03	0.0417	0.0389	0.0413	0.0417	-0.0721	0.0594	0.0673	0.0025	0.0028	0.0029
SMEL3Ch01	26857675	2	146	G:8	0.0547945	T:138	0.945205			1967-04-02	0.22/7.56/65.22	0.0526	0.0946	0.1042	0.1056	0.444	0.0928	0.1047	0.0097	0.0111	0.0122
SMEL3Ch01	26857677	2	146	C:142	0.972603	T:4	0.0273973			71/0/2	69.05/3.89/0.05	0	0.0321	0.0283	0.0278	1	-0.1321	-0.1539	-0.0037	-0.0043	-0.0044
SMEL3Ch01	27240466	2	144	A:140	0.972222	G:4	0.0277778			69/2/1	68.06/3.89/0.06	0.0278	0.052	0.0551	0.0556	0.4662	0.0559	0.0633	0.0031	0.0035	0.0037
SMEL3Ch01	27341529	2	146	G:132	0.90411	A:14	0.0958904			62/8/3	59.67/12.66/0.67	0.0952	0.129	0.1666	0.172	0.2619	0.2254	0.2496	0.0376	0.0429	0.0493
SMEL3Ch01	27341540	2	146	A:142	0.972603	T:4	0.0273973			69/4/0	69.05/3.89/0.05	0.0595	0.0577	0.0586	0.0587	-0.0311	0.0142	0.0161	0.0008	0.0009	0.001
SMEL3Ch01	27341552	2	146	T:143	0.979452	C:3	0.0205479			70/3/0	70.03/2.94/0.03	0.0417	0.0389	0.0413	0.0417	-0.0721	0.0594	0.0673	0.0025	0.0028	0.0029
SMEL3Ch01	27341558	2	146	G:143	0.979452	C:3	0.0205479			70/3/0	70.03/2.94/0.03	0.0417	0.0389	0.0413	0.0417	-0.0721	0.0594	0.0673	0.0025	0.0028	0.0029
SMEL3Ch01	27623320	2	146	A:126	0.863014	T:20	0.136986			60/6/7	54.37/17.26/1.37	0.05	0.0647	0.1539	0.1667	0.2268	0.5799	0.612	0.0893	0.102	0.1091
SMEL3Ch01	28721601	2	148	A:6	0.0405405	G:142	0.959459			0/6/68	0.12/5.76/68.12	0.075	0.0569	0.0727	0.075	-0.3172	0.2173	0.2408	0.0158	0.0181	0.0192
SMEL3Ch01	28721650	2	148	C:142	0.959459	T:6	0.0405405			68/6/0	68.12/5.76/0.12	0.075	0.0569	0.0727	0.075	-0.3172	0.2173	0.2408	0.0158	0.0181	0.0192
SMEL3Ch01	29752502	2	144	G:139	0.965278	A:5	0.0347222			68/3/1	67.09/4.83/0.09	0.0375	0.0554	0.0616	0.0625	0.3231	0.1008	0.1136	0.0062	0.0071	0.0075
SMEL3Ch01	29752507	2	144	C:139	0.965278	T:5	0.0347222			68/3/1	67.09/4.83/0.09	0.0375	0.0554	0.0616	0.0625	0.3231	0.1008	0.1136	0.0062	0.0071	0.0075
SMEL3Ch01	29752513	2	144	T:140	0.972222	A:4	0.0277778			68/4/0	68.06/3.89/0.06	0.0556	0.0479	0.0546	0.0556	-0.1601	0.1229	0.138	0.0067	0.0077	0.0081
SMEL3Ch01	29752526	2	144	G:135	0.9375	A:9	0.0625			64/7/1	63.28/8.44/0.28	0.0958	0.0886	0.1147	0.1185	-0.0822	0.2281	0.2524	0.0262	0.0299	0.0328
SMEL3Ch01	30429832	2	146	A:105	0.719178	C:41	0.280822			45/15/13	37.76/29.49/5.76	0.1347	0.2082	0.3919	0.4181	0.3531	0.4686	0.502	0.1836	0.2099	0.2651
SMEL3Ch01	30644589	2	146	T:143	0.979452	C:3	0.0205479			70/3/0	70.03/2.94/0.03	0.0417	0.0389	0.0413	0.0417	-0.0721	0.0594	0.0673	0.0025	0.0028	0.0029
SMEL3Ch01	32028990	2	144	C:136	0.944444	G:8	0.0555556			66/4/2	64.22/7.56/0.22	0.0625	0.0719	0.1184	0.125	0.1308	0.3925	0.4247	0.0465	0.0531	0.0572
SMEL3Ch01	32234562	2	148	G:145	0.97973	A:3	0.0202703			71/3/0	71.03/2.94/0.03	0.0375	0.0358	0.0373	0.0375	-0.0487	0.0409	0.0465	0.0015	0.0017	0.0018
SMEL3Ch01	34116676	2	146	T:144	0.986301	C:2	0.0136986			71/2/0	71.01/1.97/0.01	0.0278	0.0279	0.0278	0.0278	0.0048	-0.0042	-0.0048	-0.0001	-0.0001	-0.0001
SMEL3Ch01	34116684	2	146	T:126	0.863014	C:20	0.136986			60/6/7	54.37/17.26/1.37	0.05	0.0647	0.1539	0.1667	0.2268	0.5799	0.612	0.0893	0.102	0.1091
SMEL3Ch01	35778770	2	144	C:142	0.986111	T:2	0.0138889			70/2/0	70.01/1.97/0.01	0.0278	0.0281	0.0278	0.0278	0.0116	-0.0103	-0.0117	-0.0003	-0.0003	-0.0003
SMEL3Ch01	35778772	2	144	A:137	0.951389	T:7	0.0486111			68/1/3	65.17/6.66/0.17	0.0139	0.0934	0.0926	0.0925	0.8513	-0.009	-0.0103	-0.0008	-0.001	-0.0011
SMEL3Ch01	36245455	2	146	A:100	0.684932	T:46	0.315068			41/18/14	34.25/31.51/7.25	0.2569	0.2486	0.4697	0.5013	-0.0335	0.4707	0.5041	0.2211	0.2527	0.3363
SMEL3Ch01	36245483	3	144	G:44	0.305556	A:95	0.659722	T:5	0.0347222			0.2	0.2774	0.4246	0.4456	0.2791	0.3466	0.3774	0.1472	0.1682	0.2328
SMEL3Ch01	36245491	2	146	C:100	0.684932	T:46	0.315068			41/18/14	34.25/31.51/7.25	0.2569	0.2486	0.4697	0.5013	-0.0335	0.4707	0.5041	0.2211	0.2527	0.3363
SMEL3Ch01	37171714	2	148	C:143	0.966216	A:5	0.0337838			70/3/1	69.08/4.83/0.08	0.0375	0.0552	0.0616	0.0625	0.3206	0.1038	0.1169	0.0064	0.0073	0.0077
SMEL3Ch01	44743591	2	146	A:73	0.5	G:73	0.5			27/19/27	18.25/36.50/18.25	0.2117	0.261	0.5018	0.5362	0.1889	0.4799	0.5132	0.2408	0.2752	0.3724
SMEL3Ch01	44743609	2	146	G:132	0.90411	C:14	0.0958904			64/4/5	59.67/12.66/0.67	0.0556	0.0638	0.3309	0.369	0.1297	0.8071	0.827	0.2671	0.3052	0.326
SMEL3Ch01	47116320	2	146	A:12	0.0821918	G:134	0.917808			1965-04-04	0.49/11.01/61.49	0.0556	0.0638	0.1538	0.1667	0.1297	0.585	0.617	0.09	0.1028	0.1098
SMEL3Ch01	65709140	2	144	G:5	0.0347222	C:139	0.965278			0/5/67	0.09/4.83/67.09	0.0781	0.0581	0.0756	0.0781	-0.3442	0.2315	0.2561	0.0175	0.02	0.0212
SMEL3Ch01	68816917	2	148	A:131	0.885135	G:17	0.114865			65/1/8	57.98/15.05/0.98	0.0125	0.0395	0.1909	0.2125	0.6832	0.7933	0.8143	0.1514	0.173	0.1802
SMEL3Ch01	68816956	2	148	T:133	0.898649	C:15	0.101351			63/7/4	59.76/13.48/0.76	0.0956	0.1783	0.1825	0.183	0.4637	0.0226	0.0257	0.0041	0.0047	0.0057
SMEL3Ch01	68816981	2	148	T:32	0.216216	C:116	0.783784			1955-06-13	3.46/25.08/45.46	0.0831	0.1389	0.3293	0.3565	0.4014	0.5782	0.6104	0.1904	0.2176	0.2527
SMEL3Ch01	68817002	2	148	A:133	0.898649	T:15	0.101351			63/7/4	59.76/13.48/0.76	0.0956	0.1783	0.1825	0.183	0.4637	0.0226	0.0257	0.0041	0.0047	0.0057
SMEL3Ch01	74322382	2	146	A:144	0.986301	G:2	0.0136986			72/0/1	71.01/1.97/0.01	0	0.0292	0.0255	0.025	1	-0.1432	-0.1671	-0.0037	-0.0042	-0.0043
SMEL3Ch01	77876185	2	146	G:144	0.986301	T:2	0.0136986			71/2/0	71.01/1.97/0.01	0.0278	0.0279	0.0278	0.0278	0.0048	-0.0042	-0.0048	-0.0001	-0.0001	-0.0001
SMEL3Ch01	77876189	3	144	C:138	0.958333	T:4	0.0277778	G:2	0.0138889			0.059	0.0842	0.0887	0.0893	0.2992	0.0499	0.0567	0.0044	0.0051	0.0055
SMEL3Ch01	77876209	2	144	G:140	0.972222	A:4	0.0277778			69/2/1	68.06/3.89/0.06	0.0312	0.0563	0.0617	0.0625	0.4448	0.0881	0.0995	0.0054	0.0062	0.0066
SMEL3Ch01	77876230	2	144	G:128	0.888889	A:16	0.111111			64/0/8	56.89/14.22/0.89	0	0	0.2188	0.25	NA	1	1	0.2188	0.25	0.25
SMEL3Ch01	96463773	2	146	C:140	0.958904	A:6	0.0410959			67/6/0	67.12/5.75/0.12	0.0833	0.0597	0.0804	0.0833	-0.396	0.2573	0.2836	0.0207	0.0236	0.0251
SMEL3Ch01	97891671	2	148	A:31	0.209459	T:117	0.790541			1956-05-13	3.25/24.51/46.25	0.0403	0.0654	0.408	0.4569	0.3843	0.8397	0.8568	0.3426	0.3915	0.4189
SMEL3Ch01	100696817	2	148	T:135	0.912162	C:13	0.0878378			64/7/3	61.57/11.86/0.57	0.0875	0.0672	0.3131	0.3482	-0.3014	0.7853	0.8069	0.2459	0.281	0.3012
SMEL3Ch01	107618692	2	146	T:143	0.979452	C:3	0.0205479			70/3/0	70.03/2.94/0.03	0.0417	0.0389	0.0413	0.0417	-0.0721	0.0594	0.0673	0.0025	0.0028	0.0029
SMEL3Ch01	107919507	2	146	A:92	0.630137	T:54	0.369863			38/16/19	28.99/34.03/9.99	0.2056	0.2284	0.4036	0.4287	0.1001	0.4341	0.4671	0.1752	0.2002	0.2595
SMEL3Ch01	107919523	2	146	C:83	0.568493	T:63	0.431507			32/19/22	23.59/35.82/13.59	0.2472	0.2897	0.4474	0.4699	0.1467	0.3524	0.3834	0.1577	0.1802	0.2537
SMEL3Ch01	108702585	2	146	C:2	0.0136986	T:144	0.986301			0/2/71	0.01/1.97/71.01	0.0194	0.0213	0.0196	0.0193	0.0863	-0.0865	-0.1001	-0.0017	-0.0019	-0.002
SMEL3Ch01	108793665	2	148	G:23	0.155405	T:125	0.844595			1962-01-11	1.79/19.43/52.79	0.0139	0.0441	0.2482	0.2774	0.685	0.8223	0.841	0.2041	0.2333	0.244
SMEL3Ch01	114877892	2	144	A:21	0.145833	G:123	0.854167			1961-01-10	1.53/17.94/52.53	0.0125	0.0136	0.2283	0.2589	0.0782	0.9406	0.9476	0.2147	0.2454	0.2487
SMEL3Ch01	120164669	2	148	A:140	0.945946	C:8	0.0540541			69/2/3	66.22/7.57/0.22	0.025	0.0643	0.2737	0.3036	0.6114	0.7649	0.7881	0.2093	0.2392	0.2557
SMEL3Ch01	120164708	2	148	G:146	0.986486	A:2	0.0135135			73/0/1	72.01/1.97/0.01	0	0	0.2188	0.25	NA	1	1	0.2188	0.25	0.25
SMEL3Ch01	120164736	2	148	G:137	0.925676	A:11	0.0743243			66/5/3	63.41/10.18/0.41	0.0417	0.0691	0.0888	0.0917	0.3967	0.2226	0.2466	0.0198	0.0226	0.0243
SMEL3Ch01	120273445	2	148	C:85	0.574324	T:63	0.425676			11/63/0	24.41/36.18/13.41	0.7419	0.4119	0.4679	0.4759	-0.8013	0.1197	0.1345	0.056	0.064	0.1088
SMEL3Ch01	121835868	2	148	T:130	0.878378	C:18	0.121622			60/10/4	57.09/15.81/1.09	0.1	0.1391	0.1622	0.1655	0.281	0.1427	0.1598	0.0231	0.0264	0.0307
SMEL3Ch01	126193536	2	148	C:141	0.952703	A:7	0.0472973			67/7/0	67.17/6.67/0.17	0.0917	0.0833	0.0885	0.0893	-0.1009	0.0595	0.0674	0.0053	0.006	0.0066
SMEL3Ch01	126193537	2	148	C:109	0.736486	G:39	0.263514			44/21/9	40.14/28.72/5.14	0.229	0.2715	0.4216	0.443	0.1568	0.3559	0.3871	0.1501	0.1715	0.2354
SMEL3Ch01	126925765	2	144	A:134	0.930556	G:10	0.0694444			65/4/3	62.35/9.31/0.35	0.0625	0.0668	0.1451	0.1562	0.0647	0.5394	0.5723	0.0782	0.0894	0.0958
SMEL3Ch01	126925774	2	144	G:142	0.986111	C:2	0.0138889			70/2/0	70.01/1.97/0.01	0.0312	0.0309	0.0312	0.0312	-0.0122	0.0106	0.0121	0.0003	0.0004	0.0004
SMEL3Ch01	126925792	2	144	C:97	0.673611	T:47	0.326389			36/25/11	32.67/31.66/7.67	0.2635	0.3426	0.3793	0.3846	0.2308	0.0969	0.1092	0.0367	0.042	0.0639
SMEL3Ch01	127971996	2	146	T:140	0.958904	A:6	0.0410959			67/6/0	67.12/5.75/0.12	0.0819	0.0683	0.0794	0.081	-0.1996	0.1394	0.1562	0.0111	0.0126	0.0136
SMEL3Ch01	127972036	2	146	T:58	0.39726	G:88	0.60274			21/16/36	11.52/34.96/26.52	0.1663	0.2217	0.4697	0.5051	0.2499	0.5281	0.5612	0.248	0.2834	0.3642
SMEL3Ch01	129124066	2	144	G:73	0.506944	C:71	0.493056			26/21/25	18.50/35.99/17.50	0.2295	0.3294	0.4598	0.4785	0.3034	0.2836	0.3115	0.1304	0.149	0.2223
SMEL3Ch01	129124070	2	144	C:140	0.972222	T:4	0.0277778			69/2/1	68.06/3.89/0.06	0.0278	0.052	0.0551	0.0556	0.4662	0.0559	0.0633	0.0031	0.0035	0.0037
SMEL3Ch01	129229660	2	142	A:121	0.852113	G:21	0.147887			57/7/7	51.55/17.89/1.55	0.1069	0.1884	0.2462	0.2544	0.4324	0.2345	0.2593	0.0577	0.066	0.0813
SMEL3Ch01	129229699	2	144	A:127	0.881944	G:17	0.118056			59/9/4	56.00/14.99/1.00	0.0823	0.0851	0.2784	0.306	0.0334	0.6941	0.7217	0.1932	0.2208	0.2414
SMEL3Ch01	129229705	2	142	G:139	0.978873	C:3	0.0211268			69/1/1	68.03/2.94/0.03	0.0156	0.0461	0.0409	0.0402	0.6608	-0.1259	-0.1466	-0.0052	-0.0059	-0.0062
SMEL3Ch01	129913893	2	148	C:82	0.554054	T:66	0.445946			31/20/23	22.72/36.57/14.72	0.2167	0.2643	0.4919	0.5244	0.1804	0.4626	0.4959	0.2276	0.2601	0.3535
SMEL3Ch01	129933069	2	148	T:99	0.668919	C:49	0.331081			45/9/20	33.11/32.78/8.11	0.0956	0.1621	0.4248	0.4624	0.4099	0.6185	0.6495	0.2628	0.3003	0.3584
SMEL3Ch01	130227968	2	148	T:130	0.878378	C:18	0.121622			61/8/5	57.09/15.81/1.09	0.0722	0.0859	0.1449	0.1533	0.1589	0.4073	0.4399	0.059	0.0674	0.0738
SMEL3Ch01	130266746	2	144	A:125	0.868056	T:19	0.131944			62/1/9	54.25/16.49/1.25	0.0069	0.0077	0.3786	0.4315	0.1026	0.9796	0.9821	0.3708	0.4238	0.4271
SMEL3Ch01	130266747	2	144	C:125	0.868056	A:19	0.131944			62/1/9	54.25/16.49/1.25	0.0069	0.0077	0.3786	0.4315	0.1026	0.9796	0.9821	0.3708	0.4238	0.4271
SMEL3Ch01	130362589	2	146	G:132	0.90411	T:14	0.0958904			62/8/3	59.67/12.66/0.67	0.0667	0.0708	0.1109	0.1167	0.0588	0.3615	0.3928	0.0401	0.0458	0.0493
SMEL3Ch01	131206377	2	148	C:144	0.972973	T:4	0.027027			70/4/0	70.05/3.89/0.05	0.05	0.0444	0.0493	0.05	-0.1252	0.0987	0.1113	0.0049	0.0056	0.0058
SMEL3Ch01	131206385	2	148	G:141	0.952703	A:7	0.0472973			67/7/0	67.17/6.67/0.17	0.0875	0.0608	0.0842	0.0875	-0.4402	0.278	0.3056	0.0234	0.0267	0.0285
SMEL3Ch01	131693872	2	148	C:130	0.878378	A:18	0.121622			61/8/5	57.09/15.81/1.09	0.0556	0.0728	0.1185	0.125	0.2366	0.3858	0.4178	0.0457	0.0522	0.0563
SMEL3Ch01	131727383	2	144	G:32	0.222222	A:112	0.777778			8/16/48	3.56/24.89/43.56	0.1892	0.2142	0.4745	0.5117	0.1165	0.5486	0.5814	0.2603	0.2975	0.3786
SMEL3Ch01	133207339	2	144	C:133	0.923611	T:11	0.0763889			64/5/3	61.42/10.16/0.42	0.0875	0.1123	0.1697	0.1778	0.2211	0.3379	0.3683	0.0573	0.0655	0.0738
SMEL3Ch01	133620009	2	146	T:143	0.979452	A:3	0.0205479			70/3/0	70.03/2.94/0.03	0.0417	0.0389	0.0413	0.0417	-0.0721	0.0594	0.0673	0.0025	0.0028	0.0029
SMEL3Ch01	134038738	2	142	T:96	0.676056	G:46	0.323944			38/20/13	32.45/31.10/7.45	0.2417	0.3367	0.4555	0.4725	0.2823	0.2608	0.2874	0.1188	0.1358	0.2047
SMEL3Ch01	134080162	2	144	C:140	0.972222	T:4	0.0277778			68/4/0	68.06/3.89/0.06	0.0625	0.0516	0.0611	0.0625	-0.2117	0.1563	0.1747	0.0096	0.0109	0.0115
SMEL3Ch01	134749848	2	148	G:72	0.486486	A:76	0.513514			28/16/30	17.51/36.97/19.51	0.1978	0.2416	0.4892	0.5246	0.1811	0.5062	0.5395	0.2476	0.283	0.3732
SMEL3Ch01	134749857	2	148	G:139	0.939189	A:9	0.0608108			67/5/2	65.27/8.45/0.27	0.0625	0.0709	0.1073	0.1125	0.1189	0.3389	0.3695	0.0364	0.0416	0.0447
SMEL3Ch01	134749860	2	148	T:144	0.972973	A:4	0.027027			71/2/1	70.05/3.89/0.05	0.025	0.0481	0.0498	0.05	0.4806	0.0328	0.0373	0.0016	0.0019	0.002
SMEL3Ch01	135080152	2	146	T:74	0.506849	C:72	0.493151			30/14/29	18.75/36.49/17.75	0.1375	0.2045	0.4783	0.5174	0.3276	0.5724	0.6048	0.2738	0.3129	0.3934
SMEL3Ch01	135294245	2	148	G:146	0.986486	T:2	0.0135135			72/2/0	72.01/1.97/0.01	0.025	0.0255	0.0251	0.025	0.018	-0.016	-0.0183	-0.0004	-0.0005	-0.0005
SMEL3Ch01	135294277	2	148	A:146	0.986486	G:2	0.0135135			72/2/0	72.01/1.97/0.01	0.025	0.0255	0.0251	0.025	0.018	-0.016	-0.0183	-0.0004	-0.0005	-0.0005
SMEL3Ch01	136361902	2	148	C:135	0.912162	T:13	0.0878378			66/3/5	61.57/11.86/0.57	0.0482	0.1196	0.1691	0.1762	0.5968	0.2928	0.3212	0.0495	0.0566	0.0643
SMEL3Ch01	136392923	2	148	C:137	0.925676	A:11	0.0743243			65/7/2	63.41/10.18/0.41	0.0875	0.0672	0.1287	0.1375	-0.3014	0.4776	0.511	0.0615	0.0703	0.0753
SMEL3Ch01	136392974	2	148	A:140	0.945946	G:8	0.0540541			67/6/1	66.22/7.57/0.22	0.075	0.0667	0.0958	0.1	-0.1252	0.3045	0.3334	0.0292	0.0333	0.0357
SMEL3Ch01	136423896	2	146	T:49	0.335616	C:97	0.664384			1943-11-19	8.22/32.55/32.22	0.1538	0.2178	0.4605	0.4952	0.2939	0.5271	0.5602	0.2427	0.2774	0.3546
SMEL3Ch02	9443326	2	148	G:137	0.925676	T:11	0.0743243			66/5/3	63.41/10.18/0.41	0.0625	0.0709	0.1292	0.1375	0.1189	0.4509	0.4841	0.0582	0.0666	0.0716
SMEL3Ch02	9458032	2	146	C:71	0.486301	T:75	0.513699			25/21/27	17.26/36.47/19.26	0.2167	0.2488	0.4991	0.5348	0.129	0.5016	0.5349	0.2503	0.2861	0.3808
SMEL3Ch02	13354325	2	148	T:20	0.135135	C:128	0.864865			10/0/64	1.35/17.30/55.35	0	0	0.2188	0.25	NA	1	1	0.2188	0.25	0.25
SMEL3Ch02	22210815	2	146	T:141	0.965753	A:5	0.0342466			69/3/1	68.09/4.83/0.09	0.0375	0.0553	0.0616	0.0625	0.3214	0.1028	0.1158	0.0063	0.0072	0.0077
SMEL3Ch02	22210832	2	146	A:138	0.945205	G:8	0.0547945			67/4/2	65.22/7.56/0.22	0.0278	0.052	0.0551	0.0556	0.4653	0.0572	0.0649	0.0032	0.0036	0.0038
SMEL3Ch02	22262101	2	148	C:141	0.952703	T:7	0.0472973			67/7/0	67.17/6.67/0.17	0.0903	0.0794	0.0872	0.0883	-0.1372	0.0894	0.1009	0.0078	0.0089	0.0097
SMEL3Ch02	22352820	2	144	A:95	0.659722	G:49	0.340278			24/47/1	31.34/32.33/8.34	0.6125	0.3601	0.4369	0.4478	-0.7007	0.1756	0.1958	0.0767	0.0877	0.137
SMEL3Ch02	22352853	2	144	C:135	0.9375	T:9	0.0625			65/5/2	63.28/8.44/0.28	0.0781	0.0683	0.1316	0.1406	-0.1441	0.481	0.5144	0.0633	0.0723	0.0776
SMEL3Ch02	28347792	2	146	T:50	0.342466	A:96	0.657534			18/14/41	8.56/32.88/31.56	0.1542	0.2184	0.4954	0.535	0.294	0.5592	0.5918	0.277	0.3166	0.405
SMEL3Ch02	29771167	2	144	C:116	0.805556	T:28	0.194444			53/10/9	46.72/22.56/2.72	0.0979	0.1018	0.2807	0.3062	0.0381	0.6374	0.6676	0.1789	0.2045	0.2276
SMEL3Ch02	29805080	2	148	G:142	0.959459	T:6	0.0405405			69/4/1	68.12/5.76/0.12	0.05	0.0606	0.0732	0.075	0.1754	0.1717	0.1915	0.0126	0.0144	0.0153
SMEL3Ch02	30334909	2	148	G:34	0.22973	A:114	0.77027			1953-08-13	3.91/26.19/43.91	0.0667	0.0708	0.3005	0.3333	0.0579	0.7645	0.7877	0.2297	0.2626	0.2826
SMEL3Ch02	37502279	2	142	C:78	0.549296	T:64	0.450704			35/8/28	21.42/35.15/14.42	0.095	0.1839	0.5037	0.5494	0.4832	0.6349	0.6653	0.3198	0.3655	0.4478
SMEL3Ch02	38063497	2	144	C:137	0.951389	T:7	0.0486111			66/5/1	65.17/6.66/0.17	0.0781	0.0683	0.1042	0.1094	-0.1441	0.3449	0.3757	0.036	0.0411	0.0441
SMEL3Ch02	58246235	2	146	C:142	0.972603	T:4	0.0273973			69/4/0	69.05/3.89/0.05	0.0605	0.0547	0.0594	0.0601	-0.1069	0.0798	0.0902	0.0047	0.0054	0.0057
SMEL3Ch02	58887818	2	146	A:93	0.636986	G:53	0.363014			35/23/15	29.62/33.76/9.62	0.2569	0.2911	0.499	0.5287	0.1173	0.4166	0.4494	0.2079	0.2376	0.3352
SMEL3Ch02	58983014	2	146	T:128	0.876712	G:18	0.123288			59/10/4	56.11/15.78/1.11	0.1359	0.1873	0.2178	0.2222	0.2743	0.1403	0.1572	0.0306	0.0349	0.043
SMEL3Ch02	60158080	2	146	C:142	0.972603	T:4	0.0273973			70/2/1	69.05/3.89/0.05	0.0278	0.0279	0.2396	0.2698	0.0048	0.8835	0.8966	0.2117	0.2419	0.2489
SMEL3Ch02	60158108	2	144	C:10	0.0694444	T:134	0.930556			1964-06-02	0.35/9.31/62.35	0.0833	0.0678	0.2967	0.3294	-0.2297	0.7716	0.7942	0.2289	0.2616	0.2806
SMEL3Ch02	72346053	2	148	A:8	0.0540541	T:140	0.945946			0/8/66	0.22/7.57/66.22	0.2351	0.1463	0.2083	0.2172	-0.6067	0.2975	0.3261	0.062	0.0708	0.083
SMEL3Ch02	72346055	2	148	G:8	0.0540541	A:140	0.945946			0/8/66	0.22/7.57/66.22	0.2351	0.1463	0.2083	0.2172	-0.6067	0.2975	0.3261	0.062	0.0708	0.083
SMEL3Ch02	72346103	2	148	G:146	0.986486	A:2	0.0135135			72/2/0	72.01/1.97/0.01	0.025	0.0255	0.0251	0.025	0.018	-0.016	-0.0183	-0.0004	-0.0005	-0.0005
SMEL3Ch02	74262323	2	148	C:77	0.52027	T:71	0.47973			13/51/10	20.03/36.94/17.03	0.7319	0.4192	0.501	0.5127	-0.7462	0.1633	0.1824	0.0818	0.0935	0.161
SMEL3Ch02	76508645	2	148	A:17	0.114865	G:131	0.885135			2/13/59	0.98/15.05/57.98	0.1625	0.1802	0.1949	0.197	0.098	0.0757	0.0856	0.0148	0.0169	0.0206
SMEL3Ch02	76508693	2	148	G:136	0.918919	A:12	0.0810811			64/8/2	62.49/11.03/0.49	0.1	0.1287	0.1434	0.1454	0.2228	0.1024	0.1154	0.0147	0.0168	0.0193
SMEL3Ch02	76777956	2	142	G:84	0.591549	A:58	0.408451			30/24/17	24.85/34.31/11.85	0.2526	0.3311	0.5061	0.5311	0.2371	0.3458	0.3766	0.175	0.2	0.299
SMEL3Ch02	76777963	2	144	T:73	0.506944	G:71	0.493056			24/25/23	18.50/35.99/17.50	0.2665	0.3393	0.4924	0.5143	0.2145	0.3111	0.3404	0.1532	0.1751	0.265
SMEL3Ch02	76777985	2	142	T:84	0.591549	C:58	0.408451			30/24/17	24.85/34.31/11.85	0.2526	0.3311	0.5061	0.5311	0.2371	0.3458	0.3766	0.175	0.2	0.299
SMEL3Ch02	76927503	2	148	T:143	0.966216	A:5	0.0337838			70/3/1	69.08/4.83/0.08	0.0375	0.0358	0.2467	0.2768	-0.0487	0.855	0.8708	0.2109	0.241	0.25
SMEL3Ch02	77030658	2	148	G:133	0.898649	A:15	0.101351			63/7/4	59.76/13.48/0.76	0.0583	0.0724	0.1184	0.125	0.1938	0.389	0.4211	0.0461	0.0526	0.0567
SMEL3Ch02	77186854	2	148	T:128	0.864865	C:20	0.135135			59/10/5	55.35/17.30/1.35	0.1407	0.1443	0.2325	0.2451	0.0249	0.3795	0.4114	0.0882	0.1008	0.1178
SMEL3Ch02	77186862	2	148	T:50	0.337838	G:98	0.662162			16/18/40	8.45/33.11/32.45	0.2435	0.2308	0.4958	0.5337	-0.0548	0.5345	0.5675	0.265	0.3029	0.3937
SMEL3Ch02	77264875	2	146	C:142	0.972603	T:4	0.0273973			70/2/1	69.05/3.89/0.05	0.0278	0.052	0.0551	0.0556	0.4653	0.0572	0.0649	0.0032	0.0036	0.0038
SMEL3Ch02	77309308	2	148	G:134	0.905405	C:14	0.0945946			66/2/6	60.66/12.68/0.66	0.025	0.0643	0.1612	0.175	0.6114	0.6008	0.6324	0.0968	0.1107	0.1183
SMEL3Ch02	77403165	2	146	G:18	0.123288	C:128	0.876712			9/0/64	1.11/15.78/56.11	0	0	0.2188	0.25	NA	1	1	0.2188	0.25	0.25
SMEL3Ch02	79056028	2	148	C:50	0.337838	T:98	0.662162			17/16/41	8.45/33.11/32.45	0.1815	0.19	0.3567	0.3805	0.0446	0.4672	0.5006	0.1666	0.1905	0.2351
SMEL3Ch02	79056029	2	148	T:50	0.337838	C:98	0.662162			17/16/41	8.45/33.11/32.45	0.1815	0.19	0.3567	0.3805	0.0446	0.4672	0.5006	0.1666	0.1905	0.2351
SMEL3Ch02	79056069	2	148	C:136	0.918919	A:12	0.0810811			66/4/4	62.49/11.03/0.49	0.0333	0.0728	0.0966	0.1	0.5422	0.2462	0.2718	0.0238	0.0272	0.0293
SMEL3Ch02	79098361	2	146	C:144	0.986301	A:2	0.0136986			71/2/0	71.01/1.97/0.01	0.025	0.0256	0.0251	0.025	0.0248	-0.0222	-0.0254	-0.0006	-0.0006	-0.0007
SMEL3Ch02	79157240	2	146	G:143	0.979452	T:3	0.0205479			70/3/0	70.03/2.94/0.03	0.0417	0.0389	0.0413	0.0417	-0.0721	0.0594	0.0673	0.0025	0.0028	0.0029
SMEL3Ch02	79998062	2	148	G:145	0.97973	T:3	0.0202703			71/3/0	71.03/2.94/0.03	0.0375	0.0358	0.0373	0.0375	-0.0487	0.0409	0.0465	0.0015	0.0017	0.0018
SMEL3Ch02	80205896	2	144	T:109	0.756944	A:35	0.243056			47/15/10	41.25/26.49/4.25	0.1806	0.2366	0.4478	0.4779	0.2367	0.4715	0.5049	0.2111	0.2413	0.3161
SMEL3Ch02	80371954	2	144	A:140	0.972222	G:4	0.0277778			70/0/2	68.06/3.89/0.06	0	0.0321	0.0283	0.0278	1	-0.1343	-0.1565	-0.0038	-0.0043	-0.0045
SMEL3Ch02	81041629	2	144	A:126	0.875	G:18	0.125			61/4/7	55.12/15.75/1.12	0.0333	0.073	0.1404	0.15	0.5437	0.4797	0.513	0.0673	0.077	0.083
SMEL3Ch02	81136891	2	144	T:140	0.972222	A:4	0.0277778			69/2/1	68.06/3.89/0.06	0.025	0.0461	0.0418	0.0412	0.458	-0.1034	-0.1199	-0.0043	-0.0049	-0.0052
SMEL3Ch02	81163276	2	148	C:139	0.939189	A:9	0.0608108			66/7/1	65.27/8.45/0.27	0.0875	0.0672	0.1068	0.1125	-0.3014	0.3707	0.4023	0.0396	0.0453	0.0485
SMEL3Ch02	81261764	2	148	T:145	0.97973	G:3	0.0202703			71/3/0	71.03/2.94/0.03	0.0375	0.0358	0.0373	0.0375	-0.0487	0.0409	0.0465	0.0015	0.0017	0.0018
SMEL3Ch02	81507615	2	148	C:124	0.837838	G:24	0.162162			57/10/7	51.95/20.11/1.95	0.1202	0.2151	0.3863	0.4107	0.4411	0.4431	0.4762	0.1712	0.1956	0.2492
SMEL3Ch02	81836078	2	146	T:112	0.767123	G:34	0.232877			51/10/12	42.96/26.08/3.96	0.1131	0.1223	0.3709	0.4065	0.075	0.6704	0.6992	0.2487	0.2842	0.3238
SMEL3Ch02	81982889	2	148	A:133	0.898649	T:15	0.101351			65/3/6	59.76/13.48/0.76	0.0375	0.0552	0.171	0.1875	0.3206	0.6772	0.7056	0.1158	0.1323	0.14
SMEL3Ch02	82195586	2	144	C:124	0.861111	A:20	0.138889			60/4/8	53.39/17.22/1.39	0.0389	0.0966	0.2964	0.325	0.5973	0.6742	0.7029	0.1999	0.2284	0.2528
SMEL3Ch02	82247739	2	146	C:144	0.986301	T:2	0.0136986			71/2/0	71.01/1.97/0.01	0.0278	0.0279	0.0278	0.0278	0.0048	-0.0042	-0.0048	-0.0001	-0.0001	-0.0001
SMEL3Ch02	82350440	2	146	T:139	0.952055	G:7	0.0479452			68/3/2	66.17/6.66/0.17	0.0208	0.0477	0.0485	0.0486	0.5635	0.0159	0.0182	0.0008	0.0009	0.0009
SMEL3Ch02	82514012	2	146	G:140	0.958904	C:6	0.0410959			69/2/2	67.12/5.75/0.12	0.0278	0.068	0.0814	0.0833	0.5914	0.165	0.1843	0.0134	0.0154	0.0165
SMEL3Ch02	82514034	2	144	A:26	0.180556	T:118	0.819444			2/22/48	2.35/21.31/48.35	0.2515	0.229	0.2629	0.2677	-0.098	0.1288	0.1445	0.0338	0.0387	0.0502
SMEL3Ch02	83129167	2	142	G:135	0.950704	A:7	0.0492958			66/3/2	64.17/6.65/0.17	0.0536	0.0667	0.2829	0.3138	0.1972	0.7641	0.7873	0.2162	0.247	0.2647
SMEL3Ch03	37513	2	146	A:143	0.979452	G:3	0.0205479			71/1/1	70.03/2.94/0.03	0.0125	0.0395	0.0378	0.0375	0.6837	-0.0467	-0.0537	-0.0018	-0.002	-0.0021
SMEL3Ch03	77479	2	146	C:134	0.917808	T:12	0.0821918			66/2/5	61.49/11.01/0.49	0.0278	0.068	0.1543	0.1667	0.5914	0.5595	0.5921	0.0864	0.0987	0.1059
SMEL3Ch03	109332	2	144	G:126	0.875	A:18	0.125			63/0/9	55.12/15.75/1.12	0	0	0.375	0.4286	NA	1	1	0.375	0.4286	0.4286
SMEL3Ch03	109389	2	144	T:134	0.930556	A:10	0.0694444			65/4/3	62.35/9.31/0.35	0.0625	0.0668	0.1451	0.1562	0.0647	0.5394	0.5723	0.0782	0.0894	0.0958
SMEL3Ch03	375241	2	144	A:123	0.854167	G:21	0.145833			59/5/8	52.53/17.94/1.53	0.0472	0.0829	0.166	0.1779	0.4304	0.5007	0.534	0.0831	0.095	0.1036
SMEL3Ch03	499852	2	146	C:93	0.636986	A:53	0.363014			38/17/18	29.62/33.76/9.62	0.1684	0.288	0.4841	0.5121	0.4155	0.4049	0.4375	0.196	0.224	0.3146
SMEL3Ch03	499906	2	146	T:139	0.952055	C:7	0.0479452			67/5/1	66.17/6.66/0.17	0.0347	0.0457	0.0482	0.0486	0.2397	0.0533	0.0605	0.0026	0.0029	0.0031
SMEL3Ch03	505386	2	146	A:140	0.958904	C:6	0.0410959			68/4/1	67.12/5.75/0.12	0.0278	0.0409	0.0416	0.0417	0.3214	0.0154	0.0176	0.0006	0.0007	0.0008
SMEL3Ch03	1497299	2	148	G:142	0.959459	T:6	0.0405405			69/4/1	68.12/5.76/0.12	0.05	0.0606	0.0732	0.075	0.1754	0.1717	0.1915	0.0126	0.0144	0.0153
SMEL3Ch03	1546197	2	148	G:145	0.97973	T:3	0.0202703			71/3/0	71.03/2.94/0.03	0.0375	0.0358	0.0373	0.0375	-0.0487	0.0409	0.0465	0.0015	0.0017	0.0018
SMEL3Ch03	2872164	2	146	G:141	0.965753	A:5	0.0342466			68/5/0	68.09/4.83/0.09	0.0694	0.0548	0.0676	0.0694	-0.2683	0.1901	0.2115	0.0129	0.0147	0.0155
SMEL3Ch03	2917788	2	148	T:134	0.905405	A:14	0.0945946			65/4/5	60.66/12.68/0.66	0.05	0.0606	0.1607	0.175	0.1754	0.6227	0.6535	0.1001	0.1144	0.1217
SMEL3Ch03	3646736	2	146	A:133	0.910959	G:13	0.0890411			65/3/5	60.58/11.84/0.58	0.0417	0.0589	0.1653	0.1806	0.2925	0.6438	0.6738	0.1065	0.1217	0.1293
SMEL3Ch03	3653227	2	148	A:46	0.310811	C:102	0.689189			1945-12-17	7.15/31.70/35.15	0.2798	0.27	0.4692	0.4977	-0.0361	0.4245	0.4574	0.1992	0.2276	0.3118
SMEL3Ch03	3752847	2	146	T:142	0.972603	C:4	0.0273973			69/4/0	69.05/3.89/0.05	0.0556	0.0478	0.0546	0.0556	-0.162	0.1241	0.1394	0.0068	0.0077	0.0081
SMEL3Ch03	3752917	2	146	C:111	0.760274	A:35	0.239726			49/13/11	42.20/26.61/4.20	0.1599	0.2437	0.3086	0.3179	0.3438	0.2104	0.2334	0.0649	0.0742	0.0981
SMEL3Ch03	3752931	2	146	A:128	0.876712	T:18	0.123288			62/4/7	56.11/15.78/1.11	0.0357	0.0691	0.1493	0.1607	0.4834	0.5368	0.5698	0.0801	0.0916	0.0984
SMEL3Ch03	3890144	2	148	C:144	0.972973	T:4	0.027027			70/4/0	70.05/3.89/0.05	0.0595	0.0577	0.0585	0.0587	-0.032	0.0149	0.017	0.0009	0.001	0.0011
SMEL3Ch03	4455900	2	148	A:133	0.898649	T:15	0.101351			59/15/0	59.76/13.48/0.76	0.3056	0.1994	0.2602	0.2689	-0.5328	0.2339	0.2586	0.0609	0.0695	0.0869
SMEL3Ch03	6672379	2	148	G:145	0.97973	C:3	0.0202703			72/1/1	71.03/2.94/0.03	0.0125	0.0395	0.0377	0.0375	0.6832	-0.0453	-0.0521	-0.0017	-0.002	-0.002
SMEL3Ch03	6672422	2	148	A:145	0.97973	G:3	0.0202703			72/1/1	71.03/2.94/0.03	0.0125	0.0395	0.0377	0.0375	0.6832	-0.0453	-0.0521	-0.0017	-0.002	-0.002
SMEL3Ch03	7316753	2	148	A:109	0.736486	C:39	0.263514			51/7/16	40.14/28.72/5.14	0.0681	0.1835	0.3908	0.4204	0.629	0.5306	0.5636	0.2073	0.237	0.2902
SMEL3Ch03	7316756	2	148	G:39	0.263514	A:109	0.736486			1951-07-16	5.14/28.72/40.14	0.0681	0.1835	0.3908	0.4204	0.629	0.5306	0.5636	0.2073	0.237	0.2902
SMEL3Ch03	7316772	2	148	T:113	0.763514	G:35	0.236486			50/13/11	43.14/26.72/4.14	0.2526	0.2838	0.3862	0.4009	0.11	0.2653	0.2921	0.1025	0.1171	0.1635
SMEL3Ch03	7316808	2	148	A:109	0.736486	G:39	0.263514			51/7/16	40.14/28.72/5.14	0.0681	0.1835	0.3908	0.4204	0.629	0.5306	0.5636	0.2073	0.237	0.2902
SMEL3Ch03	25644508	2	148	G:141	0.952703	C:7	0.0472973			68/5/1	67.17/6.67/0.17	0.0625	0.0645	0.0846	0.0875	0.0303	0.2383	0.2634	0.0202	0.023	0.0246
SMEL3Ch03	25644530	2	148	C:20	0.135135	T:128	0.864865			10/0/64	1.35/17.30/55.35	0	0	0.2188	0.25	NA	1	1	0.2188	0.25	0.25
SMEL3Ch03	26141027	2	148	T:128	0.864865	C:20	0.135135			64/0/10	55.35/17.30/1.35	0	0	0.2188	0.25	NA	1	1	0.2188	0.25	0.25
SMEL3Ch03	26141101	2	148	T:20	0.135135	C:128	0.864865			10/0/64	1.35/17.30/55.35	0	0	0.2188	0.25	NA	1	1	0.2188	0.25	0.25
SMEL3Ch03	59417608	2	148	A:136	0.918919	G:12	0.0810811			64/8/2	62.49/11.03/0.49	0.0556	0.0638	0.0809	0.0833	0.1288	0.2116	0.2347	0.0171	0.0196	0.0209
SMEL3Ch03	61397486	2	144	G:13	0.0902778	A:131	0.909722			1960-11-01	0.59/11.83/59.59	0.1806	0.1259	0.1986	0.2089	-0.4337	0.3658	0.3973	0.0726	0.083	0.095
SMEL3Ch03	61397541	2	146	A:135	0.924658	G:11	0.0753425			65/5/3	62.41/10.17/0.41	0.0528	0.1061	0.1023	0.1017	0.5025	-0.0373	-0.0428	-0.0038	-0.0044	-0.0049
SMEL3Ch03	61506266	2	148	G:135	0.912162	A:13	0.0878378			61/13/0	61.57/11.86/0.57	0.2014	0.1249	0.1818	0.1899	-0.6119	0.3128	0.3422	0.0569	0.065	0.0743
SMEL3Ch03	66648319	2	148	A:139	0.939189	C:9	0.0608108			68/3/3	65.27/8.45/0.27	0.0375	0.0746	0.1078	0.1125	0.4975	0.3075	0.3366	0.0331	0.0379	0.0409
SMEL3Ch03	67772025	2	148	T:123	0.831081	C:25	0.168919			59/5/10	51.11/20.78/2.11	0.072	0.0712	0.3984	0.4452	-0.0114	0.8213	0.84	0.3272	0.3739	0.4026
SMEL3Ch03	69689111	2	146	G:131	0.89726	A:15	0.10274			58/15/0	58.77/13.46/0.77	0.1762	0.1252	0.1618	0.167	-0.4077	0.2261	0.2503	0.0366	0.0418	0.0478
SMEL3Ch03	69689134	3	148	C:108	0.72973	T:34	0.22973	G:6	0.0405405			0.481	0.3451	0.383	0.3884	-0.3937	0.099	0.1116	0.0379	0.0433	0.0662
SMEL3Ch03	73275574	2	144	C:141	0.979167	A:3	0.0208333			69/3/0	69.03/2.94/0.03	0.0417	0.0389	0.0413	0.0417	-0.0702	0.0579	0.0656	0.0024	0.0027	0.0028
SMEL3Ch03	73972435	2	148	A:84	0.567568	T:64	0.432432			10/64/0	23.84/36.32/13.84	0.875	0.4375	0.4922	0.5	-1	0.1111	0.125	0.0547	0.0625	0.1111
SMEL3Ch03	73972445	2	148	G:4	0.027027	T:144	0.972973			0/4/70	0.05/3.89/70.05	0.05	0.0444	0.0493	0.05	-0.1252	0.0987	0.1113	0.0049	0.0056	0.0058
SMEL3Ch03	73972472	2	148	G:140	0.945946	A:8	0.0540541			66/8/0	66.22/7.57/0.22	0.0667	0.0535	0.065	0.0667	-0.2463	0.1773	0.1976	0.0115	0.0132	0.0139
SMEL3Ch03	73972477	2	148	G:139	0.939189	A:9	0.0608108			65/9/0	65.27/8.45/0.27	0.1125	0.0635	0.1064	0.1125	-0.7706	0.4027	0.4352	0.0428	0.049	0.0523
SMEL3Ch03	74958416	3	144	A:74	0.513889	T:48	0.333333	G:22	0.152778			0.2556	0.3963	0.6158	0.6524	0.3551	0.3565	0.3926	0.2196	0.2562	0.4243
SMEL3Ch03	74958419	2	148	C:142	0.959459	T:6	0.0405405			69/4/1	68.12/5.76/0.12	0.0607	0.0825	0.0835	0.0837	0.2642	0.0121	0.0138	0.001	0.0012	0.0013
SMEL3Ch03	74958426	2	148	T:146	0.986486	C:2	0.0135135			72/2/0	72.01/1.97/0.01	0.025	0.0255	0.0251	0.025	0.018	-0.016	-0.0183	-0.0004	-0.0005	-0.0005
SMEL3Ch03	74958476	2	146	A:141	0.965753	G:5	0.0342466			69/3/1	68.09/4.83/0.09	0.0496	0.0774	0.0759	0.0757	0.3593	-0.02	-0.023	-0.0015	-0.0017	-0.0019
SMEL3Ch03	74958482	2	148	A:146	0.986486	T:2	0.0135135			72/2/0	72.01/1.97/0.01	0.025	0.0255	0.0251	0.025	0.018	-0.016	-0.0183	-0.0004	-0.0005	-0.0005
SMEL3Ch03	75428449	2	148	C:138	0.932432	T:10	0.0675676			64/10/0	64.34/9.32/0.34	0.125	0.0625	0.1172	0.125	-1	0.4667	0.5	0.0547	0.0625	0.0667
SMEL3Ch03	75428462	2	148	G:140	0.945946	A:8	0.0540541			66/8/0	66.22/7.57/0.22	0.0667	0.0535	0.065	0.0667	-0.2463	0.1773	0.1976	0.0115	0.0132	0.0139
SMEL3Ch03	75428505	2	148	C:123	0.831081	T:25	0.168919			57/9/8	51.11/20.78/2.11	0.0929	0.1535	0.2164	0.2254	0.3952	0.2906	0.3189	0.0629	0.0719	0.0849
SMEL3Ch03	78789621	2	148	C:143	0.966216	T:5	0.0337838			70/3/1	69.08/4.83/0.08	0.0389	0.0631	0.0631	0.0631	0.3835	0.0002	0.0003	0	0	0
SMEL3Ch03	79827833	2	148	G:136	0.918919	A:12	0.0810811			65/6/3	62.49/11.03/0.49	0.0855	0.0996	0.1757	0.1866	0.1417	0.433	0.466	0.0761	0.087	0.0966
SMEL3Ch03	79865951	2	144	C:140	0.972222	A:4	0.0277778			68/4/0	68.06/3.89/0.06	0.05	0.0446	0.0493	0.05	-0.1222	0.0966	0.1089	0.0048	0.0054	0.0057
SMEL3Ch03	79944817	2	146	T:141	0.965753	A:5	0.0342466			69/3/1	68.09/4.83/0.09	0.0417	0.0391	0.2497	0.2798	-0.0663	0.8435	0.8603	0.2106	0.2407	0.2505
SMEL3Ch03	80013154	2	144	G:142	0.986111	A:2	0.0138889			71/0/1	70.01/1.97/0.01	0	0	0.2188	0.25	NA	1	1	0.2188	0.25	0.25
SMEL3Ch03	80606797	2	144	A:130	0.902778	G:14	0.0972222			62/6/4	58.68/12.64/0.68	0.0472	0.1034	0.1097	0.1106	0.5432	0.0577	0.0654	0.0063	0.0072	0.0081
SMEL3Ch03	80777754	2	146	G:142	0.972603	C:4	0.0273973			70/2/1	69.05/3.89/0.05	0.0208	0.0228	0.2345	0.2648	0.0849	0.9029	0.914	0.2117	0.242	0.2476
SMEL3Ch03	82038246	2	148	C:11	0.0743243	T:137	0.925676			1965-07-02	0.41/10.18/63.41	0.0929	0.0887	0.1339	0.1403	-0.0464	0.3371	0.3675	0.0451	0.0516	0.0566
SMEL3Ch03	82038284	2	148	C:145	0.97973	T:3	0.0202703			71/3/0	71.03/2.94/0.03	0.0375	0.0358	0.0373	0.0375	-0.0487	0.0409	0.0465	0.0015	0.0017	0.0018
SMEL3Ch03	82564431	2	148	A:28	0.189189	C:120	0.810811			7/14/53	2.65/22.70/48.65	0.1911	0.1789	0.3213	0.3417	-0.0681	0.4433	0.4764	0.1424	0.1628	0.1982
SMEL3Ch03	82653442	2	144	T:122	0.847222	C:22	0.152778			57/8/7	51.68/18.64/1.68	0.0903	0.14	0.356	0.3869	0.3552	0.6068	0.6381	0.216	0.2469	0.2871
SMEL3Ch03	82966673	2	148	C:138	0.932432	G:10	0.0675676			67/4/3	64.34/9.32/0.34	0.05	0.0736	0.1186	0.125	0.3206	0.3794	0.4113	0.045	0.0514	0.0555
SMEL3Ch03	83834175	2	146	A:10	0.0684932	G:136	0.931507			1965-06-02	0.34/9.32/63.34	0.0764	0.0861	0.1198	0.1246	0.1124	0.2815	0.3093	0.0337	0.0385	0.0422
SMEL3Ch03	83834178	2	146	C:122	0.835616	G:24	0.164384			56/10/7	50.97/20.05/1.97	0.1583	0.176	0.3092	0.3283	0.1003	0.4309	0.4639	0.1332	0.1523	0.1848
SMEL3Ch03	83834238	2	146	A:142	0.972603	C:4	0.0273973			69/4/0	69.05/3.89/0.05	0.0324	0.0336	0.0323	0.0321	0.0379	-0.0402	-0.0462	-0.0013	-0.0015	-0.0015
SMEL3Ch03	84075352	2	148	T:133	0.898649	A:15	0.101351			63/7/4	59.76/13.48/0.76	0.1131	0.1114	0.2083	0.2221	-0.0154	0.4653	0.4986	0.0969	0.1108	0.1246
SMEL3Ch03	84145674	2	148	A:144	0.972973	G:4	0.027027			70/4/0	70.05/3.89/0.05	0.0526	0.0545	0.052	0.0517	0.0344	-0.0472	-0.0543	-0.0025	-0.0028	-0.003
SMEL3Ch03	84145733	2	146	C:143	0.979452	T:3	0.0205479			71/1/1	70.03/2.94/0.03	0.0139	0.043	0.0418	0.0417	0.677	-0.028	-0.0321	-0.0012	-0.0013	-0.0014
SMEL3Ch03	84821537	2	148	A:54	0.364865	G:94	0.635135			16/22/36	9.85/34.30/29.85	0.2552	0.249	0.49	0.5244	-0.0246	0.4917	0.5251	0.2409	0.2754	0.3667
SMEL3Ch03	84845473	2	148	A:101	0.682432	C:47	0.317568			44/13/17	34.46/32.07/7.46	0.1468	0.1599	0.4533	0.4952	0.0819	0.6472	0.6771	0.2934	0.3353	0.3992
SMEL3Ch03	85441455	2	146	C:23	0.157534	G:123	0.842466			1957-09-07	1.81/19.38/51.81	0.0972	0.1388	0.3405	0.3693	0.2993	0.5924	0.6242	0.2017	0.2305	0.2676
SMEL3Ch03	85441465	2	146	T:140	0.958904	C:6	0.0410959			68/4/1	67.12/5.75/0.12	0.0556	0.0638	0.0809	0.0833	0.1297	0.2109	0.234	0.0171	0.0195	0.0208
SMEL3Ch03	85441527	2	146	C:140	0.958904	A:6	0.0410959			68/4/1	67.12/5.75/0.12	0.0556	0.0638	0.0809	0.0833	0.1297	0.2109	0.234	0.0171	0.0195	0.0208
SMEL3Ch03	85588704	2	146	G:140	0.958904	A:6	0.0410959			68/4/1	67.12/5.75/0.12	0.05	0.0445	0.2556	0.2857	-0.1248	0.8261	0.8444	0.2111	0.2413	0.2525
SMEL3Ch03	85588712	2	146	T:137	0.938356	C:9	0.0616438			66/5/2	64.28/8.45/0.28	0.0625	0.0645	0.2815	0.3125	0.0307	0.7709	0.7937	0.217	0.248	0.2651
SMEL3Ch03	86886178	2	148	C:32	0.216216	T:116	0.783784			4/24/46	3.46/25.08/45.46	0.2931	0.2252	0.4304	0.4597	-0.3011	0.4766	0.51	0.2051	0.2344	0.3026
SMEL3Ch03	87033529	2	148	C:141	0.952703	G:7	0.0472973			67/7/0	67.17/6.67/0.17	0.0875	0.0608	0.0842	0.0875	-0.4402	0.278	0.3056	0.0234	0.0267	0.0285
SMEL3Ch03	87073091	2	144	C:141	0.979167	T:3	0.0208333			69/3/0	69.03/2.94/0.03	0.0317	0.0339	0.0318	0.0315	0.0625	-0.0661	-0.0762	-0.0021	-0.0024	-0.0025
SMEL3Ch03	87073110	2	144	A:140	0.972222	G:4	0.0277778			69/2/1	68.06/3.89/0.06	0.0312	0.0563	0.0617	0.0625	0.4448	0.0881	0.0995	0.0054	0.0062	0.0066
SMEL3Ch03	87307830	2	146	A:140	0.958904	G:6	0.0410959			68/4/1	67.12/5.75/0.12	0.0556	0.0638	0.0809	0.0833	0.1297	0.2109	0.234	0.0171	0.0195	0.0208
SMEL3Ch03	87330598	2	144	G:107	0.743056	A:37	0.256944			53/1/18	39.75/27.49/4.75	0.0208	0.078	0.359	0.3991	0.733	0.7826	0.8045	0.281	0.3211	0.3483
SMEL3Ch03	88197222	2	146	A:136	0.931507	G:10	0.0684932			65/6/2	63.34/9.32/0.34	0.0833	0.0677	0.13	0.1389	-0.2307	0.4791	0.5125	0.0623	0.0712	0.0763
SMEL3Ch03	88490316	2	148	T:128	0.864865	C:20	0.135135			62/4/8	55.35/17.30/1.35	0.0278	0.0679	0.2793	0.3095	0.5908	0.757	0.7807	0.2114	0.2416	0.2592
SMEL3Ch03	88841825	2	146	A:138	0.945205	T:8	0.0547945			65/8/0	65.22/7.56/0.22	0.1081	0.0863	0.1032	0.1056	-0.2532	0.164	0.1831	0.0169	0.0193	0.0212
SMEL3Ch03	88841892	2	144	T:136	0.944444	C:8	0.0555556			64/8/0	64.22/7.56/0.22	0.1081	0.0864	0.1032	0.1056	-0.2521	0.1633	0.1824	0.0169	0.0193	0.0211
SMEL3Ch03	88894834	2	148	T:59	0.398649	C:89	0.601351			1939-11-24	11.76/35.48/26.76	0.1204	0.1403	0.4987	0.5499	0.1419	0.7186	0.7448	0.3583	0.4095	0.4764
SMEL3Ch03	89313874	2	144	T:97	0.673611	C:47	0.326389			40/17/15	32.67/31.66/7.67	0.1653	0.2146	0.4176	0.4466	0.2298	0.4861	0.5195	0.203	0.232	0.2954
SMEL3Ch03	89483482	2	148	G:145	0.97973	C:3	0.0202703			71/3/0	71.03/2.94/0.03	0.0375	0.0358	0.0373	0.0375	-0.0487	0.0409	0.0465	0.0015	0.0017	0.0018
SMEL3Ch03	89483493	2	148	G:145	0.97973	T:3	0.0202703			71/3/0	71.03/2.94/0.03	0.0375	0.0358	0.0373	0.0375	-0.0487	0.0409	0.0465	0.0015	0.0017	0.0018
SMEL3Ch03	89688690	2	146	T:104	0.712329	C:42	0.287671			40/24/9	37.04/29.92/6.04	0.2681	0.2352	0.3814	0.4022	-0.1395	0.3831	0.4151	0.1461	0.167	0.2183
SMEL3Ch03	89848437	2	148	G:17	0.114865	A:131	0.885135			1965-01-08	0.98/15.05/57.98	0.0125	0.0395	0.1909	0.2125	0.6832	0.7933	0.8143	0.1514	0.173	0.1802
SMEL3Ch03	89848444	2	148	T:140	0.945946	C:8	0.0540541			66/8/0	66.22/7.57/0.22	0.1	0.063	0.0954	0.1	-0.5884	0.3399	0.3704	0.0324	0.037	0.0395
SMEL3Ch03	89894939	2	146	A:135	0.924658	G:11	0.0753425			65/5/3	62.41/10.17/0.41	0.0625	0.071	0.1292	0.1375	0.12	0.4502	0.4835	0.0582	0.0665	0.0716
SMEL3Ch03	89932171	2	148	C:145	0.97973	T:3	0.0202703			72/1/1	71.03/2.94/0.03	0.0125	0.0395	0.0377	0.0375	0.6832	-0.0453	-0.0521	-0.0017	-0.002	-0.002
SMEL3Ch03	89941639	2	146	A:136	0.931507	G:10	0.0684932			65/6/2	63.34/9.32/0.34	0.0833	0.0677	0.13	0.1389	-0.2307	0.4791	0.5125	0.0623	0.0712	0.0763
SMEL3Ch03	90124425	2	146	A:137	0.938356	C:9	0.0616438			65/7/1	64.28/8.45/0.28	0.0972	0.0666	0.1177	0.125	-0.4589	0.4338	0.4669	0.0511	0.0584	0.0625
SMEL3Ch03	90124434	2	146	T:137	0.938356	C:9	0.0616438			65/7/1	64.28/8.45/0.28	0.0972	0.0666	0.1177	0.125	-0.4589	0.4338	0.4669	0.0511	0.0584	0.0625
SMEL3Ch03	90215330	2	144	G:27	0.1875	A:117	0.8125			5/17/50	2.53/21.94/47.53	0.2159	0.2241	0.2958	0.3061	0.0366	0.2425	0.2679	0.0717	0.082	0.1057
SMEL3Ch03	90215337	2	146	T:135	0.924658	C:11	0.0753425			65/5/3	62.41/10.17/0.41	0.0694	0.0668	0.142	0.1528	-0.04	0.5298	0.5629	0.0753	0.086	0.0922
SMEL3Ch03	90215380	2	146	T:139	0.952055	G:7	0.0479452			66/7/0	66.17/6.66/0.17	0.0972	0.0626	0.0929	0.0972	-0.5522	0.3258	0.3558	0.0303	0.0346	0.0369
SMEL3Ch03	90215395	2	144	G:18	0.125	T:126	0.875			9/0/63	1.12/15.75/55.12	0	0	0.2188	0.25	NA	1	1	0.2188	0.25	0.25
SMEL3Ch03	90687091	2	148	A:136	0.918919	G:12	0.0810811			65/6/3	62.49/11.03/0.49	0.075	0.0699	0.3056	0.3393	-0.073	0.7713	0.794	0.2357	0.2694	0.2896
SMEL3Ch03	90687094	2	148	G:136	0.918919	A:12	0.0810811			65/6/3	62.49/11.03/0.49	0.075	0.0699	0.3056	0.3393	-0.073	0.7713	0.794	0.2357	0.2694	0.2896
SMEL3Ch03	90687102	2	148	C:144	0.972973	T:4	0.027027			70/4/0	70.05/3.89/0.05	0.0556	0.0478	0.0546	0.0556	-0.1629	0.1247	0.1401	0.0068	0.0078	0.0082
SMEL3Ch03	90687136	2	148	C:92	0.621622	T:56	0.378378			39/14/21	28.59/34.81/10.59	0.1369	0.1547	0.4524	0.495	0.115	0.6581	0.6875	0.2978	0.3403	0.4026
SMEL3Ch03	90687175	2	148	T:144	0.972973	G:4	0.027027			70/4/0	70.05/3.89/0.05	0.0556	0.0478	0.0546	0.0556	-0.1629	0.1247	0.1401	0.0068	0.0078	0.0082
SMEL3Ch03	90689366	2	146	T:139	0.952055	C:7	0.0479452			66/7/0	66.17/6.66/0.17	0.0972	0.0626	0.0929	0.0972	-0.5522	0.3258	0.3558	0.0303	0.0346	0.0369
SMEL3Ch03	90797183	2	148	C:145	0.97973	T:3	0.0202703			71/3/0	71.03/2.94/0.03	0.0375	0.0358	0.0373	0.0375	-0.0487	0.0409	0.0465	0.0015	0.0017	0.0018
SMEL3Ch03	90797237	2	148	G:145	0.97973	T:3	0.0202703			71/3/0	71.03/2.94/0.03	0.0375	0.0358	0.0373	0.0375	-0.0487	0.0409	0.0465	0.0015	0.0017	0.0018
SMEL3Ch03	92090622	2	146	G:139	0.952055	C:7	0.0479452			66/7/0	66.17/6.66/0.17	0.0972	0.0626	0.0929	0.0972	-0.5522	0.3258	0.3558	0.0303	0.0346	0.0369
SMEL3Ch03	92636145	2	148	A:140	0.945946	G:8	0.0540541			68/4/2	66.22/7.57/0.22	0.05	0.0606	0.2732	0.3036	0.1754	0.7781	0.8003	0.2126	0.2429	0.2586
SMEL3Ch03	92843520	2	148	T:146	0.986486	C:2	0.0135135			72/2/0	72.01/1.97/0.01	0.0357	0.0344	0.0355	0.0357	-0.0387	0.0327	0.0372	0.0012	0.0013	0.0014
SMEL3Ch03	92843524	2	148	T:108	0.72973	A:40	0.27027			52/4/18	39.41/29.19/5.41	0.0387	0.0545	0.3674	0.4121	0.2902	0.8516	0.8677	0.3129	0.3576	0.3782
SMEL3Ch03	92843525	2	148	C:108	0.72973	A:40	0.27027			52/4/18	39.41/29.19/5.41	0.0387	0.0545	0.3674	0.4121	0.2902	0.8516	0.8677	0.3129	0.3576	0.3782
SMEL3Ch03	92921696	2	144	C:84	0.583333	G:60	0.416667			37/10/25	24.50/35.00/12.50	0.1298	0.2039	0.4842	0.5243	0.3633	0.579	0.6112	0.2804	0.3204	0.4025
SMEL3Ch03	93021835	2	148	G:139	0.939189	A:9	0.0608108			65/9/0	65.27/8.45/0.27	0.1125	0.0635	0.1064	0.1125	-0.7706	0.4027	0.4352	0.0428	0.049	0.0523
SMEL3Ch03	93021875	2	148	C:11	0.0743243	G:137	0.925676			0/11/63	0.41/10.18/63.41	0.1442	0.0973	0.1346	0.1399	-0.4821	0.2767	0.3042	0.0372	0.0426	0.0471
SMEL3Ch03	93021903	2	148	G:76	0.513514	C:72	0.486486			2/72/0	19.51/36.97/17.51	0.975	0.5005	0.5001	0.5	-0.9482	-0.0008	-0.0009	-0.0004	-0.0005	-0.0009
SMEL3Ch03	93377232	2	148	C:131	0.885135	T:17	0.114865			63/5/6	57.98/15.05/0.98	0.0417	0.1345	0.1514	0.1538	0.6903	0.1113	0.1252	0.0168	0.0192	0.0222
SMEL3Ch03	93377280	2	148	G:141	0.952703	A:7	0.0472973			68/5/1	67.17/6.67/0.17	0.0774	0.0932	0.1012	0.1023	0.1698	0.0788	0.089	0.008	0.0091	0.01
SMEL3Ch03	93457474	2	148	C:138	0.932432	T:10	0.0675676			65/8/1	64.34/9.32/0.34	0.1	0.0662	0.1176	0.125	-0.5106	0.4373	0.4704	0.0515	0.0588	0.063
SMEL3Ch03	93935346	2	146	G:132	0.90411	A:14	0.0958904			61/10/2	59.67/12.66/0.67	0.1246	0.1514	0.155	0.1555	0.1771	0.0231	0.0264	0.0036	0.0041	0.0048
SMEL3Ch03	94001369	2	148	T:86	0.581081	C:62	0.418919			36/14/24	24.99/36.03/12.99	0.1635	0.2359	0.497	0.5343	0.307	0.5253	0.5584	0.2611	0.2984	0.3905
SMEL3Ch03	94001389	2	146	T:85	0.582192	C:61	0.417808			35/15/23	24.74/35.51/12.74	0.178	0.2397	0.4977	0.5346	0.2571	0.5185	0.5517	0.2581	0.2949	0.3879
SMEL3Ch03	94148243	2	146	T:18	0.123288	A:128	0.876712			9/0/64	1.11/15.78/56.11	0	0	0.2188	0.25	NA	1	1	0.2188	0.25	0.25
SMEL3Ch03	94222311	2	148	C:74	0.5	A:74	0.5			0/74/0	18.50/37.00/18.50	1	0.5	0.5	0.5	-1	0	0	0	0	0
SMEL3Ch03	94222365	2	148	C:146	0.986486	G:2	0.0135135			72/2/0	72.01/1.97/0.01	0.025	0.0255	0.0251	0.025	0.018	-0.016	-0.0183	-0.0004	-0.0005	-0.0005
SMEL3Ch03	94222374	2	148	G:143	0.966216	A:5	0.0337838			69/5/0	69.08/4.83/0.08	0.0625	0.0515	0.0611	0.0625	-0.2137	0.1575	0.1761	0.0096	0.011	0.0116
SMEL3Ch03	94290007	2	144	T:140	0.972222	C:4	0.0277778			68/4/0	68.06/3.89/0.06	0.0625	0.0516	0.0611	0.0625	-0.2117	0.1563	0.1747	0.0096	0.0109	0.0115
SMEL3Ch03	94344879	2	146	C:98	0.671233	T:48	0.328767			41/16/16	32.89/32.22/7.89	0.2046	0.2487	0.4599	0.4901	0.1773	0.4593	0.4926	0.2112	0.2414	0.3213
SMEL3Ch03	94344934	2	148	C:143	0.966216	T:5	0.0337838			70/3/1	69.08/4.83/0.08	0.0375	0.0552	0.0616	0.0625	0.3206	0.1038	0.1169	0.0064	0.0073	0.0077
SMEL3Ch03	94425196	2	146	C:135	0.924658	T:11	0.0753425			63/9/1	62.41/10.17/0.41	0.1083	0.1171	0.119	0.1193	0.0746	0.0162	0.0184	0.0019	0.0022	0.0025
SMEL3Ch03	94425217	2	146	A:137	0.938356	G:9	0.0616438			65/7/1	64.28/8.45/0.28	0.0806	0.0972	0.0941	0.0937	0.171	-0.0323	-0.0371	-0.003	-0.0035	-0.0039
SMEL3Ch03	94699088	2	144	C:137	0.951389	G:7	0.0486111			65/7/0	65.17/6.66/0.17	0.0972	0.0626	0.0929	0.0972	-0.552	0.3257	0.3557	0.0303	0.0346	0.0369
SMEL3Ch03	94759725	2	148	A:89	0.601351	G:59	0.398649			38/13/23	26.76/35.48/11.76	0.1361	0.2093	0.4521	0.4868	0.3497	0.5371	0.5701	0.2428	0.2775	0.351
SMEL3Ch03	94769511	2	144	T:139	0.965278	A:5	0.0347222			67/5/0	67.09/4.83/0.09	0.0694	0.0548	0.0676	0.0694	-0.2679	0.1899	0.2113	0.0128	0.0147	0.0155
SMEL3Ch03	95051618	2	146	G:63	0.431507	A:83	0.568493			23/17/33	13.59/35.82/23.59	0.2091	0.3082	0.4789	0.5032	0.3214	0.3564	0.3876	0.1707	0.1951	0.282
SMEL3Ch03	95238488	2	144	T:140	0.972222	A:4	0.0277778			69/2/1	68.06/3.89/0.06	0.0312	0.0563	0.0617	0.0625	0.4448	0.0881	0.0995	0.0054	0.0062	0.0066
SMEL3Ch03	95370166	2	148	C:144	0.972973	A:4	0.027027			70/4/0	70.05/3.89/0.05	0.05	0.0444	0.0493	0.05	-0.1252	0.0987	0.1113	0.0049	0.0056	0.0058
SMEL3Ch03	95370173	2	148	A:127	0.858108	T:21	0.141892			60/7/7	54.49/18.02/1.49	0.0569	0.0941	0.1581	0.1673	0.3947	0.405	0.4376	0.064	0.0732	0.0808
SMEL3Ch03	95575273	2	148	T:143	0.966216	C:5	0.0337838			70/3/1	69.08/4.83/0.08	0.0442	0.0804	0.0784	0.0781	0.4496	-0.025	-0.0286	-0.002	-0.0022	-0.0024
SMEL3Ch03	95575285	2	148	G:19	0.128378	A:129	0.871622			1959-11-04	1.22/16.56/56.22	0.1278	0.1777	0.2008	0.2041	0.2807	0.1152	0.1295	0.0231	0.0264	0.0321
SMEL3Ch03	95575300	2	146	G:138	0.945205	T:8	0.0547945			67/4/2	65.22/7.56/0.22	0.0556	0.0719	0.1062	0.1111	0.2268	0.3235	0.3533	0.0344	0.0393	0.0423
SMEL3Ch03	95575315	2	148	T:131	0.885135	C:17	0.114865			60/11/3	57.98/15.05/0.98	0.1278	0.1598	0.1805	0.1835	0.2006	0.1146	0.1288	0.0207	0.0236	0.0281
SMEL3Ch03	95619159	2	148	A:57	0.385135	G:91	0.614865			1940-11-23	10.98/35.05/27.98	0.119	0.2655	0.4977	0.5308	0.5516	0.4665	0.4999	0.2322	0.2653	0.3613
SMEL3Ch03	96713638	2	148	G:144	0.972973	A:4	0.027027			70/4/0	70.05/3.89/0.05	0.05	0.0444	0.0493	0.05	-0.1252	0.0987	0.1113	0.0049	0.0056	0.0058
SMEL3Ch03	96713678	2	148	T:64	0.432432	C:84	0.567568			1936-12-26	13.84/36.32/23.84	0.1579	0.2185	0.4839	0.5218	0.277	0.5486	0.5814	0.2654	0.3034	0.3882
SMEL3Ch04	111831	2	148	G:131	0.885135	T:17	0.114865			64/3/7	57.98/15.05/0.98	0.0375	0.0552	0.3428	0.3839	0.3206	0.839	0.8562	0.2876	0.3287	0.3479
SMEL3Ch04	531227	2	148	A:146	0.986486	C:2	0.0135135			73/0/1	72.01/1.97/0.01	0	0.017	0.0143	0.0139	1	-0.1905	-0.2238	-0.0027	-0.0031	-0.0032
SMEL3Ch04	1396724	2	146	C:141	0.965753	T:5	0.0342466			69/3/1	68.09/4.83/0.09	0.0375	0.0553	0.0616	0.0625	0.3214	0.1028	0.1158	0.0063	0.0072	0.0077
SMEL3Ch04	1613107	2	144	A:125	0.868056	G:19	0.131944			62/1/9	54.25/16.49/1.25	0.0139	0.015	0.3682	0.4187	0.0726	0.9593	0.9642	0.3532	0.4037	0.4098
SMEL3Ch04	1742194	2	146	A:96	0.657534	C:50	0.342466			44/8/21	31.56/32.88/8.56	0.0722	0.1019	0.4305	0.4775	0.2911	0.7634	0.7866	0.3287	0.3756	0.4182
SMEL3Ch04	1846116	2	144	C:132	0.916667	T:12	0.0833333			63/6/3	60.50/11.00/0.50	0.1004	0.1361	0.185	0.192	0.2618	0.2644	0.2911	0.0489	0.0559	0.0647
SMEL3Ch04	2683543	2	146	G:138	0.945205	A:8	0.0547945			66/6/1	65.22/7.56/0.22	0.0952	0.1025	0.1047	0.1051	0.0713	0.021	0.024	0.0022	0.0025	0.0028
SMEL3Ch04	2700106	2	148	G:134	0.905405	T:14	0.0945946			61/12/1	60.66/12.68/0.66	0.1716	0.1629	0.1705	0.1716	-0.0536	0.0447	0.0507	0.0076	0.0087	0.0104
SMEL3Ch04	2700133	2	146	A:141	0.965753	G:5	0.0342466			69/3/1	68.09/4.83/0.09	0.0417	0.0589	0.0681	0.0694	0.2925	0.1355	0.1519	0.0092	0.0105	0.0112
SMEL3Ch04	3167853	2	148	G:102	0.689189	C:46	0.310811			44/14/16	35.15/31.70/7.15	0.1417	0.1671	0.4963	0.5433	0.1521	0.6633	0.6925	0.3292	0.3762	0.4517
SMEL3Ch04	3175627	2	148	C:143	0.966216	T:5	0.0337838			70/3/1	69.08/4.83/0.08	0.0375	0.0552	0.0616	0.0625	0.3206	0.1038	0.1169	0.0064	0.0073	0.0077
SMEL3Ch04	3197544	2	144	C:142	0.986111	T:2	0.0138889			70/2/0	70.01/1.97/0.01	0.0312	0.0309	0.0312	0.0312	-0.0122	0.0106	0.0121	0.0003	0.0004	0.0004
SMEL3Ch04	3219236	2	148	A:137	0.925676	G:11	0.0743243			64/9/1	63.41/10.18/0.41	0.1091	0.106	0.2961	0.3233	-0.0298	0.6421	0.6722	0.1901	0.2173	0.2431
SMEL3Ch04	3232652	2	144	A:132	0.916667	T:12	0.0833333			62/8/2	60.50/11.00/0.50	0.1091	0.1481	0.1445	0.144	0.263	-0.0248	-0.0284	-0.0036	-0.0041	-0.0048
SMEL3Ch04	3939401	2	146	G:35	0.239726	A:111	0.760274			11/13/49	4.20/26.61/42.20	0.1819	0.2153	0.3834	0.4074	0.1549	0.4385	0.4716	0.1681	0.1921	0.2449
SMEL3Ch04	4008161	2	146	G:140	0.958904	A:6	0.0410959			67/6/0	67.12/5.75/0.12	0.0486	0.0486	0.0481	0.0481	-0.0003	-0.0097	-0.0111	-0.0005	-0.0005	-0.0006
SMEL3Ch04	4008246	2	146	T:143	0.979452	C:3	0.0205479			70/3/0	70.03/2.94/0.03	0.0417	0.0389	0.0413	0.0417	-0.0721	0.0594	0.0673	0.0025	0.0028	0.0029
SMEL3Ch04	5202042	2	144	G:116	0.805556	A:28	0.194444			55/6/11	46.72/22.56/2.72	0.0417	0.074	0.3148	0.3492	0.4372	0.7648	0.788	0.2408	0.2752	0.2972
SMEL3Ch04	5202058	2	144	G:57	0.395833	C:87	0.604167			14/29/29	11.28/34.44/26.28	0.3079	0.3395	0.4345	0.448	0.093	0.2186	0.2422	0.095	0.1085	0.1643
SMEL3Ch04	5202139	2	144	G:137	0.951389	A:7	0.0486111			67/3/2	65.17/6.66/0.17	0.0469	0.073	0.1048	0.1094	0.3578	0.3037	0.3327	0.0318	0.0364	0.0393
SMEL3Ch04	5311486	2	144	A:9	0.0625	T:135	0.9375			1964-07-01	0.28/8.44/63.28	0.0958	0.1053	0.1176	0.1194	0.0903	0.1044	0.1176	0.0123	0.014	0.0157
SMEL3Ch04	5311531	2	144	T:9	0.0625	G:135	0.9375			1964-07-01	0.28/8.44/63.28	0.0958	0.1053	0.1176	0.1194	0.0903	0.1044	0.1176	0.0123	0.014	0.0157
SMEL3Ch04	5889875	2	144	T:136	0.944444	C:8	0.0555556			65/6/1	64.22/7.56/0.22	0.0833	0.0678	0.1057	0.1111	-0.2297	0.3588	0.3901	0.0379	0.0433	0.0465
SMEL3Ch04	5889879	2	144	T:141	0.979167	A:3	0.0208333			69/3/0	69.03/2.94/0.03	0.0417	0.0389	0.0413	0.0417	-0.071	0.0585	0.0663	0.0024	0.0028	0.0029
SMEL3Ch04	5889905	2	144	G:142	0.986111	A:2	0.0138889			70/2/0	70.01/1.97/0.01	0.0278	0.0279	0.0278	0.0278	0.0059	-0.0052	-0.006	-0.0001	-0.0002	-0.0002
SMEL3Ch04	5988326	2	148	G:145	0.97973	A:3	0.0202703			71/3/0	71.03/2.94/0.03	0.0375	0.0358	0.0373	0.0375	-0.0487	0.0409	0.0465	0.0015	0.0017	0.0018
SMEL3Ch04	5988332	2	148	C:146	0.986486	T:2	0.0135135			73/0/1	72.01/1.97/0.01	0	0	0.2188	0.25	NA	1	1	0.2188	0.25	0.25
SMEL3Ch04	5988366	2	148	A:144	0.972973	C:4	0.027027			70/4/0	70.05/3.89/0.05	0.05	0.0444	0.0493	0.05	-0.1252	0.0987	0.1113	0.0049	0.0056	0.0058
SMEL3Ch04	6180040	2	146	G:139	0.952055	T:7	0.0479452			69/1/3	66.17/6.66/0.17	0.0069	0.0872	0.11	0.1132	0.9204	0.2071	0.2299	0.0228	0.026	0.0285
SMEL3Ch04	7441797	2	148	G:145	0.97973	T:3	0.0202703			71/3/0	71.03/2.94/0.03	0.0375	0.0358	0.0373	0.0375	-0.0487	0.0409	0.0465	0.0015	0.0017	0.0018
SMEL3Ch04	8138564	2	148	G:137	0.925676	A:11	0.0743243			65/7/2	63.41/10.18/0.41	0.0917	0.1092	0.1334	0.1369	0.1604	0.1818	0.2025	0.0243	0.0277	0.0311
SMEL3Ch04	8176821	2	144	A:135	0.9375	T:9	0.0625			63/9/0	63.28/8.44/0.28	0.1125	0.0635	0.1064	0.1125	-0.7703	0.4026	0.4351	0.0428	0.049	0.0523
SMEL3Ch04	8176831	2	144	T:135	0.9375	A:9	0.0625			63/9/0	63.28/8.44/0.28	0.1125	0.0635	0.1064	0.1125	-0.7703	0.4026	0.4351	0.0428	0.049	0.0523
SMEL3Ch04	20031808	2	148	T:96	0.648649	C:52	0.351351			38/20/16	31.14/33.73/9.14	0.2151	0.3505	0.4984	0.5195	0.3863	0.2967	0.3253	0.1479	0.169	0.2602
SMEL3Ch04	21806495	2	148	A:128	0.864865	G:20	0.135135			59/10/5	55.35/17.30/1.35	0.1163	0.2083	0.2284	0.2312	0.4417	0.088	0.0993	0.0201	0.023	0.029
SMEL3Ch04	38765809	2	148	A:29	0.195946	G:119	0.804054			1958-03-13	2.84/23.32/47.84	0.0375	0.0746	0.2984	0.3304	0.4975	0.7499	0.7741	0.2238	0.2557	0.2764
SMEL3Ch04	38765815	2	148	A:21	0.141892	G:127	0.858108			1963-01-10	1.49/18.02/54.49	0.0125	0.0135	0.2283	0.2589	0.0767	0.9407	0.9477	0.2147	0.2454	0.2488
SMEL3Ch04	68112261	2	148	A:146	0.986486	T:2	0.0135135			73/0/1	72.01/1.97/0.01	0	0	0.2188	0.25	NA	1	1	0.2188	0.25	0.25
SMEL3Ch04	72565544	2	146	T:137	0.938356	C:9	0.0616438			66/5/2	64.28/8.45/0.28	0.0694	0.0668	0.2879	0.3194	-0.04	0.768	0.791	0.2211	0.2527	0.2707
SMEL3Ch04	79882109	2	148	A:3	0.0202703	G:145	0.97973			0/3/71	0.03/2.94/71.03	0.0375	0.0358	0.0373	0.0375	-0.0487	0.0409	0.0465	0.0015	0.0017	0.0018
SMEL3Ch04	87389791	2	144	G:102	0.708333	A:42	0.291667			49/4/19	36.12/29.75/6.12	0.0528	0.1021	0.3385	0.3722	0.4832	0.6982	0.7256	0.2363	0.2701	0.3008
SMEL3Ch04	87389797	2	144	G:65	0.451389	T:79	0.548611			1937-05-30	14.67/35.66/21.67	0.0653	0.097	0.5001	0.5577	0.3272	0.806	0.826	0.4031	0.4607	0.5102
SMEL3Ch04	87410966	2	144	A:100	0.694444	T:44	0.305556			45/10/17	34.72/30.56/6.72	0.1147	0.1871	0.4304	0.4652	0.3872	0.5652	0.5977	0.2433	0.278	0.3421
SMEL3Ch04	87735673	2	148	C:129	0.871622	G:19	0.128378			59/11/4	56.22/16.56/1.22	0.1631	0.2002	0.2437	0.2499	0.1855	0.1785	0.1989	0.0435	0.0497	0.0622
SMEL3Ch04	88346503	2	148	G:48	0.324324	C:100	0.675676			1946-08-20	7.78/32.43/33.78	0.0764	0.1009	0.3789	0.4186	0.243	0.7336	0.7589	0.2779	0.3177	0.3533
SMEL3Ch04	89759587	2	148	G:84	0.567568	A:64	0.432432			10/64/0	23.84/36.32/13.84	0.7625	0.3885	0.472	0.4839	-0.9625	0.1768	0.1971	0.0835	0.0954	0.156
SMEL3Ch04	89759612	2	148	T:76	0.513514	C:72	0.486486			2/72/0	19.51/36.97/17.51	0.975	0.5005	0.5001	0.5	-0.9482	-0.0008	-0.0009	-0.0004	-0.0005	-0.0009
SMEL3Ch04	89759625	2	148	C:76	0.513514	T:72	0.486486			2/72/0	19.51/36.97/17.51	0.975	0.5005	0.5001	0.5	-0.9482	-0.0008	-0.0009	-0.0004	-0.0005	-0.0009
SMEL3Ch04	89759628	2	148	G:76	0.513514	A:72	0.486486			2/72/0	19.51/36.97/17.51	0.975	0.5005	0.5001	0.5	-0.9482	-0.0008	-0.0009	-0.0004	-0.0005	-0.0009
SMEL3Ch04	89759646	2	148	C:145	0.97973	T:3	0.0202703			71/3/0	71.03/2.94/0.03	0.0429	0.0443	0.0426	0.0423	0.0326	-0.0402	-0.0462	-0.0017	-0.002	-0.002
SMEL3Ch04	89759647	2	148	G:139	0.939189	T:9	0.0608108			65/9/0	65.27/8.45/0.27	0.225	0.1255	0.2001	0.2107	-0.7934	0.3729	0.4046	0.0746	0.0853	0.0975
SMEL3Ch04	89759652	2	148	G:145	0.97973	T:3	0.0202703			71/3/0	71.03/2.94/0.03	0.0375	0.0358	0.0373	0.0375	-0.0487	0.0409	0.0465	0.0015	0.0017	0.0018
SMEL3Ch04	90549820	2	148	T:140	0.945946	G:8	0.0540541			66/8/0	66.22/7.57/0.22	0.0667	0.0535	0.065	0.0667	-0.2463	0.1773	0.1976	0.0115	0.0132	0.0139
SMEL3Ch04	90549824	2	148	G:88	0.594595	A:60	0.405405			14/60/0	26.16/35.68/12.16	0.8421	0.4944	0.4896	0.4889	-0.7034	-0.0097	-0.0111	-0.0047	-0.0054	-0.0107
SMEL3Ch04	90549827	2	148	A:74	0.5	C:74	0.5			0/74/0	18.50/37.00/18.50	1	0.5	0.5	0.5	-1	0	0	0	0	0
SMEL3Ch04	90549840	2	148	T:145	0.97973	C:3	0.0202703			71/3/0	71.03/2.94/0.03	0.0375	0.0358	0.0373	0.0375	-0.0487	0.0409	0.0465	0.0015	0.0017	0.0018
SMEL3Ch04	90549853	2	148	C:74	0.5	T:74	0.5			0/74/0	18.50/37.00/18.50	1	0.5	0.5	0.5	-1	0	0	0	0	0
SMEL3Ch04	90549854	2	148	G:89	0.601351	T:59	0.398649			15/59/0	26.76/35.48/11.76	0.8296	0.4954	0.4878	0.4867	-0.6746	-0.0156	-0.0179	-0.0076	-0.0087	-0.0172
SMEL3Ch04	90549868	2	148	G:91	0.614865	C:57	0.385135			17/57/0	27.98/35.05/10.98	0.8087	0.4894	0.4841	0.4834	-0.6526	-0.0108	-0.0124	-0.0052	-0.006	-0.0117
SMEL3Ch04	91045129	2	146	G:113	0.773973	A:33	0.226027			51/11/11	43.73/25.54/3.73	0.1222	0.1349	0.2667	0.2856	0.0938	0.4944	0.5277	0.1319	0.1507	0.1742
SMEL3Ch04	91108681	2	148	A:141	0.952703	G:7	0.0472973			67/7/0	67.17/6.67/0.17	0.0875	0.0608	0.0842	0.0875	-0.4402	0.278	0.3056	0.0234	0.0267	0.0285
SMEL3Ch04	91108734	2	148	G:146	0.986486	T:2	0.0135135			73/0/1	72.01/1.97/0.01	0	0	0.2188	0.25	NA	1	1	0.2188	0.25	0.25
SMEL3Ch04	91119548	2	148	G:28	0.189189	A:120	0.810811			1959-02-13	2.65/22.70/48.65	0.0208	0.0745	0.4097	0.4576	0.7203	0.8182	0.8372	0.3352	0.3831	0.414
SMEL3Ch04	91195659	2	148	G:143	0.966216	A:5	0.0337838			69/5/0	69.08/4.83/0.08	0.0625	0.0515	0.0611	0.0625	-0.2137	0.1575	0.1761	0.0096	0.011	0.0116
SMEL3Ch04	91195673	2	148	T:146	0.986486	A:2	0.0135135			72/2/0	72.01/1.97/0.01	0.025	0.0255	0.0251	0.025	0.018	-0.016	-0.0183	-0.0004	-0.0005	-0.0005
SMEL3Ch04	91788696	2	146	G:88	0.60274	C:58	0.39726			15/58/0	26.52/34.96/11.52	0.6804	0.3924	0.4504	0.4587	-0.7339	0.1288	0.1446	0.058	0.0663	0.1091
SMEL3Ch04	91788704	2	146	A:140	0.958904	G:6	0.0410959			67/6/0	67.12/5.75/0.12	0.0833	0.0597	0.0804	0.0833	-0.396	0.2573	0.2836	0.0207	0.0236	0.0251
SMEL3Ch04	92645399	2	148	C:115	0.777027	A:33	0.222973			56/3/15	44.68/25.64/3.68	0.0208	0.0217	0.2345	0.2649	0.0384	0.9076	0.9182	0.2128	0.2432	0.2486
SMEL3Ch04	93978722	2	148	G:140	0.945946	T:8	0.0540541			68/4/2	66.22/7.57/0.22	0.05	0.0704	0.0963	0.1	0.2893	0.2694	0.2965	0.0259	0.0296	0.0319
SMEL3Ch04	95075144	2	146	A:96	0.657534	T:50	0.342466			44/8/21	31.56/32.88/8.56	0.0887	0.2092	0.4976	0.5388	0.5761	0.5795	0.6117	0.2884	0.3295	0.4167
SMEL3Ch04	95075682	2	148	G:143	0.966216	C:5	0.0337838			71/1/2	69.08/4.83/0.08	0.0139	0.0469	0.0419	0.0412	0.7041	-0.1192	-0.1386	-0.005	-0.0057	-0.006
SMEL3Ch04	95201913	2	146	C:142	0.972603	T:4	0.0273973			69/4/0	69.05/3.89/0.05	0.0556	0.0478	0.0546	0.0556	-0.162	0.1241	0.1394	0.0068	0.0077	0.0081
SMEL3Ch04	96029749	2	144	T:128	0.888889	C:16	0.111111			64/0/8	56.89/14.22/0.89	0	0	0.2188	0.25	NA	1	1	0.2188	0.25	0.25
SMEL3Ch04	96573312	2	148	T:140	0.945946	C:8	0.0540541			67/6/1	66.22/7.57/0.22	0.075	0.0667	0.0958	0.1	-0.1252	0.3045	0.3334	0.0292	0.0333	0.0357
SMEL3Ch04	96632029	2	148	C:126	0.851351	G:22	0.148649			56/14/4	53.64/18.73/1.64	0.1246	0.1938	0.2071	0.209	0.3571	0.0643	0.0728	0.0133	0.0152	0.0189
SMEL3Ch04	96743512	2	148	G:137	0.925676	A:11	0.0743243			65/7/2	63.41/10.18/0.41	0.0875	0.0672	0.1287	0.1375	-0.3014	0.4776	0.511	0.0615	0.0703	0.0753
SMEL3Ch04	97008935	2	148	C:143	0.966216	T:5	0.0337838			70/3/1	69.08/4.83/0.08	0.0427	0.0686	0.0766	0.0778	0.3777	0.1056	0.1189	0.0081	0.0093	0.0099
SMEL3Ch04	97837377	2	146	A:141	0.965753	G:5	0.0342466			69/3/1	68.09/4.83/0.09	0.0417	0.0589	0.0681	0.0694	0.2925	0.1355	0.1519	0.0092	0.0105	0.0112
SMEL3Ch04	98211244	2	144	A:111	0.770833	G:33	0.229167			49/13/10	42.78/25.44/3.78	0.1181	0.211	0.3962	0.4226	0.4404	0.4675	0.5008	0.1852	0.2117	0.2683
SMEL3Ch04	99352197	2	146	A:86	0.589041	C:60	0.410959			13/60/0	25.33/35.34/12.33	0.8611	0.4868	0.492	0.4927	-0.7691	0.0106	0.0121	0.0052	0.006	0.0116
SMEL3Ch04	99352224	2	146	T:144	0.986301	A:2	0.0136986			71/2/0	71.01/1.97/0.01	0.025	0.0255	0.0251	0.025	0.0199	-0.0177	-0.0203	-0.0004	-0.0005	-0.0005
SMEL3Ch04	99817535	2	146	G:132	0.90411	A:14	0.0958904			64/4/5	59.67/12.66/0.67	0.0556	0.0638	0.3309	0.369	0.1297	0.8071	0.827	0.2671	0.3052	0.326
SMEL3Ch04	100373276	3	148	A:116	0.783784	C:30	0.202703	G:2	0.0135135			0.2522	0.285	0.4336	0.4548	0.1152	0.3427	0.3734	0.1486	0.1698	0.2375
SMEL3Ch04	100373298	2	148	T:146	0.986486	C:2	0.0135135			72/2/0	72.01/1.97/0.01	0.025	0.0255	0.0251	0.025	0.018	-0.016	-0.0183	-0.0004	-0.0005	-0.0005
SMEL3Ch04	100373328	2	148	C:139	0.939189	T:9	0.0608108			68/3/3	65.27/8.45/0.27	0.0456	0.1198	0.1303	0.1318	0.619	0.0807	0.0912	0.0105	0.012	0.0137
SMEL3Ch04	101030173	2	148	G:5	0.0337838	C:143	0.966216			0/5/69	0.08/4.83/69.08	0.0625	0.0515	0.0611	0.0625	-0.2137	0.1575	0.1761	0.0096	0.011	0.0116
SMEL3Ch04	101828060	2	144	C:139	0.965278	T:5	0.0347222			67/5/0	67.09/4.83/0.09	0.0403	0.0415	0.0401	0.0399	0.0305	-0.0364	-0.0418	-0.0015	-0.0017	-0.0017
SMEL3Ch04	101905818	2	148	G:145	0.97973	A:3	0.0202703			71/3/0	71.03/2.94/0.03	0.0375	0.0358	0.0373	0.0375	-0.0487	0.0409	0.0465	0.0015	0.0017	0.0018
SMEL3Ch04	102305182	2	146	A:108	0.739726	C:38	0.260274			47/14/12	39.95/28.11/4.95	0.1813	0.2315	0.4538	0.4855	0.2166	0.4899	0.5232	0.2223	0.2541	0.3306
SMEL3Ch04	102795428	2	148	C:117	0.790541	T:31	0.209459			54/9/11	46.25/24.51/3.25	0.075	0.1403	0.3695	0.4022	0.4653	0.6204	0.6513	0.2292	0.2619	0.3047
SMEL3Ch04	102795471	2	148	T:117	0.790541	C:31	0.209459			54/9/11	46.25/24.51/3.25	0.075	0.1403	0.3695	0.4022	0.4653	0.6204	0.6513	0.2292	0.2619	0.3047
SMEL3Ch04	102984396	2	146	T:83	0.568493	C:63	0.431507			32/19/22	23.59/35.82/13.59	0.1817	0.268	0.4985	0.5314	0.3217	0.4624	0.4957	0.2305	0.2634	0.3599
SMEL3Ch04	102984410	2	146	T:134	0.917808	A:12	0.0821918			64/6/3	61.49/11.01/0.49	0.0472	0.0772	0.0865	0.0878	0.3886	0.1068	0.1203	0.0092	0.0106	0.0114
SMEL3Ch04	103140263	2	148	A:125	0.844595	G:23	0.155405			51/23/0	52.79/19.43/1.79	0.2591	0.2026	0.2276	0.2312	-0.2787	0.1098	0.1235	0.025	0.0286	0.0358
SMEL3Ch04	103227575	2	146	A:141	0.965753	G:5	0.0342466			69/3/1	68.09/4.83/0.09	0.0417	0.0589	0.0681	0.0694	0.2925	0.1355	0.1519	0.0092	0.0105	0.0112
SMEL3Ch04	103924546	2	146	C:139	0.952055	T:7	0.0479452			68/3/2	66.17/6.66/0.17	0.0417	0.0709	0.0939	0.0972	0.4124	0.245	0.2706	0.023	0.0263	0.0283
SMEL3Ch04	103959437	2	146	G:142	0.972603	C:4	0.0273973			69/4/0	69.05/3.89/0.05	0.0635	0.0623	0.0624	0.0624	-0.0187	0.0004	0.0005	0	0	0
SMEL3Ch04	105203034	2	146	A:143	0.979452	G:3	0.0205479			71/1/1	70.03/2.94/0.03	0.0125	0.0395	0.0378	0.0375	0.6837	-0.0467	-0.0537	-0.0018	-0.002	-0.0021
SMEL3Ch04	105486521	2	148	G:20	0.135135	A:128	0.864865			10/0/64	1.35/17.30/55.35	0	0	0.2188	0.25	NA	1	1	0.2188	0.25	0.25
SMEL3Ch04	105486565	2	148	T:20	0.135135	G:128	0.864865			10/0/64	1.35/17.30/55.35	0	0	0.2188	0.25	NA	1	1	0.2188	0.25	0.25
SMEL3Ch05	203291	2	148	C:141	0.952703	T:7	0.0472973			68/5/1	67.17/6.67/0.17	0.0625	0.0645	0.0846	0.0875	0.0303	0.2383	0.2634	0.0202	0.023	0.0246
SMEL3Ch05	770858	2	148	A:112	0.756757	G:36	0.243243			54/4/16	42.38/27.24/4.38	0.0403	0.0914	0.3546	0.3922	0.5594	0.7422	0.7669	0.2632	0.3008	0.331
SMEL3Ch05	1553686	2	144	G:141	0.979167	A:3	0.0208333			70/1/1	69.03/2.94/0.03	0.0125	0.04	0.0378	0.0375	0.6873	-0.0572	-0.0659	-0.0022	-0.0025	-0.0026
SMEL3Ch05	1553719	2	144	C:112	0.777778	T:32	0.222222			49/14/9	43.56/24.89/3.56	0.1653	0.1888	0.4075	0.4387	0.1245	0.5367	0.5697	0.2187	0.2499	0.3081
SMEL3Ch05	1818151	2	146	G:93	0.636986	A:53	0.363014			37/19/17	29.62/33.76/9.62	0.1968	0.2894	0.4173	0.4356	0.3199	0.3065	0.3356	0.1279	0.1462	0.2058
SMEL3Ch05	1818172	2	148	G:140	0.945946	A:8	0.0540541			67/6/1	66.22/7.57/0.22	0.0804	0.0833	0.101	0.1036	0.0353	0.1756	0.1957	0.0177	0.0203	0.0221
SMEL3Ch05	1855658	2	142	A:127	0.894366	G:15	0.105634			61/5/5	56.79/13.42/0.79	0.0653	0.0964	0.174	0.1851	0.3232	0.4458	0.479	0.0776	0.0887	0.0981
SMEL3Ch05	2959880	2	148	C:139	0.939189	A:9	0.0608108			67/5/2	65.27/8.45/0.27	0.0347	0.0556	0.0616	0.0625	0.3756	0.0979	0.1103	0.006	0.0069	0.0073
SMEL3Ch05	3350832	2	148	G:135	0.912162	T:13	0.0878378			64/7/3	61.57/11.86/0.57	0.1022	0.149	0.1662	0.1687	0.3142	0.1037	0.1168	0.0172	0.0197	0.0231
SMEL3Ch05	3468546	2	144	T:142	0.986111	G:2	0.0138889			70/2/0	70.01/1.97/0.01	0.0312	0.0309	0.0312	0.0312	-0.0122	0.0106	0.0121	0.0003	0.0004	0.0004
SMEL3Ch05	3481624	2	146	C:56	0.383562	T:90	0.616438			20/16/37	10.74/34.52/27.74	0.2597	0.2761	0.4886	0.519	0.0594	0.4349	0.468	0.2125	0.2429	0.3355
SMEL3Ch05	3944310	2	146	A:119	0.815068	G:27	0.184932			54/11/8	48.50/22.01/2.50	0.0833	0.1408	0.1895	0.1964	0.4083	0.2568	0.283	0.0486	0.0556	0.0647
SMEL3Ch05	5026300	2	144	A:142	0.986111	C:2	0.0138889			71/0/1	70.01/1.97/0.01	0	0.0171	0.0143	0.0139	1	-0.1946	-0.2288	-0.0028	-0.0032	-0.0032
SMEL3Ch05	6186552	2	146	G:140	0.958904	A:6	0.0410959			68/4/1	67.12/5.75/0.12	0.0556	0.0638	0.0809	0.0833	0.1297	0.2109	0.234	0.0171	0.0195	0.0208
SMEL3Ch05	7314479	2	148	G:37	0.25	T:111	0.75			1950-11-13	4.62/27.75/41.62	0.2222	0.1851	0.3906	0.42	-0.2006	0.5261	0.5593	0.2055	0.2349	0.2882
SMEL3Ch05	7541550	2	148	G:142	0.959459	A:6	0.0405405			70/2/2	68.12/5.76/0.12	0.025	0.0643	0.0737	0.075	0.6114	0.1267	0.1422	0.0093	0.0107	0.0114
SMEL3Ch05	7745572	2	148	G:146	0.986486	A:2	0.0135135			72/2/0	72.01/1.97/0.01	0.025	0.0255	0.0251	0.025	0.018	-0.016	-0.0183	-0.0004	-0.0005	-0.0005
SMEL3Ch05	7745596	2	148	A:13	0.0878378	G:135	0.912162			1965-05-04	0.57/11.86/61.57	0.0625	0.0645	0.1502	0.1625	0.0303	0.571	0.6034	0.0858	0.098	0.1048
SMEL3Ch05	7745636	2	148	T:130	0.878378	C:18	0.121622			58/14/2	57.09/15.81/1.09	0.1847	0.1784	0.2096	0.2141	-0.0352	0.1488	0.1665	0.0312	0.0356	0.0434
SMEL3Ch05	7745654	2	148	T:32	0.216216	G:116	0.783784			1953-10-11	3.46/25.08/45.46	0.1347	0.1178	0.3272	0.3571	-0.1436	0.64	0.6702	0.2094	0.2393	0.2713
SMEL3Ch05	7924829	2	148	A:139	0.939189	G:9	0.0608108			67/5/2	65.27/8.45/0.27	0.0732	0.1025	0.1175	0.1196	0.286	0.1274	0.143	0.015	0.0171	0.0191
SMEL3Ch05	7924851	2	146	A:138	0.945205	C:8	0.0547945			67/4/2	65.22/7.56/0.22	0.0556	0.0719	0.1062	0.1111	0.2268	0.3235	0.3533	0.0344	0.0393	0.0423
SMEL3Ch05	8026178	2	148	C:137	0.925676	T:11	0.0743243			66/5/3	63.41/10.18/0.41	0.175	0.1361	0.2201	0.2321	-0.2859	0.3818	0.4138	0.084	0.0961	0.1112
SMEL3Ch05	8235939	2	148	T:136	0.918919	C:12	0.0810811			66/4/4	62.49/11.03/0.49	0.05	0.0704	0.14	0.15	0.2893	0.4976	0.531	0.0697	0.0796	0.0857
SMEL3Ch05	8235969	2	146	A:25	0.171233	G:121	0.828767			1956-09-08	2.14/20.72/50.14	0.2278	0.2389	0.3475	0.363	0.0465	0.3125	0.3419	0.1086	0.1241	0.1631
SMEL3Ch05	8236001	2	148	A:136	0.918919	C:12	0.0810811			66/4/4	62.49/11.03/0.49	0.05	0.0704	0.14	0.15	0.2893	0.4976	0.531	0.0697	0.0796	0.0857
SMEL3Ch05	8267117	2	148	T:144	0.972973	C:4	0.027027			70/4/0	70.05/3.89/0.05	0.05	0.0444	0.0493	0.05	-0.1252	0.0987	0.1113	0.0049	0.0056	0.0058
SMEL3Ch05	8267139	2	148	G:142	0.959459	A:6	0.0405405			69/4/1	68.12/5.76/0.12	0.0565	0.0835	0.0896	0.0905	0.3227	0.0679	0.0769	0.0061	0.007	0.0076
SMEL3Ch05	8827393	2	144	G:140	0.972222	A:4	0.0277778			69/2/1	68.06/3.89/0.06	0.025	0.0483	0.0498	0.05	0.4822	0.0302	0.0344	0.0015	0.0017	0.0018
SMEL3Ch05	10142737	2	146	C:135	0.924658	A:11	0.0753425			62/11/0	62.41/10.17/0.41	0.1375	0.0761	0.1283	0.1357	-0.8079	0.407	0.4396	0.0522	0.0597	0.0646
SMEL3Ch05	10142738	2	146	T:135	0.924658	C:11	0.0753425			62/11/0	62.41/10.17/0.41	0.1375	0.0761	0.1283	0.1357	-0.8079	0.407	0.4396	0.0522	0.0597	0.0646
SMEL3Ch05	10192061	2	146	C:140	0.958904	T:6	0.0410959			68/4/1	67.12/5.75/0.12	0.0556	0.0638	0.0809	0.0833	0.1297	0.2109	0.234	0.0171	0.0195	0.0208
SMEL3Ch05	10192086	2	146	G:140	0.958904	A:6	0.0410959			68/4/1	67.12/5.75/0.12	0.0556	0.0638	0.0809	0.0833	0.1297	0.2109	0.234	0.0171	0.0195	0.0208
SMEL3Ch05	10271070	2	148	C:144	0.972973	T:4	0.027027			70/4/0	70.05/3.89/0.05	0.0556	0.0478	0.0546	0.0556	-0.1629	0.1247	0.1401	0.0068	0.0078	0.0082
SMEL3Ch05	10937120	2	148	A:139	0.939189	C:9	0.0608108			66/7/1	65.27/8.45/0.27	0.0875	0.0672	0.1068	0.1125	-0.3014	0.3707	0.4023	0.0396	0.0453	0.0485
SMEL3Ch05	10937138	2	148	A:143	0.966216	G:5	0.0337838			70/3/1	69.08/4.83/0.08	0.0375	0.0552	0.0616	0.0625	0.3206	0.1038	0.1169	0.0064	0.0073	0.0077
SMEL3Ch05	24584583	2	148	G:138	0.932432	C:10	0.0675676			66/6/2	64.34/9.32/0.34	0.075	0.0699	0.1181	0.125	-0.073	0.4082	0.4408	0.0482	0.0551	0.0592
SMEL3Ch05	24584620	2	148	A:138	0.932432	G:10	0.0675676			66/6/2	64.34/9.32/0.34	0.075	0.0699	0.1181	0.125	-0.073	0.4082	0.4408	0.0482	0.0551	0.0592
SMEL3Ch05	31018311	2	144	G:141	0.979167	A:3	0.0208333			70/1/1	69.03/2.94/0.03	0.0125	0.0396	0.0378	0.0375	0.6843	-0.0484	-0.0557	-0.0018	-0.0021	-0.0022
SMEL3Ch05	32191516	2	148	T:33	0.222973	A:115	0.777027			1953-09-12	3.68/25.64/44.68	0.1302	0.1807	0.3585	0.3839	0.2796	0.496	0.5294	0.1778	0.2033	0.2481
SMEL3Ch05	32191528	2	148	C:117	0.790541	G:31	0.209459			56/5/13	46.25/24.51/3.25	0.0456	0.0917	0.3341	0.3688	0.5025	0.7255	0.7513	0.2424	0.277	0.305
SMEL3Ch05	32191530	2	148	T:141	0.952703	C:7	0.0472973			67/7/0	67.17/6.67/0.17	0.121	0.0784	0.1142	0.1193	-0.5432	0.3133	0.3427	0.0358	0.0409	0.0444
SMEL3Ch05	32191538	2	148	A:145	0.97973	G:3	0.0202703			71/3/0	71.03/2.94/0.03	0.0375	0.0358	0.0373	0.0375	-0.0487	0.0409	0.0465	0.0015	0.0017	0.0018
SMEL3Ch05	32191582	2	148	C:142	0.959459	G:6	0.0405405			68/6/0	68.12/5.76/0.12	0.1032	0.0761	0.0986	0.1018	-0.3555	0.2277	0.252	0.0224	0.0256	0.0278
SMEL3Ch05	32698199	2	148	G:138	0.932432	A:10	0.0675676			67/4/3	64.34/9.32/0.34	0.05	0.0736	0.1186	0.125	0.3206	0.3794	0.4113	0.045	0.0514	0.0555
SMEL3Ch05	33130884	2	146	A:110	0.753425	G:36	0.246575			47/16/10	41.44/27.12/4.44	0.1831	0.2751	0.3412	0.3506	0.3344	0.1936	0.2153	0.0661	0.0755	0.1042
SMEL3Ch05	33665092	2	146	C:142	0.972603	A:4	0.0273973			69/4/0	69.05/3.89/0.05	0.0556	0.0478	0.0546	0.0556	-0.162	0.1241	0.1394	0.0068	0.0077	0.0081
SMEL3Ch05	34754727	2	148	A:144	0.972973	G:4	0.027027			70/4/0	70.05/3.89/0.05	0.0528	0.0533	0.0522	0.052	0.0106	-0.0228	-0.0262	-0.0012	-0.0014	-0.0014
SMEL3Ch05	34754741	2	148	G:120	0.810811	T:28	0.189189			53/14/7	48.65/22.70/2.65	0.1552	0.2089	0.3002	0.3132	0.2573	0.3041	0.333	0.0913	0.1043	0.1318
SMEL3Ch05	36171810	2	148	G:144	0.972973	A:4	0.027027			70/4/0	70.05/3.89/0.05	0.05	0.0444	0.0493	0.05	-0.1252	0.0987	0.1113	0.0049	0.0056	0.0058
SMEL3Ch05	36171844	2	148	T:144	0.972973	A:4	0.027027			70/4/0	70.05/3.89/0.05	0.05	0.0444	0.0493	0.05	-0.1252	0.0987	0.1113	0.0049	0.0056	0.0058
SMEL3Ch05	36239540	2	142	G:9	0.0633803	A:133	0.93662			0/9/62	0.29/8.43/62.29	0.2292	0.1557	0.2042	0.2111	-0.4719	0.2374	0.2624	0.0485	0.0554	0.0656
SMEL3Ch05	36239541	2	142	C:21	0.147887	G:121	0.852113			1958-05-08	1.55/17.89/51.55	0.1736	0.1157	0.3184	0.3473	-0.5007	0.6366	0.6669	0.2027	0.2316	0.2619
SMEL3Ch05	36239545	2	142	C:3	0.0211268	G:139	0.978873			0/3/68	0.03/2.94/68.03	0.0347	0.0381	0.0347	0.0343	0.0883	-0.096	-0.1112	-0.0033	-0.0038	-0.004
SMEL3Ch05	36413740	2	146	T:89	0.609589	A:57	0.390411			32/25/16	27.13/34.75/11.13	0.2742	0.3549	0.4334	0.4446	0.2273	0.1811	0.2018	0.0785	0.0897	0.1391
SMEL3Ch05	37206928	2	144	G:141	0.979167	A:3	0.0208333			69/3/0	69.03/2.94/0.03	0.0389	0.0405	0.0387	0.0385	0.0395	-0.045	-0.0518	-0.0017	-0.002	-0.0021
SMEL3Ch05	37302996	2	148	T:20	0.135135	C:128	0.864865			1960-08-06	1.35/17.30/55.35	0.1163	0.1737	0.2569	0.2688	0.3308	0.3237	0.3536	0.0832	0.0951	0.115
SMEL3Ch05	37622604	2	146	G:143	0.979452	A:3	0.0205479			71/1/1	70.03/2.94/0.03	0.0139	0.043	0.0418	0.0417	0.677	-0.028	-0.0321	-0.0012	-0.0013	-0.0014
SMEL3Ch05	37622654	2	146	T:144	0.986301	A:2	0.0136986			72/0/1	71.01/1.97/0.01	0	0.0321	0.0283	0.0278	1	-0.1321	-0.1539	-0.0037	-0.0043	-0.0044
SMEL3Ch05	38181805	2	144	G:139	0.965278	A:5	0.0347222			67/5/0	67.09/4.83/0.09	0.0694	0.0548	0.0676	0.0694	-0.2672	0.1895	0.2109	0.0128	0.0146	0.0155
SMEL3Ch05	38908667	2	148	T:3	0.0202703	G:145	0.97973			0/3/71	0.03/2.94/71.03	0.0403	0.0414	0.0401	0.0399	0.0277	-0.0337	-0.0387	-0.0014	-0.0015	-0.0016
SMEL3Ch05	39528406	2	146	T:142	0.972603	C:4	0.0273973			70/2/1	69.05/3.89/0.05	0.0278	0.052	0.0551	0.0556	0.4653	0.0572	0.0649	0.0032	0.0036	0.0038
SMEL3Ch05	39871117	2	148	A:75	0.506757	C:73	0.493243			1/73/0	19.00/36.99/18.00	0.9875	0.501	0.5001	0.5	-0.9709	-0.0018	-0.0021	-0.0009	-0.001	-0.0021
SMEL3Ch05	39871123	2	148	A:75	0.506757	T:73	0.493243			1/73/0	19.00/36.99/18.00	0.9875	0.501	0.5001	0.5	-0.9709	-0.0018	-0.0021	-0.0009	-0.001	-0.0021
SMEL3Ch05	39871128	2	148	G:83	0.560811	T:65	0.439189			9/65/0	23.27/36.45/14.27	0.8986	0.4743	0.4956	0.4986	-0.8946	0.0429	0.0487	0.0213	0.0243	0.0462
SMEL3Ch05	39871135	2	148	C:112	0.756757	A:36	0.243243			38/36/0	42.38/27.24/4.38	0.3923	0.2572	0.3171	0.3256	-0.5248	0.1887	0.21	0.0598	0.0684	0.092
SMEL3Ch05	39943420	2	148	C:142	0.959459	T:6	0.0405405			70/2/2	68.12/5.76/0.12	0.025	0.0643	0.0737	0.075	0.6114	0.1267	0.1422	0.0093	0.0107	0.0114
SMEL3Ch05	40037923	2	148	C:145	0.97973	T:3	0.0202703			71/3/0	71.03/2.94/0.03	0.15	0.088	0.1391	0.1464	-0.7054	0.3678	0.3993	0.0512	0.0585	0.0641
SMEL3Ch05	40173040	2	148	C:144	0.972973	T:4	0.027027			71/2/1	70.05/3.89/0.05	0.025	0.053	0.0499	0.0495	0.5282	-0.0619	-0.0714	-0.0031	-0.0035	-0.0037
SMEL3Ch05	40173045	2	148	A:98	0.662162	C:50	0.337838			44/10/20	32.45/33.11/8.45	0.1083	0.1415	0.4391	0.4817	0.2345	0.6777	0.7062	0.2976	0.3401	0.3962
SMEL3Ch05	40173077	2	146	T:16	0.109589	C:130	0.890411			1964-02-07	0.88/14.25/57.88	0.025	0.1063	0.1647	0.173	0.7647	0.3547	0.3859	0.0584	0.0668	0.0747
SMEL3Ch05	40888804	2	144	G:126	0.875	A:18	0.125			61/4/7	55.12/15.75/1.12	0.0531	0.0525	0.2357	0.2618	-0.0113	0.7771	0.7994	0.1831	0.2093	0.2209
SMEL3Ch05	41258030	2	144	T:58	0.402778	C:86	0.597222			20/18/34	11.68/34.64/25.68	0.2341	0.2522	0.4981	0.5332	0.0715	0.4937	0.5271	0.2459	0.2811	0.3759
SMEL3Ch05	41430284	2	146	G:24	0.164384	A:122	0.835616			1958-06-09	1.97/20.05/50.97	0.0458	0.0933	0.4269	0.4746	0.5089	0.7814	0.8034	0.3336	0.3813	0.4205
SMEL3Ch05	41436137	2	146	C:144	0.986301	T:2	0.0136986			72/0/1	71.01/1.97/0.01	0	0	0.2188	0.25	NA	1	1	0.2188	0.25	0.25
SMEL3Ch05	41755070	2	146	C:101	0.691781	T:45	0.308219			47/7/19	34.93/31.13/6.93	0.0903	0.1657	0.359	0.3866	0.4551	0.5385	0.5715	0.1933	0.221	0.2648
SMEL3Ch05	41755117	2	146	C:132	0.90411	G:14	0.0958904			65/2/6	59.67/12.66/0.67	0.0278	0.068	0.3314	0.369	0.5914	0.7949	0.8158	0.2634	0.3011	0.323
SMEL3Ch05	41921212	2	146	C:131	0.89726	A:15	0.10274			64/3/6	58.77/13.46/0.77	0.0417	0.0389	0.1871	0.2083	-0.0721	0.7923	0.8135	0.1483	0.1695	0.1763
SMEL3Ch05	43593027	2	146	T:136	0.931507	C:10	0.0684932			64/8/1	63.34/9.32/0.34	0.1241	0.0945	0.3051	0.3351	-0.3131	0.6902	0.718	0.2105	0.2406	0.2657
SMEL3Ch05	43654979	2	148	C:136	0.918919	T:12	0.0810811			63/10/1	62.49/11.03/0.49	0.0913	0.0912	0.1009	0.1023	-0.0012	0.0968	0.1091	0.0098	0.0112	0.0123
SMEL3Ch05	43654997	2	148	G:24	0.162162	T:124	0.837838			5/14/55	1.95/20.11/51.95	0.1413	0.1615	0.2252	0.2343	0.1253	0.2828	0.3107	0.0637	0.0728	0.0868
SMEL3Ch06	792708	2	146	T:143	0.979452	C:3	0.0205479			70/3/0	70.03/2.94/0.03	0.0417	0.0389	0.0413	0.0417	-0.0721	0.0594	0.0673	0.0025	0.0028	0.0029
SMEL3Ch06	792750	2	144	G:116	0.805556	A:28	0.194444			50/16/6	46.72/22.56/2.72	0.1798	0.234	0.4084	0.4334	0.2316	0.4271	0.46	0.1744	0.1993	0.2602
SMEL3Ch06	1532169	2	146	T:140	0.958904	C:6	0.0410959			68/4/1	67.12/5.75/0.12	0.0556	0.0638	0.0809	0.0833	0.1297	0.2109	0.234	0.0171	0.0195	0.0208
SMEL3Ch06	1532184	2	146	T:143	0.979452	C:3	0.0205479			70/3/0	70.03/2.94/0.03	0.0417	0.0389	0.0413	0.0417	-0.0721	0.0594	0.0673	0.0025	0.0028	0.0029
SMEL3Ch06	1661177	2	146	G:132	0.90411	A:14	0.0958904			63/6/4	59.67/12.66/0.67	0.0667	0.1004	0.3219	0.3536	0.336	0.6881	0.716	0.2215	0.2532	0.2814
SMEL3Ch06	1704971	2	146	A:113	0.773973	C:33	0.226027			49/15/9	43.73/25.54/3.73	0.179	0.2383	0.4375	0.4659	0.2489	0.4553	0.4886	0.1992	0.2277	0.2989
SMEL3Ch06	1848709	2	148	C:127	0.858108	T:21	0.141892			57/13/4	54.49/18.02/1.49	0.1714	0.2052	0.2455	0.2512	0.1645	0.1641	0.1833	0.0403	0.046	0.0579
SMEL3Ch06	2160645	2	144	T:137	0.951389	C:7	0.0486111			66/5/1	65.17/6.66/0.17	0.0694	0.0669	0.0934	0.0972	-0.038	0.284	0.3119	0.0265	0.0303	0.0325
SMEL3Ch06	2245143	2	146	T:144	0.986301	G:2	0.0136986			71/2/0	71.01/1.97/0.01	0.0278	0.0279	0.0278	0.0278	0.0048	-0.0042	-0.0048	-0.0001	-0.0001	-0.0001
SMEL3Ch06	2245145	2	146	C:133	0.910959	T:13	0.0890411			64/5/4	60.58/11.84/0.58	0.0417	0.0862	0.1019	0.1041	0.5165	0.1539	0.1721	0.0157	0.0179	0.0196
SMEL3Ch06	19535791	2	144	T:138	0.958333	A:6	0.0416667			67/4/1	66.13/5.75/0.12	0.05	0.0608	0.0732	0.075	0.1776	0.1697	0.1893	0.0124	0.0142	0.0151
SMEL3Ch06	39644656	2	146	A:66	0.452055	G:80	0.547945			0/66/7	14.92/36.16/21.92	0.9514	0.495	0.4994	0.5	-0.9221	0.0088	0.01	0.0044	0.005	0.0099
SMEL3Ch06	39658291	2	146	C:132	0.90411	A:14	0.0958904			64/4/5	59.67/12.66/0.67	0.0556	0.0478	0.1761	0.1944	-0.162	0.7285	0.7541	0.1283	0.1466	0.154
SMEL3Ch06	40782118	2	148	C:139	0.939189	T:9	0.0608108			68/3/3	65.27/8.45/0.27	0.0375	0.0682	0.282	0.3125	0.4498	0.7583	0.7819	0.2138	0.2443	0.2622
SMEL3Ch06	41012195	2	144	G:46	0.319444	T:98	0.680556			16/14/42	7.35/31.31/33.35	0.1665	0.2149	0.4472	0.4804	0.2254	0.5194	0.5526	0.2323	0.2655	0.3382
SMEL3Ch06	41012257	2	148	T:144	0.972973	G:4	0.027027			72/0/2	70.05/3.89/0.05	0	0.0292	0.238	0.2679	1	0.8775	0.8912	0.2089	0.2387	0.2459
SMEL3Ch06	42693994	2	148	T:143	0.966216	A:5	0.0337838			69/5/0	69.08/4.83/0.08	0.0853	0.0705	0.0825	0.0842	-0.2103	0.1453	0.1627	0.012	0.0137	0.0147
SMEL3Ch06	42694003	2	146	A:142	0.972603	T:4	0.0273973			69/4/0	69.05/3.89/0.05	0.05	0.0445	0.0493	0.05	-0.1243	0.0981	0.1106	0.0048	0.0055	0.0058
SMEL3Ch06	42694048	2	148	T:140	0.945946	C:8	0.0540541			66/8/0	66.22/7.57/0.22	0.1228	0.1062	0.1166	0.118	-0.1559	0.0884	0.0998	0.0103	0.0118	0.0132
SMEL3Ch06	42865821	2	144	C:135	0.9375	T:9	0.0625			65/5/2	63.28/8.44/0.28	0.0781	0.0683	0.1316	0.1406	-0.1441	0.481	0.5144	0.0633	0.0723	0.0776
SMEL3Ch06	42865823	2	144	A:136	0.944444	G:8	0.0555556			66/4/2	64.22/7.56/0.22	0.0625	0.0719	0.1184	0.125	0.1308	0.3925	0.4247	0.0465	0.0531	0.0572
SMEL3Ch06	42865855	2	144	G:140	0.972222	A:4	0.0277778			68/4/0	68.06/3.89/0.06	0.0625	0.0516	0.0611	0.0625	-0.2117	0.1563	0.1747	0.0096	0.0109	0.0115
SMEL3Ch06	43444208	2	146	G:141	0.965753	A:5	0.0342466			68/5/0	68.09/4.83/0.09	0.0694	0.0548	0.0676	0.0694	-0.2683	0.1901	0.2115	0.0129	0.0147	0.0155
SMEL3Ch06	43444228	2	146	A:19	0.130137	C:127	0.869863			1963-01-09	1.24/16.53/55.24	0.0139	0.015	0.2293	0.2599	0.0714	0.9348	0.9425	0.2143	0.245	0.2487
SMEL3Ch06	47995170	2	144	T:48	0.333333	C:96	0.666667			13/22/37	8.00/32.00/32.00	0.2645	0.348	0.4002	0.4076	0.24	0.1304	0.1463	0.0522	0.0596	0.0914
SMEL3Ch06	49386713	2	146	A:140	0.958904	G:6	0.0410959			68/4/1	67.12/5.75/0.12	0.0556	0.0478	0.2594	0.2897	-0.162	0.8157	0.835	0.2116	0.2419	0.254
SMEL3Ch06	56570159	2	148	G:136	0.918919	A:12	0.0810811			65/6/3	62.49/11.03/0.49	0.075	0.0667	0.1396	0.15	-0.1252	0.5225	0.5556	0.0729	0.0833	0.0893
SMEL3Ch06	64590198	2	148	G:121	0.817568	C:27	0.182432			56/9/9	49.46/22.07/2.46	0.0681	0.1284	0.1926	0.2018	0.4701	0.3333	0.3636	0.0642	0.0734	0.0842
SMEL3Ch06	64590203	2	148	G:88	0.594595	A:60	0.405405			36/16/22	26.16/35.68/12.16	0.1792	0.2389	0.4988	0.5359	0.2501	0.521	0.5542	0.2599	0.297	0.3902
SMEL3Ch06	64590215	2	146	A:123	0.842466	C:23	0.157534			56/11/6	51.81/19.38/1.81	0.1111	0.1096	0.3314	0.3631	-0.0134	0.6692	0.698	0.2218	0.2535	0.2847
SMEL3Ch06	64590255	2	146	C:123	0.842466	A:23	0.157534			56/11/6	51.81/19.38/1.81	0.1111	0.1096	0.3314	0.3631	-0.0134	0.6692	0.698	0.2218	0.2535	0.2847
SMEL3Ch06	67510221	2	146	T:142	0.972603	C:4	0.0273973			69/4/0	69.05/3.89/0.05	0.0556	0.0478	0.0546	0.0556	-0.162	0.1241	0.1394	0.0068	0.0077	0.0081
SMEL3Ch06	70117424	2	148	C:28	0.189189	A:120	0.810811			1954-12-08	2.65/22.70/48.65	0.1278	0.1573	0.2459	0.2585	0.1877	0.3602	0.3915	0.0886	0.1012	0.1201
SMEL3Ch06	74324679	2	146	G:134	0.917808	C:12	0.0821918			65/4/4	61.49/11.01/0.49	0.0556	0.0638	0.1538	0.1667	0.1297	0.585	0.617	0.09	0.1028	0.1098
SMEL3Ch06	74579322	2	144	A:18	0.125	G:126	0.875			9/0/63	1.12/15.75/55.12	0	0	0.2188	0.25	NA	1	1	0.2188	0.25	0.25
SMEL3Ch06	74579331	2	144	T:18	0.125	C:126	0.875			9/0/63	1.12/15.75/55.12	0	0	0.2188	0.25	NA	1	1	0.2188	0.25	0.25
SMEL3Ch06	74579374	2	144	G:126	0.875	A:18	0.125			63/0/9	55.12/15.75/1.12	0	0	0.2188	0.25	NA	1	1	0.2188	0.25	0.25
SMEL3Ch06	74697409	2	144	G:133	0.923611	C:11	0.0763889			65/3/4	61.42/10.16/0.42	0.0469	0.0628	0.1582	0.1719	0.2539	0.603	0.6345	0.0954	0.109	0.1164
SMEL3Ch06	77192908	2	148	T:143	0.966216	A:5	0.0337838			70/3/1	69.08/4.83/0.08	0.0375	0.0552	0.0616	0.0625	0.3206	0.1038	0.1169	0.0064	0.0073	0.0077
SMEL3Ch06	77338519	2	146	G:141	0.965753	A:5	0.0342466			68/5/0	68.09/4.83/0.09	0.0347	0.0336	0.0346	0.0347	-0.0322	0.0274	0.0312	0.0009	0.0011	0.0011
SMEL3Ch06	77897823	2	146	C:143	0.979452	G:3	0.0205479			71/1/1	70.03/2.94/0.03	0.0139	0.043	0.0418	0.0417	0.677	-0.028	-0.0321	-0.0012	-0.0013	-0.0014
SMEL3Ch06	78189670	2	148	C:146	0.986486	T:2	0.0135135			73/0/1	72.01/1.97/0.01	0	0.0292	0.0255	0.025	1	-0.1425	-0.1662	-0.0036	-0.0042	-0.0043
SMEL3Ch06	82923982	2	146	G:136	0.931507	A:10	0.0684932			67/2/4	63.34/9.32/0.34	0.0357	0.0912	0.1466	0.1545	0.6083	0.3779	0.4097	0.0554	0.0633	0.0696
SMEL3Ch06	84931189	3	148	C:142	0.959459	A:2	0.0135135	T:4	0.027027			0.05	0.0671	0.074	0.075	0.255	0.0932	0.1052	0.0069	0.0079	0.0085
SMEL3Ch06	84931226	2	146	G:142	0.972603	A:4	0.0273973			70/2/1	69.05/3.89/0.05	0.025	0.0482	0.0498	0.05	0.4809	0.0323	0.0368	0.0016	0.0018	0.0019
SMEL3Ch06	89504617	2	146	T:133	0.910959	A:13	0.0890411			65/3/5	60.58/11.84/0.58	0.0417	0.0589	0.1653	0.1806	0.2925	0.6438	0.6738	0.1065	0.1217	0.1293
SMEL3Ch06	89504658	2	148	G:133	0.898649	A:15	0.101351			60/13/1	59.76/13.48/0.76	0.199	0.1413	0.2023	0.211	-0.4082	0.3013	0.3301	0.0609	0.0697	0.0811
SMEL3Ch06	89504678	2	144	T:52	0.361111	C:92	0.638889			18/16/38	9.39/33.22/29.39	0.2032	0.2155	0.4534	0.4874	0.0572	0.5247	0.5578	0.2379	0.2719	0.3466
SMEL3Ch06	91834316	2	146	A:128	0.876712	G:18	0.123288			63/2/8	56.11/15.78/1.11	0.0278	0.0299	0.2192	0.2463	0.0714	0.8635	0.8785	0.1893	0.2163	0.223
SMEL3Ch06	91834329	2	146	A:144	0.986301	G:2	0.0136986			71/2/0	71.01/1.97/0.01	0.0278	0.0279	0.0278	0.0278	0.0048	-0.0042	-0.0048	-0.0001	-0.0001	-0.0001
SMEL3Ch06	91889365	2	144	C:136	0.944444	T:8	0.0555556			64/8/0	64.22/7.56/0.22	0.0665	0.0625	0.0651	0.0655	-0.064	0.0404	0.0459	0.0026	0.003	0.0032
SMEL3Ch06	91889378	2	144	C:128	0.888889	T:16	0.111111			56/16/0	56.89/14.22/0.89	0.2389	0.1608	0.2115	0.2188	-0.4856	0.2399	0.265	0.0507	0.058	0.0691
SMEL3Ch06	91970401	2	144	A:142	0.986111	G:2	0.0138889			70/2/0	70.01/1.97/0.01	0.0304	0.0327	0.0304	0.0301	0.0703	-0.0733	-0.0847	-0.0022	-0.0025	-0.0026
SMEL3Ch06	92513547	2	144	A:130	0.902778	C:14	0.0972222			60/10/2	58.68/12.64/0.68	0.1603	0.1356	0.3421	0.3717	-0.1821	0.6037	0.6352	0.2066	0.2361	0.2731
SMEL3Ch06	92688874	2	148	G:143	0.966216	A:5	0.0337838			69/5/0	69.08/4.83/0.08	0.0625	0.0515	0.0611	0.0625	-0.2137	0.1575	0.1761	0.0096	0.011	0.0116
SMEL3Ch06	93643822	2	146	G:141	0.965753	C:5	0.0342466			68/5/0	68.09/4.83/0.09	0.0694	0.0548	0.0676	0.0694	-0.2683	0.1901	0.2115	0.0129	0.0147	0.0155
SMEL3Ch06	93734153	2	146	G:106	0.726027	A:40	0.273973			46/14/13	38.48/29.04/5.48	0.1429	0.247	0.4461	0.4746	0.4215	0.4464	0.4796	0.1992	0.2276	0.3023
SMEL3Ch06	93734177	2	146	C:106	0.726027	G:40	0.273973			46/14/13	38.48/29.04/5.48	0.1429	0.247	0.4461	0.4746	0.4215	0.4464	0.4796	0.1992	0.2276	0.3023
SMEL3Ch06	94297703	2	148	A:86	0.581081	C:62	0.418919			34/18/22	24.99/36.03/12.99	0.2032	0.1968	0.4941	0.5366	-0.0324	0.6017	0.6333	0.2973	0.3398	0.4231
SMEL3Ch06	94546968	2	144	C:142	0.986111	T:2	0.0138889			70/2/0	70.01/1.97/0.01	0.0312	0.0309	0.0312	0.0312	-0.0122	0.0106	0.0121	0.0003	0.0004	0.0004
SMEL3Ch06	94546981	2	146	C:117	0.80137	T:29	0.19863			47/23/3	46.88/23.24/2.88	0.2794	0.2371	0.2926	0.3005	-0.1785	0.1897	0.2111	0.0555	0.0634	0.0832
SMEL3Ch06	94546993	2	146	A:144	0.986301	G:2	0.0136986			72/0/1	71.01/1.97/0.01	0	0	0.2188	0.25	NA	1	1	0.2188	0.25	0.25
SMEL3Ch06	94547005	2	144	C:131	0.909722	A:13	0.0902778			64/3/5	59.59/11.83/0.59	0.0469	0.0425	0.183	0.2031	-0.103	0.7678	0.7908	0.1406	0.1606	0.1678
SMEL3Ch06	94609818	2	148	G:7	0.0472973	T:141	0.952703			1968-05-01	0.17/6.67/67.17	0.0625	0.0645	0.0846	0.0875	0.0303	0.2383	0.2634	0.0202	0.023	0.0246
SMEL3Ch06	95031838	2	148	G:143	0.966216	T:5	0.0337838			70/3/1	69.08/4.83/0.08	0.0375	0.0552	0.0616	0.0625	0.3206	0.1038	0.1169	0.0064	0.0073	0.0077
SMEL3Ch06	95031902	2	144	C:142	0.986111	G:2	0.0138889			70/2/0	70.01/1.97/0.01	0.0278	0.0281	0.0278	0.0278	0.0116	-0.0103	-0.0117	-0.0003	-0.0003	-0.0003
SMEL3Ch06	95393695	2	148	C:136	0.918919	A:12	0.0810811			66/4/4	62.49/11.03/0.49	0.05	0.0704	0.14	0.15	0.2893	0.4976	0.531	0.0697	0.0796	0.0857
SMEL3Ch06	95678052	2	148	G:144	0.972973	A:4	0.027027			71/2/1	70.05/3.89/0.05	0.025	0.0481	0.0498	0.05	0.4806	0.0328	0.0373	0.0016	0.0019	0.002
SMEL3Ch06	95813665	2	146	C:74	0.506849	T:72	0.493151			28/18/27	18.75/36.49/17.75	0.1976	0.2383	0.49	0.526	0.1707	0.5137	0.547	0.2517	0.2877	0.3777
SMEL3Ch06	96586166	2	146	C:130	0.890411	T:16	0.109589			61/8/4	57.88/14.25/0.88	0.0786	0.0969	0.3108	0.3413	0.1893	0.6882	0.7161	0.2139	0.2444	0.2706
SMEL3Ch06	96589082	2	146	G:132	0.90411	T:14	0.0958904			61/10/2	59.67/12.66/0.67	0.0903	0.1005	0.1127	0.1144	0.1015	0.1082	0.1218	0.0122	0.0139	0.0155
SMEL3Ch06	96605363	2	144	G:140	0.972222	T:4	0.0277778			69/2/1	68.06/3.89/0.06	0.025	0.0483	0.0498	0.05	0.4822	0.0302	0.0344	0.0015	0.0017	0.0018
SMEL3Ch06	96718961	2	144	C:24	0.166667	T:120	0.833333			1956-08-08	2.00/20.00/50.00	0.1159	0.1329	0.2827	0.3041	0.1279	0.53	0.563	0.1498	0.1712	0.1974
SMEL3Ch06	97121423	2	146	C:140	0.958904	A:6	0.0410959			68/4/1	67.12/5.75/0.12	0.0556	0.0638	0.0809	0.0833	0.1297	0.2109	0.234	0.0171	0.0195	0.0208
SMEL3Ch06	97121427	2	146	A:144	0.986301	C:2	0.0136986			71/2/0	71.01/1.97/0.01	0.0278	0.0279	0.0278	0.0278	0.0048	-0.0042	-0.0048	-0.0001	-0.0001	-0.0001
SMEL3Ch06	97397584	2	146	C:139	0.952055	A:7	0.0479452			68/3/2	66.17/6.66/0.17	0.0417	0.0709	0.0939	0.0972	0.4124	0.245	0.2706	0.023	0.0263	0.0283
SMEL3Ch06	97593192	2	146	G:119	0.815068	A:27	0.184932			51/17/5	48.50/22.01/2.50	0.2146	0.2245	0.2704	0.277	0.0439	0.1698	0.1895	0.0459	0.0525	0.0677
SMEL3Ch06	97593201	2	146	C:87	0.59589	A:59	0.40411			34/19/20	25.92/35.16/11.92	0.23	0.2595	0.4964	0.5303	0.1136	0.4773	0.5107	0.237	0.2708	0.3657
SMEL3Ch06	97593215	2	146	A:86	0.589041	G:60	0.410959			35/16/22	25.33/35.34/12.33	0.2173	0.2627	0.4858	0.5176	0.1729	0.4592	0.4925	0.2231	0.2549	0.3458
SMEL3Ch06	97593309	3	146	T:68	0.465753	G:62	0.424658	C:16	0.109589			0.2187	0.2672	0.6487	0.7032	0.1817	0.5881	0.62	0.3815	0.436	0.595
SMEL3Ch06	97979684	2	148	G:26	0.175676	T:122	0.824324			1960-02-12	2.28/21.43/50.28	0.0278	0.0449	0.3958	0.446	0.3811	0.8866	0.8994	0.351	0.4011	0.42
SMEL3Ch06	98951960	2	146	A:126	0.863014	G:20	0.136986			63/0/10	54.37/17.26/1.37	0	0	0.2188	0.25	NA	1	1	0.2188	0.25	0.25
SMEL3Ch06	99055922	2	148	A:57	0.385135	G:91	0.614865			22/13/39	10.98/35.05/27.98	0.1607	0.1909	0.5011	0.5454	0.1583	0.619	0.6499	0.3102	0.3545	0.4381
SMEL3Ch06	99181251	2	148	C:144	0.972973	A:4	0.027027			71/2/1	70.05/3.89/0.05	0.0264	0.0455	0.0404	0.0397	0.4198	-0.1261	-0.1467	-0.0051	-0.0058	-0.0061
SMEL3Ch06	99181252	2	146	C:4	0.0273973	T:142	0.972603			1970-02-01	0.05/3.89/69.05	0.0278	0.0469	0.0417	0.041	0.4083	-0.1245	-0.1448	-0.0052	-0.0059	-0.0062
SMEL3Ch06	99644423	2	144	A:135	0.9375	T:9	0.0625			66/3/3	63.28/8.44/0.28	0.0625	0.1071	0.1279	0.1308	0.4163	0.1625	0.1815	0.0208	0.0237	0.0266
SMEL3Ch06	99763264	2	146	T:137	0.938356	C:9	0.0616438			66/5/2	64.28/8.45/0.28	0.0694	0.0708	0.1182	0.125	0.0189	0.4013	0.4337	0.0474	0.0542	0.0583
SMEL3Ch06	99763280	2	146	T:144	0.986301	A:2	0.0136986			71/2/0	71.01/1.97/0.01	0.0278	0.0279	0.0278	0.0278	0.0048	-0.0042	-0.0048	-0.0001	-0.0001	-0.0001
SMEL3Ch06	99988029	2	144	A:26	0.180556	G:118	0.819444			5/16/51	2.35/21.31/48.35	0.2353	0.2585	0.2991	0.3049	0.0897	0.1358	0.1523	0.0406	0.0464	0.0626
SMEL3Ch06	99988054	2	146	A:123	0.842466	G:23	0.157534			54/15/4	51.81/19.38/1.81	0.2228	0.2329	0.2811	0.288	0.0432	0.1716	0.1915	0.0483	0.0551	0.0719
SMEL3Ch06	99988063	2	146	G:129	0.883562	A:17	0.116438			60/9/4	56.99/15.02/0.99	0.1395	0.1732	0.2216	0.2285	0.1946	0.2184	0.242	0.0484	0.0553	0.0669
SMEL3Ch06	99988081	2	146	A:142	0.972603	C:4	0.0273973			69/4/0	69.05/3.89/0.05	0.0556	0.0478	0.0546	0.0556	-0.162	0.1241	0.1394	0.0068	0.0077	0.0081
SMEL3Ch06	100049741	2	148	G:133	0.898649	A:15	0.101351			63/7/4	59.76/13.48/0.76	0.0583	0.0724	0.1184	0.125	0.1938	0.389	0.4211	0.0461	0.0526	0.0567
SMEL3Ch06	100056535	2	144	A:137	0.951389	G:7	0.0486111			67/3/2	65.17/6.66/0.17	0.0469	0.073	0.1048	0.1094	0.3578	0.3037	0.3327	0.0318	0.0364	0.0393
SMEL3Ch06	100071567	2	144	C:142	0.986111	T:2	0.0138889			70/2/0	70.01/1.97/0.01	0.0312	0.0309	0.0312	0.0312	-0.0122	0.0106	0.0121	0.0003	0.0004	0.0004
SMEL3Ch06	100273073	2	146	A:138	0.945205	G:8	0.0547945			66/6/1	65.22/7.56/0.22	0.0833	0.0677	0.1057	0.1111	-0.2307	0.3593	0.3906	0.038	0.0434	0.0466
SMEL3Ch06	100642166	2	146	A:130	0.890411	G:16	0.109589			64/2/7	57.88/14.25/0.88	0.0278	0.0279	0.1979	0.2222	0.0048	0.859	0.8744	0.17	0.1943	0.1999
SMEL3Ch06	100777616	2	148	G:13	0.0878378	A:135	0.912162			1965-05-04	0.57/11.86/61.57	0.0625	0.0645	0.1502	0.1625	0.0303	0.571	0.6034	0.0858	0.098	0.1048
SMEL3Ch06	100997029	2	148	C:144	0.972973	T:4	0.027027			70/4/0	70.05/3.89/0.05	0.05	0.0444	0.0493	0.05	-0.1252	0.0987	0.1113	0.0049	0.0056	0.0058
SMEL3Ch06	100997037	2	148	T:140	0.945946	C:8	0.0540541			67/6/1	66.22/7.57/0.22	0.075	0.0667	0.0958	0.1	-0.1252	0.3045	0.3334	0.0292	0.0333	0.0357
SMEL3Ch06	102066202	2	146	C:118	0.808219	T:28	0.191781			56/6/11	47.68/22.63/2.68	0.0417	0.0739	0.3148	0.3492	0.4363	0.7652	0.7883	0.2409	0.2753	0.2973
SMEL3Ch06	102159425	2	148	G:127	0.858108	A:21	0.141892			59/9/6	54.49/18.02/1.49	0.0889	0.098	0.4226	0.469	0.0927	0.7682	0.7911	0.3247	0.371	0.4113
SMEL3Ch06	102285701	2	144	A:25	0.173611	C:119	0.826389			1956-07-09	2.17/20.66/49.17	0.0903	0.099	0.2803	0.3062	0.0877	0.6469	0.6768	0.1813	0.2072	0.2299
SMEL3Ch06	102381045	2	144	T:38	0.263889	C:106	0.736111			1950-06-16	5.01/27.97/39.01	0.0821	0.125	0.3674	0.4077	0.343	0.6596	0.6934	0.2423	0.2827	0.3231
SMEL3Ch06	103173059	2	144	C:21	0.145833	T:123	0.854167			1959-05-08	1.53/17.94/52.53	0.0611	0.1056	0.2414	0.2607	0.4215	0.5623	0.5949	0.1357	0.1551	0.1734
SMEL3Ch06	103173069	2	144	T:123	0.854167	C:21	0.145833			59/5/8	52.53/17.94/1.53	0.0611	0.1056	0.2414	0.2607	0.4215	0.5623	0.5949	0.1357	0.1551	0.1734
SMEL3Ch06	104022883	2	148	C:79	0.533784	T:69	0.466216			33/13/28	21.08/36.83/16.08	0.1734	0.1743	0.5021	0.549	0.0049	0.6529	0.6826	0.3279	0.3747	0.4538
SMEL3Ch06	104036292	2	144	C:142	0.986111	T:2	0.0138889			70/2/0	70.01/1.97/0.01	0.0312	0.0309	0.0312	0.0312	-0.0122	0.0106	0.0121	0.0003	0.0004	0.0004
SMEL3Ch06	104498519	2	148	C:125	0.844595	T:23	0.155405			51/23/0	52.79/19.43/1.79	0.2371	0.1593	0.2102	0.2174	-0.4882	0.2419	0.2672	0.0508	0.0581	0.0691
SMEL3Ch06	104498530	2	148	G:145	0.97973	A:3	0.0202703			71/3/0	71.03/2.94/0.03	0.1528	0.0904	0.1415	0.1488	-0.6903	0.3613	0.3926	0.0511	0.0584	0.0642
SMEL3Ch06	104498541	2	148	C:126	0.851351	A:22	0.148649			52/22/0	53.64/18.73/1.64	0.4292	0.2523	0.3381	0.3504	-0.7012	0.254	0.2801	0.0859	0.0982	0.1313
SMEL3Ch06	104498543	2	148	G:144	0.972973	C:4	0.027027			70/4/0	70.05/3.89/0.05	0.0514	0.0507	0.0508	0.0508	-0.0136	0.0016	0.0018	0.0001	0.0001	0.0001
SMEL3Ch06	104498576	2	148	T:108	0.72973	C:40	0.27027			34/40/0	39.41/29.19/5.41	0.5268	0.3092	0.3893	0.4008	-0.7039	0.2059	0.2286	0.0802	0.0916	0.1326
SMEL3Ch06	104498577	2	148	A:76	0.513514	G:72	0.486486			2/72/0	19.51/36.97/17.51	0.9618	0.5003	0.4998	0.4998	-0.9223	-0.001	-0.0012	-0.0005	-0.0006	-0.0012
SMEL3Ch06	104570018	2	144	T:21	0.145833	G:123	0.854167			1961-01-10	1.53/17.94/52.53	0.125	0.0625	0.3047	0.3393	-1	0.7949	0.8158	0.2422	0.2768	0.2952
SMEL3Ch06	104676532	2	148	T:125	0.844595	C:23	0.155405			58/9/7	52.79/19.43/1.79	0.0868	0.1026	0.2771	0.3021	0.1538	0.6299	0.6604	0.1746	0.1995	0.2223
SMEL3Ch06	104797936	2	146	C:44	0.30137	T:102	0.69863			14/16/43	6.63/30.74/35.63	0.2105	0.3248	0.4132	0.4258	0.3519	0.2139	0.2372	0.0884	0.101	0.1496
SMEL3Ch06	104797939	2	146	T:136	0.931507	C:10	0.0684932			66/4/3	63.34/9.32/0.34	0.0714	0.0859	0.1459	0.1545	0.1681	0.4115	0.4442	0.06	0.0686	0.0751
SMEL3Ch06	104797954	2	146	C:125	0.856164	T:21	0.143836			57/11/5	53.51/17.98/1.51	0.1577	0.2084	0.258	0.2651	0.2433	0.1922	0.2137	0.0496	0.0567	0.0716
SMEL3Ch06	104797964	2	146	G:140	0.958904	A:6	0.0410959			68/4/1	67.12/5.75/0.12	0.0556	0.0638	0.0809	0.0833	0.1297	0.2109	0.234	0.0171	0.0195	0.0208
SMEL3Ch06	104797969	2	146	C:4	0.0273973	T:142	0.972603			0/4/69	0.05/3.89/69.05	0.0556	0.0478	0.0546	0.0556	-0.162	0.1241	0.1394	0.0068	0.0077	0.0081
SMEL3Ch06	104797977	2	146	C:143	0.979452	T:3	0.0205479			70/3/0	70.03/2.94/0.03	0.0417	0.0389	0.0413	0.0417	-0.0721	0.0594	0.0673	0.0025	0.0028	0.0029
SMEL3Ch06	104890688	2	146	A:130	0.890411	G:16	0.109589			61/8/4	57.88/14.25/0.88	0.0915	0.156	0.1741	0.1766	0.4138	0.1035	0.1165	0.018	0.0206	0.0244
SMEL3Ch06	104890697	2	146	C:130	0.890411	T:16	0.109589			61/8/4	57.88/14.25/0.88	0.0915	0.156	0.1741	0.1766	0.4138	0.1035	0.1165	0.018	0.0206	0.0244
SMEL3Ch06	104890703	2	146	G:130	0.890411	C:16	0.109589			61/8/4	57.88/14.25/0.88	0.0915	0.156	0.1741	0.1766	0.4138	0.1035	0.1165	0.018	0.0206	0.0244
SMEL3Ch06	104899693	2	142	C:132	0.929577	T:10	0.0704225			63/6/2	61.35/9.30/0.35	0.0958	0.1277	0.1654	0.1708	0.2495	0.2282	0.2526	0.0378	0.0431	0.0495
SMEL3Ch06	105560918	2	146	C:141	0.965753	A:5	0.0342466			68/5/0	68.09/4.83/0.09	0.0625	0.0515	0.0611	0.0625	-0.2126	0.1568	0.1753	0.0096	0.011	0.0116
SMEL3Ch06	105636015	2	148	C:141	0.952703	A:7	0.0472973			67/7/0	67.17/6.67/0.17	0.0819	0.0763	0.0796	0.0801	-0.0746	0.0419	0.0476	0.0033	0.0038	0.0041
SMEL3Ch06	106204022	2	142	C:111	0.78169	T:31	0.21831			48/15/8	43.38/24.23/3.38	0.1998	0.1995	0.4753	0.5146	-0.0015	0.5802	0.6124	0.2758	0.3152	0.3937
SMEL3Ch06	106303638	2	146	T:140	0.958904	C:6	0.0410959			67/6/0	67.12/5.75/0.12	0.0833	0.0597	0.0804	0.0833	-0.396	0.2573	0.2836	0.0207	0.0236	0.0251
SMEL3Ch06	106393744	2	148	G:140	0.945946	A:8	0.0540541			68/4/2	66.22/7.57/0.22	0.0514	0.0831	0.0979	0.1	0.3816	0.1511	0.169	0.0148	0.0169	0.0184
SMEL3Ch06	106428391	2	144	T:115	0.798611	C:29	0.201389			54/7/11	45.92/23.16/2.92	0.0556	0.0889	0.3234	0.3569	0.3753	0.725	0.7509	0.2345	0.268	0.2942
SMEL3Ch06	106428477	2	144	C:142	0.986111	A:2	0.0138889			71/0/1	70.01/1.97/0.01	0	0	0.2188	0.25	NA	1	1	0.2188	0.25	0.25
SMEL3Ch06	107184202	2	148	G:76	0.513514	A:72	0.486486			2/72/0	19.51/36.97/17.51	0.975	0.5005	0.5001	0.5	-0.9482	-0.0008	-0.0009	-0.0004	-0.0005	-0.0009
SMEL3Ch06	107184225	2	148	T:75	0.506757	C:73	0.493243			1/73/0	19.00/36.99/18.00	0.9875	0.501	0.5001	0.5	-0.9709	-0.0018	-0.0021	-0.0009	-0.001	-0.0021
SMEL3Ch06	107184249	2	148	G:120	0.810811	T:28	0.189189			46/28/0	48.65/22.70/2.65	0.4577	0.2859	0.3546	0.3644	-0.6012	0.1938	0.2156	0.0687	0.0786	0.11
SMEL3Ch06	107184273	2	148	A:143	0.966216	G:5	0.0337838			69/5/0	69.08/4.83/0.08	0.0625	0.0515	0.0611	0.0625	-0.2137	0.1575	0.1761	0.0096	0.011	0.0116
SMEL3Ch06	107701913	2	148	A:144	0.972973	G:4	0.027027			71/2/1	70.05/3.89/0.05	0.0139	0.0299	0.028	0.0278	0.5361	-0.0675	-0.0779	-0.0019	-0.0022	-0.0022
SMEL3Ch06	108121631	2	148	T:142	0.959459	G:6	0.0405405			68/6/0	68.12/5.76/0.12	0.075	0.0569	0.0727	0.075	-0.3172	0.2173	0.2408	0.0158	0.0181	0.0192
SMEL3Ch06	108121658	2	148	G:139	0.939189	A:9	0.0608108			65/9/0	65.27/8.45/0.27	0.1234	0.1111	0.1172	0.1181	-0.1113	0.0525	0.0595	0.0061	0.007	0.0079
SMEL3Ch06	108532352	2	144	C:135	0.9375	G:9	0.0625			66/3/3	63.28/8.44/0.28	0.0536	0.0903	0.1311	0.1369	0.4069	0.311	0.3403	0.0408	0.0466	0.0512
SMEL3Ch06	108583437	2	144	A:140	0.972222	C:4	0.0277778			69/2/1	68.06/3.89/0.06	0.025	0.0483	0.0498	0.05	0.4828	0.0292	0.0333	0.0015	0.0017	0.0017
SMEL3Ch06	108685444	2	146	T:137	0.938356	A:9	0.0616438			67/3/3	64.28/8.45/0.28	0.0536	0.0902	0.1311	0.1369	0.4059	0.312	0.3413	0.0409	0.0467	0.0514
SMEL3Ch06	108804768	2	146	T:111	0.760274	C:35	0.239726			49/13/11	42.20/26.61/4.20	0.1306	0.1218	0.2448	0.2624	-0.0718	0.5024	0.5358	0.123	0.1406	0.1601
SMEL3Ch06	108863957	2	146	T:139	0.952055	C:7	0.0479452			67/5/1	66.17/6.66/0.17	0.0694	0.0668	0.0934	0.0972	-0.04	0.2852	0.3132	0.0266	0.0304	0.0326
SMEL3Ch07	484765	2	142	C:127	0.894366	T:15	0.105634			60/7/4	56.79/13.42/0.79	0.1119	0.1535	0.215	0.2238	0.2714	0.2861	0.3141	0.0615	0.0703	0.0831
SMEL3Ch07	519114	2	146	G:139	0.952055	A:7	0.0479452			67/5/1	66.17/6.66/0.17	0.0694	0.0668	0.0934	0.0972	-0.04	0.2852	0.3132	0.0266	0.0304	0.0326
SMEL3Ch07	562985	2	148	A:123	0.831081	G:25	0.168919			57/9/8	51.11/20.78/2.11	0.0972	0.1484	0.2132	0.2225	0.3448	0.304	0.3329	0.0648	0.0741	0.087
SMEL3Ch07	563006	2	148	T:37	0.25	A:111	0.75			1950-11-13	4.62/27.75/41.62	0.1208	0.1886	0.3161	0.3343	0.3595	0.4032	0.4357	0.1274	0.1456	0.1795
SMEL3Ch07	2684818	2	142	A:36	0.253521	T:106	0.746479			1949-08-14	4.56/26.87/39.56	0.1205	0.1818	0.4012	0.4326	0.3371	0.547	0.5798	0.2195	0.2508	0.3065
SMEL3Ch07	2756789	2	146	A:18	0.123288	G:128	0.876712			9/0/64	1.11/15.78/56.11	0	0	0.2188	0.25	NA	1	1	0.2188	0.25	0.25
SMEL3Ch07	2756874	2	146	C:143	0.979452	T:3	0.0205479			70/3/0	70.03/2.94/0.03	0.0417	0.0389	0.0413	0.0417	-0.0721	0.0594	0.0673	0.0025	0.0028	0.0029
SMEL3Ch07	3295759	2	148	A:132	0.891892	G:16	0.108108			62/8/4	58.86/14.27/0.86	0.104	0.1801	0.2119	0.2164	0.4227	0.1501	0.1679	0.0318	0.0363	0.0443
SMEL3Ch07	3322685	2	148	T:64	0.432432	A:84	0.567568			24/16/34	13.84/36.32/23.84	0.1871	0.3138	0.5052	0.5325	0.4038	0.3788	0.4107	0.1913	0.2187	0.3187
SMEL3Ch07	4381299	2	148	G:28	0.189189	A:120	0.810811			6/16/52	2.65/22.70/48.65	0.2042	0.1793	0.2735	0.2869	-0.1388	0.3444	0.3751	0.0942	0.1076	0.1311
SMEL3Ch07	4502657	2	144	T:14	0.0972222	C:130	0.902778			1962-06-04	0.68/12.64/58.68	0.0764	0.0625	0.1706	0.1861	-0.2222	0.6337	0.6641	0.1081	0.1236	0.1318
SMEL3Ch07	4834184	2	146	A:136	0.931507	G:10	0.0684932			65/6/2	63.34/9.32/0.34	0.075	0.07	0.1181	0.125	-0.0711	0.4072	0.4398	0.0481	0.055	0.0591
SMEL3Ch07	5000567	2	146	C:143	0.979452	T:3	0.0205479			70/3/0	70.03/2.94/0.03	0.0417	0.0389	0.0413	0.0417	-0.0721	0.0594	0.0673	0.0025	0.0028	0.0029
SMEL3Ch07	12303582	2	148	T:139	0.939189	C:9	0.0608108			66/7/1	65.27/8.45/0.27	0.0875	0.0672	0.1068	0.1125	-0.3014	0.3707	0.4023	0.0396	0.0453	0.0485
SMEL3Ch07	12303635	2	146	G:137	0.938356	T:9	0.0616438			66/5/2	64.28/8.45/0.28	0.0694	0.0708	0.1182	0.125	0.0189	0.4013	0.4337	0.0474	0.0542	0.0583
SMEL3Ch07	18873846	2	144	T:140	0.972222	C:4	0.0277778			68/4/0	68.06/3.89/0.06	0.0625	0.0516	0.0611	0.0625	-0.2117	0.1563	0.1747	0.0096	0.0109	0.0115
SMEL3Ch07	18987719	2	148	T:144	0.972973	C:4	0.027027			71/2/1	70.05/3.89/0.05	0.025	0.0481	0.0498	0.05	0.4806	0.0328	0.0373	0.0016	0.0019	0.002
SMEL3Ch07	21538248	2	144	A:101	0.701389	T:43	0.298611			46/9/17	35.42/30.16/6.42	0.1087	0.097	0.3424	0.3775	-0.1207	0.7168	0.7431	0.2455	0.2805	0.3107
SMEL3Ch07	21538280	2	144	C:140	0.972222	A:4	0.0277778			68/4/0	68.06/3.89/0.06	0.0556	0.0479	0.0546	0.0556	-0.1609	0.1234	0.1386	0.0067	0.0077	0.0081
SMEL3Ch07	23929793	2	146	C:121	0.828767	A:25	0.171233			55/11/7	50.14/20.72/2.14	0.1232	0.1841	0.223	0.2286	0.3308	0.1744	0.1945	0.0389	0.0445	0.0545
SMEL3Ch07	23929830	2	144	C:129	0.895833	T:15	0.104167			63/3/6	57.78/13.44/0.78	0.0222	0.0523	0.2562	0.2853	0.5752	0.7958	0.8167	0.2039	0.233	0.2459
SMEL3Ch07	44345145	2	148	A:122	0.824324	G:26	0.175676			59/4/11	50.28/21.43/2.28	0.0333	0.0325	0.1936	0.2167	-0.0255	0.8321	0.85	0.1611	0.1842	0.1903
SMEL3Ch07	44345146	2	148	G:122	0.824324	A:26	0.175676			59/4/11	50.28/21.43/2.28	0.0333	0.0325	0.1936	0.2167	-0.0255	0.8321	0.85	0.1611	0.1842	0.1903
SMEL3Ch07	44345169	2	148	C:139	0.939189	T:9	0.0608108			68/3/3	65.27/8.45/0.27	0.0375	0.0746	0.1078	0.1125	0.4975	0.3075	0.3366	0.0331	0.0379	0.0409
SMEL3Ch07	46412162	2	148	G:135	0.912162	A:13	0.0878378			65/5/4	61.57/11.86/0.57	0.0625	0.0645	0.1502	0.1625	0.0303	0.571	0.6034	0.0858	0.098	0.1048
SMEL3Ch07	48367942	2	144	C:138	0.958333	A:6	0.0416667			67/4/1	66.13/5.75/0.12	0.0625	0.0516	0.2643	0.2946	-0.2117	0.8048	0.8249	0.2127	0.2431	0.2563
SMEL3Ch07	48367989	2	144	C:138	0.958333	T:6	0.0416667			67/4/1	66.13/5.75/0.12	0.0625	0.0668	0.0904	0.0938	0.0647	0.2606	0.2872	0.0236	0.0269	0.0289
SMEL3Ch07	48421397	2	144	T:133	0.923611	C:11	0.0763889			64/5/3	61.42/10.16/0.42	0.0694	0.0668	0.142	0.1528	-0.0389	0.5294	0.5625	0.0752	0.0859	0.0921
SMEL3Ch07	48428448	2	146	T:142	0.972603	C:4	0.0273973			69/4/0	69.05/3.89/0.05	0.0556	0.0478	0.0546	0.0556	-0.162	0.1241	0.1394	0.0068	0.0077	0.0081
SMEL3Ch07	48428450	2	146	C:8	0.0547945	T:138	0.945205			1967-04-02	0.22/7.56/65.22	0.0556	0.0719	0.1062	0.1111	0.2268	0.3235	0.3533	0.0344	0.0393	0.0423
SMEL3Ch07	49441584	2	148	G:31	0.209459	A:117	0.790541			1956-05-13	3.25/24.51/46.25	0.0595	0.0897	0.4165	0.4632	0.3362	0.7847	0.8064	0.3269	0.3736	0.4104
SMEL3Ch07	67206496	2	148	C:20	0.135135	T:128	0.864865			10/0/64	1.35/17.30/55.35	0	0	0.2188	0.25	NA	1	1	0.2188	0.25	0.25
SMEL3Ch07	67206565	2	148	T:20	0.135135	C:128	0.864865			10/0/64	1.35/17.30/55.35	0	0	0.2188	0.25	NA	1	1	0.2188	0.25	0.25
SMEL3Ch07	111148163	2	146	G:12	0.0821918	A:134	0.917808			1965-04-04	0.49/11.01/61.49	0.0486	0.0786	0.1485	0.1585	0.3819	0.4705	0.5038	0.0699	0.0799	0.0867
SMEL3Ch07	121837684	2	146	C:132	0.90411	T:14	0.0958904			63/6/4	59.67/12.66/0.67	0.0833	0.0597	0.3304	0.369	-0.396	0.8193	0.8382	0.2707	0.3094	0.329
SMEL3Ch07	121837716	2	146	A:132	0.90411	C:14	0.0958904			63/6/4	59.67/12.66/0.67	0.0833	0.0597	0.3304	0.369	-0.396	0.8193	0.8382	0.2707	0.3094	0.329
SMEL3Ch07	123069457	2	148	A:138	0.932432	G:10	0.0675676			66/6/2	64.34/9.32/0.34	0.0873	0.0896	0.134	0.1403	0.0252	0.3314	0.3617	0.0444	0.0507	0.0557
SMEL3Ch07	125957922	2	146	T:106	0.726027	A:40	0.273973			51/4/18	38.48/29.04/5.48	0.0514	0.0958	0.4192	0.4654	0.4637	0.7714	0.7941	0.3234	0.3696	0.4088
SMEL3Ch07	128093621	2	144	A:137	0.951389	G:7	0.0486111			66/5/1	65.17/6.66/0.17	0.0694	0.0668	0.0934	0.0972	-0.0389	0.2845	0.3124	0.0266	0.0304	0.0326
SMEL3Ch07	128324447	2	144	T:122	0.847222	C:22	0.152778			59/4/9	51.68/18.64/1.68	0.0528	0.0762	0.2755	0.304	0.3076	0.7233	0.7492	0.1993	0.2277	0.2465
SMEL3Ch07	128324507	2	142	A:122	0.859155	T:20	0.140845			58/6/7	52.41/17.18/1.41	0.0601	0.1413	0.1792	0.1847	0.5747	0.2114	0.2346	0.0379	0.0433	0.0504
SMEL3Ch07	129316935	2	148	C:139	0.939189	T:9	0.0608108			67/5/2	65.27/8.45/0.27	0.0625	0.0709	0.1073	0.1125	0.1189	0.3389	0.3695	0.0364	0.0416	0.0447
SMEL3Ch07	130569975	2	146	C:70	0.479452	G:76	0.520548			26/18/29	16.78/36.44/19.78	0.2125	0.1913	0.4915	0.5344	-0.1107	0.6107	0.642	0.3002	0.3431	0.4242
SMEL3Ch07	132683131	2	148	C:141	0.952703	A:7	0.0472973			68/5/1	67.17/6.67/0.17	0.0744	0.0973	0.0987	0.0989	0.2351	0.0142	0.0161	0.0014	0.0016	0.0018
SMEL3Ch07	132683144	2	144	T:136	0.944444	C:8	0.0555556			65/6/1	64.22/7.56/0.22	0.0668	0.0826	0.0814	0.0813	0.1913	-0.0147	-0.0168	-0.0012	-0.0014	-0.0015
SMEL3Ch07	132939423	2	148	T:75	0.506757	G:73	0.493243			31/13/30	19.00/36.99/18.00	0.1389	0.1845	0.4988	0.5437	0.2472	0.6302	0.6607	0.3143	0.3592	0.4405
SMEL3Ch07	133565627	2	148	C:101	0.682432	T:47	0.317568			47/7/20	34.46/32.07/7.46	0.0869	0.1278	0.4842	0.5351	0.3201	0.736	0.7611	0.3564	0.4073	0.467
SMEL3Ch07	133590211	2	148	C:121	0.817568	A:27	0.182432			51/19/4	49.46/22.07/2.46	0.2052	0.2344	0.2325	0.2323	0.1249	-0.0081	-0.0093	-0.0019	-0.0022	-0.0028
SMEL3Ch07	133606855	2	144	A:88	0.611111	G:56	0.388889			35/18/19	26.89/34.22/10.89	0.2024	0.2109	0.3954	0.4218	0.0401	0.4667	0.5	0.1845	0.2109	0.2672
SMEL3Ch07	133923720	2	144	C:45	0.3125	A:99	0.6875			14/17/41	7.03/30.94/34.03	0.2058	0.2413	0.4274	0.454	0.1471	0.4354	0.4685	0.1861	0.2127	0.2803
SMEL3Ch07	134968782	2	148	A:146	0.986486	T:2	0.0135135			72/2/0	72.01/1.97/0.01	0.025	0.0255	0.0251	0.025	0.018	-0.016	-0.0183	-0.0004	-0.0005	-0.0005
SMEL3Ch07	135089995	2	146	T:137	0.938356	A:9	0.0616438			66/5/2	64.28/8.45/0.28	0.0625	0.071	0.1073	0.1125	0.1198	0.3383	0.3688	0.0363	0.0415	0.0447
SMEL3Ch07	135090000	2	146	T:20	0.136986	G:126	0.863014			10/0/63	1.37/17.26/54.37	0	0	0.2188	0.25	NA	1	1	0.2188	0.25	0.25
SMEL3Ch07	135090022	2	146	A:137	0.938356	C:9	0.0616438			66/5/2	64.28/8.45/0.28	0.0625	0.071	0.1073	0.1125	0.1198	0.3383	0.3688	0.0363	0.0415	0.0447
SMEL3Ch07	135090025	2	146	A:20	0.136986	T:126	0.863014			10/0/63	1.37/17.26/54.37	0	0	0.2188	0.25	NA	1	1	0.2188	0.25	0.25
SMEL3Ch07	135132209	2	144	G:134	0.930556	A:10	0.0694444			64/6/2	62.35/9.31/0.35	0.0938	0.0621	0.1445	0.1562	-0.5091	0.57	0.6024	0.0824	0.0941	0.1004
SMEL3Ch07	135551563	2	146	C:139	0.952055	A:7	0.0479452			69/1/3	66.17/6.66/0.17	0.0125	0.059	0.2652	0.2946	0.7881	0.7776	0.7998	0.2062	0.2357	0.2504
SMEL3Ch07	136411751	2	148	C:139	0.939189	T:9	0.0608108			67/5/2	65.27/8.45/0.27	0.073	0.1239	0.1228	0.1226	0.4105	-0.0087	-0.01	-0.0011	-0.0012	-0.0014
SMEL3Ch07	136981155	2	148	T:145	0.97973	C:3	0.0202703			72/1/1	71.03/2.94/0.03	0.0125	0.0395	0.0377	0.0375	0.6832	-0.0453	-0.0521	-0.0017	-0.002	-0.002
SMEL3Ch07	136981169	2	148	C:115	0.777027	G:33	0.222973			55/5/14	44.68/25.64/3.68	0.0347	0.0636	0.3352	0.374	0.4541	0.8103	0.8299	0.2716	0.3104	0.3315
SMEL3Ch07	137530200	2	146	C:141	0.965753	A:5	0.0342466			69/3/1	68.09/4.83/0.09	0.0417	0.0589	0.0681	0.0694	0.2925	0.1355	0.1519	0.0092	0.0105	0.0112
SMEL3Ch07	137823029	2	148	T:140	0.945946	C:8	0.0540541			69/2/3	66.22/7.57/0.22	0.025	0.0741	0.0968	0.1	0.6624	0.2347	0.2595	0.0227	0.0259	0.028
SMEL3Ch07	137823054	2	148	C:142	0.959459	A:6	0.0405405			69/4/1	68.12/5.76/0.12	0.05	0.0606	0.0732	0.075	0.1754	0.1717	0.1915	0.0126	0.0144	0.0153
SMEL3Ch07	137959431	2	146	A:142	0.972603	G:4	0.0273973			70/2/1	69.05/3.89/0.05	0.0248	0.0426	0.0388	0.0383	0.4181	-0.0982	-0.1138	-0.0038	-0.0044	-0.0045
SMEL3Ch07	137959447	2	144	T:44	0.305556	G:100	0.694444			1944-12-16	6.72/30.56/34.72	0.1739	0.2241	0.445	0.4766	0.224	0.4964	0.5298	0.2209	0.2525	0.3254
SMEL3Ch07	138086297	2	144	G:114	0.791667	T:30	0.208333			57/0/15	45.12/23.75/3.13	0	0	0.2188	0.25	NA	1	1	0.2188	0.25	0.25
SMEL3Ch07	138632103	2	148	A:142	0.959459	T:6	0.0405405			68/6/0	68.12/5.76/0.12	0.075	0.0569	0.0727	0.075	-0.3172	0.2173	0.2408	0.0158	0.0181	0.0192
SMEL3Ch07	138643728	2	148	A:141	0.952703	C:7	0.0472973			68/5/1	67.17/6.67/0.17	0.0694	0.0667	0.0934	0.0972	-0.0409	0.2858	0.3138	0.0267	0.0305	0.0327
SMEL3Ch07	138643736	2	146	T:21	0.143836	C:125	0.856164			1961-03-09	1.51/17.98/53.51	0.0373	0.0401	0.2285	0.2554	0.0703	0.8244	0.8429	0.1884	0.2153	0.2243
SMEL3Ch07	138750354	2	146	C:142	0.972603	A:4	0.0273973			69/4/0	69.05/3.89/0.05	0.0556	0.0478	0.0546	0.0556	-0.162	0.1241	0.1394	0.0068	0.0077	0.0081
SMEL3Ch07	138750449	2	146	T:138	0.945205	G:8	0.0547945			67/4/2	65.22/7.56/0.22	0.0554	0.0871	0.1015	0.1036	0.3645	0.1419	0.159	0.0144	0.0165	0.018
SMEL3Ch07	139113363	2	144	C:138	0.958333	G:6	0.0416667			67/4/1	66.13/5.75/0.12	0.0595	0.0779	0.0849	0.0859	0.2356	0.0826	0.0933	0.007	0.008	0.0087
SMEL3Ch07	139158875	2	148	C:146	0.986486	A:2	0.0135135			72/2/0	72.01/1.97/0.01	0.025	0.0255	0.0251	0.025	0.018	-0.016	-0.0183	-0.0004	-0.0005	-0.0005
SMEL3Ch07	139158885	2	148	G:129	0.871622	C:19	0.128378			62/5/7	56.22/16.56/1.22	0.0347	0.0636	0.2744	0.3046	0.4541	0.7682	0.7912	0.2108	0.241	0.2573
SMEL3Ch07	139158899	2	148	T:116	0.783784	C:32	0.216216			58/0/16	45.46/25.08/3.46	0	0	0.375	0.4286	NA	1	1	0.375	0.4286	0.4286
SMEL3Ch07	139158935	2	148	C:142	0.959459	T:6	0.0405405			69/4/1	68.12/5.76/0.12	0.0567	0.0868	0.0801	0.0791	0.3461	-0.0838	-0.0969	-0.0067	-0.0077	-0.0084
SMEL3Ch07	139264918	2	148	C:131	0.885135	T:17	0.114865			64/3/7	57.98/15.05/0.98	0.0375	0.0552	0.3428	0.3839	0.3206	0.839	0.8562	0.2876	0.3287	0.3479
SMEL3Ch07	139310994	2	146	T:139	0.952055	C:7	0.0479452			67/5/1	66.17/6.66/0.17	0.0625	0.0645	0.0846	0.0875	0.0307	0.238	0.2631	0.0201	0.023	0.0246
SMEL3Ch07	139322661	2	144	A:142	0.986111	C:2	0.0138889			71/0/1	70.01/1.97/0.01	0	0	0.2188	0.25	NA	1	1	0.2188	0.25	0.25
SMEL3Ch07	139438258	2	148	C:43	0.290541	A:105	0.709459			13/17/44	6.25/30.51/37.25	0.2163	0.2537	0.4002	0.4211	0.1475	0.3661	0.3976	0.1465	0.1675	0.2244
SMEL3Ch07	139438260	2	148	G:43	0.290541	T:105	0.709459			13/17/44	6.25/30.51/37.25	0.2163	0.2537	0.4002	0.4211	0.1475	0.3661	0.3976	0.1465	0.1675	0.2244
SMEL3Ch07	139438263	2	148	T:43	0.290541	C:105	0.709459			13/17/44	6.25/30.51/37.25	0.2163	0.2537	0.4002	0.4211	0.1475	0.3661	0.3976	0.1465	0.1675	0.2244
SMEL3Ch07	139438270	2	148	A:140	0.945946	G:8	0.0540541			69/2/3	66.22/7.57/0.22	0.025	0.0741	0.0968	0.1	0.6624	0.2347	0.2595	0.0227	0.0259	0.028
SMEL3Ch07	139438308	2	148	C:145	0.97973	T:3	0.0202703			72/1/1	71.03/2.94/0.03	0.0125	0.0135	0.2283	0.2589	0.0767	0.9407	0.9477	0.2147	0.2454	0.2488
SMEL3Ch07	139560402	2	148	A:15	0.101351	C:133	0.898649			1964-05-05	0.76/13.48/59.76	0.0625	0.0645	0.3284	0.3661	0.0303	0.8037	0.8239	0.2639	0.3016	0.3224
SMEL3Ch07	139560412	2	146	G:15	0.10274	A:131	0.89726			1963-05-05	0.77/13.46/58.77	0.0625	0.0645	0.3284	0.3661	0.0315	0.8035	0.8237	0.2638	0.3015	0.3223
SMEL3Ch07	139560424	2	146	T:143	0.979452	G:3	0.0205479			71/1/1	70.03/2.94/0.03	0.0125	0.0395	0.0378	0.0375	0.6838	-0.047	-0.0541	-0.0018	-0.002	-0.0021
SMEL3Ch07	139560425	2	146	G:142	0.972603	A:4	0.0273973			69/4/0	69.05/3.89/0.05	0.05	0.0445	0.0493	0.05	-0.1241	0.0979	0.1104	0.0048	0.0055	0.0058
SMEL3Ch07	139560446	2	144	T:15	0.104167	G:129	0.895833			1962-05-05	0.78/13.44/57.78	0.0625	0.0647	0.3284	0.3661	0.0334	0.8031	0.8234	0.2637	0.3014	0.3222
SMEL3Ch07	139560984	2	148	C:137	0.925676	G:11	0.0743243			67/3/4	63.41/10.18/0.41	0.0427	0.0686	0.1697	0.1841	0.3777	0.5959	0.6276	0.1011	0.1155	0.1241
SMEL3Ch07	139573632	2	144	A:135	0.9375	G:9	0.0625			65/5/2	63.28/8.44/0.28	0.0694	0.0709	0.1182	0.125	0.0208	0.4002	0.4326	0.0473	0.0541	0.0582
SMEL3Ch07	139634820	2	144	A:139	0.965278	G:5	0.0347222			67/5/0	67.09/4.83/0.09	0.0781	0.0581	0.0756	0.0781	-0.3442	0.2315	0.2561	0.0175	0.02	0.0212
SMEL3Ch07	139634831	2	144	A:67	0.465278	T:77	0.534722			8/51/13	15.59/35.83/20.59	0.7569	0.4097	0.5009	0.5139	-0.8475	0.182	0.2027	0.0912	0.1042	0.1765
SMEL3Ch07	139634861	2	144	C:63	0.4375	T:81	0.5625			4/55/13	13.78/35.44/22.78	0.8194	0.4613	0.4999	0.5055	-0.7764	0.0773	0.0874	0.0386	0.0442	0.082
SMEL3Ch07	139634877	2	144	C:140	0.972222	T:4	0.0277778			68/4/0	68.06/3.89/0.06	0.05	0.0445	0.0493	0.05	-0.1232	0.0973	0.1097	0.0048	0.0055	0.0057
SMEL3Ch07	139946652	2	144	A:141	0.979167	G:3	0.0208333			70/1/1	69.03/2.94/0.03	0.0139	0.0431	0.0419	0.0417	0.6781	-0.0309	-0.0354	-0.0013	-0.0015	-0.0015
SMEL3Ch07	140147726	2	146	G:84	0.575342	T:62	0.424658			39/6/28	24.16/35.67/13.16	0.0913	0.1053	0.5005	0.5569	0.1329	0.7897	0.811	0.3952	0.4517	0.5048
SMEL3Ch07	140290106	2	148	A:142	0.959459	C:6	0.0405405			68/6/0	68.12/5.76/0.12	0.0947	0.0957	0.0916	0.0911	0.0096	-0.044	-0.0506	-0.004	-0.0046	-0.0051
SMEL3Ch07	140376429	2	148	T:139	0.939189	C:9	0.0608108			67/5/2	65.27/8.45/0.27	0.0625	0.0645	0.2815	0.3125	0.0303	0.771	0.7937	0.217	0.248	0.2651
SMEL3Ch07	140416628	2	148	C:143	0.966216	T:5	0.0337838			69/5/0	69.08/4.83/0.08	0.0625	0.0515	0.0611	0.0625	-0.2137	0.1575	0.1761	0.0096	0.011	0.0116
SMEL3Ch07	140416650	2	146	A:136	0.931507	T:10	0.0684932			64/8/1	63.34/9.32/0.34	0.1	0.063	0.2891	0.3214	-0.5881	0.7822	0.8041	0.2262	0.2585	0.2758
SMEL3Ch07	141004030	2	148	C:145	0.97973	A:3	0.0202703			72/1/1	71.03/2.94/0.03	0.0125	0.0135	0.2283	0.2589	0.0767	0.9407	0.9477	0.2147	0.2454	0.2488
SMEL3Ch07	141004038	2	148	A:137	0.925676	G:11	0.0743243			66/5/3	63.41/10.18/0.41	0.0625	0.0709	0.2979	0.3304	0.1189	0.7619	0.7853	0.227	0.2594	0.2792
SMEL3Ch07	141240738	2	146	C:144	0.986301	A:2	0.0136986			72/0/1	71.01/1.97/0.01	0	0	0.2188	0.25	NA	1	1	0.2188	0.25	0.25
SMEL3Ch07	141266950	2	148	T:95	0.641892	C:53	0.358108			43/9/22	30.49/34.02/9.49	0.0968	0.2188	0.4522	0.4855	0.5574	0.5162	0.5494	0.2334	0.2667	0.3414
SMEL3Ch07	141405520	2	144	T:141	0.979167	C:3	0.0208333			70/1/1	69.03/2.94/0.03	0.0139	0.015	0.2293	0.2599	0.0726	0.9347	0.9424	0.2143	0.2449	0.2487
SMEL3Ch07	141422881	2	146	C:138	0.945205	G:8	0.0547945			66/6/1	65.22/7.56/0.22	0.0833	0.0597	0.2783	0.3095	-0.396	0.7855	0.8071	0.2186	0.2498	0.2657
SMEL3Ch07	141422939	2	144	C:137	0.951389	T:7	0.0486111			65/7/0	65.17/6.66/0.17	0.1094	0.0636	0.1037	0.1094	-0.7202	0.3866	0.4187	0.0401	0.0458	0.0489
SMEL3Ch07	141422940	2	144	C:138	0.958333	T:6	0.0416667			66/6/0	66.13/5.75/0.12	0.0938	0.0621	0.0898	0.0938	-0.5091	0.3082	0.3374	0.0277	0.0316	0.0337
SMEL3Ch07	141422942	2	144	C:126	0.875	A:18	0.125			61/4/7	55.12/15.75/1.12	0.0417	0.1592	0.1862	0.1901	0.7383	0.145	0.1624	0.027	0.0309	0.0367
SMEL3Ch07	142018692	2	146	G:138	0.945205	A:8	0.0547945			67/4/2	65.22/7.56/0.22	0.0635	0.1058	0.1088	0.1093	0.4002	0.0274	0.0312	0.003	0.0034	0.0038
SMEL3Ch07	142095503	2	148	A:15	0.101351	G:133	0.898649			1964-05-05	0.76/13.48/59.76	0.0625	0.0515	0.1705	0.1875	-0.2137	0.698	0.7254	0.119	0.136	0.1434
SMEL3Ch07	142095507	2	148	G:145	0.97973	A:3	0.0202703			72/1/1	71.03/2.94/0.03	0.0125	0.0395	0.0377	0.0375	0.6832	-0.0453	-0.0521	-0.0017	-0.002	-0.002
SMEL3Ch07	142095538	2	148	T:145	0.97973	C:3	0.0202703			72/1/1	71.03/2.94/0.03	0.0125	0.0395	0.0377	0.0375	0.6832	-0.0453	-0.0521	-0.0017	-0.002	-0.002
SMEL3Ch07	142095549	2	148	C:145	0.97973	T:3	0.0202703			72/1/1	71.03/2.94/0.03	0.0125	0.0395	0.0377	0.0375	0.6832	-0.0453	-0.0521	-0.0017	-0.002	-0.002
SMEL3Ch07	142095551	2	148	T:28	0.189189	C:120	0.810811			1958-04-12	2.65/22.70/48.65	0.0635	0.1057	0.2993	0.3269	0.3994	0.6468	0.6767	0.1936	0.2212	0.2474
SMEL3Ch07	142095552	2	148	A:128	0.864865	G:20	0.135135			64/0/10	55.35/17.30/1.35	0	0	0.2188	0.25	NA	1	1	0.2188	0.25	0.25
SMEL3Ch07	142095553	2	148	G:145	0.97973	A:3	0.0202703			72/1/1	71.03/2.94/0.03	0.0125	0.0395	0.0377	0.0375	0.6832	-0.0453	-0.0521	-0.0017	-0.002	-0.002
SMEL3Ch08	1101109	2	146	A:141	0.965753	G:5	0.0342466			70/1/2	68.09/4.83/0.09	0.0139	0.063	0.0686	0.0694	0.7797	0.0817	0.0923	0.0056	0.0064	0.0068
SMEL3Ch08	1567541	2	148	C:134	0.905405	T:14	0.0945946			65/4/5	60.66/12.68/0.66	0.1625	0.1307	0.2476	0.2643	-0.2438	0.4723	0.5056	0.1169	0.1336	0.1537
SMEL3Ch08	1567560	2	148	G:142	0.959459	T:6	0.0405405			70/2/2	68.12/5.76/0.12	0.025	0.0643	0.0737	0.075	0.6114	0.1267	0.1422	0.0093	0.0107	0.0114
SMEL3Ch08	1567568	2	148	T:140	0.945946	C:8	0.0540541			68/4/2	66.22/7.57/0.22	0.1625	0.1307	0.1913	0.2	-0.2438	0.3171	0.3467	0.0607	0.0693	0.0798
SMEL3Ch08	1844710	2	148	G:136	0.918919	A:12	0.0810811			65/6/3	62.49/11.03/0.49	0.05	0.0704	0.0963	0.1	0.2893	0.2694	0.2965	0.0259	0.0296	0.0319
SMEL3Ch08	1861216	2	148	A:84	0.567568	G:64	0.432432			35/14/25	23.84/36.32/13.84	0.1496	0.246	0.4311	0.4576	0.3919	0.4293	0.4623	0.1851	0.2115	0.2806
SMEL3Ch08	2158828	2	146	T:135	0.924658	C:11	0.0753425			63/9/1	62.41/10.17/0.41	0.1304	0.1311	0.1452	0.1472	0.0059	0.0968	0.1092	0.0141	0.0161	0.0185
SMEL3Ch08	2353422	2	148	G:108	0.72973	A:40	0.27027			46/16/12	39.41/29.19/5.41	0.1895	0.32	0.3729	0.3804	0.4079	0.1417	0.1587	0.0528	0.0604	0.0888
SMEL3Ch08	2353428	2	148	T:139	0.939189	C:9	0.0608108			67/5/2	65.27/8.45/0.27	0.0625	0.0709	0.1073	0.1125	0.1189	0.3389	0.3695	0.0364	0.0416	0.0447
SMEL3Ch08	2353453	2	148	T:144	0.972973	G:4	0.027027			70/4/0	70.05/3.89/0.05	0.0528	0.0533	0.0522	0.052	0.0106	-0.0228	-0.0262	-0.0012	-0.0014	-0.0014
SMEL3Ch08	2847405	2	146	T:144	0.986301	C:2	0.0136986			71/2/0	71.01/1.97/0.01	0.0278	0.0279	0.0278	0.0278	0.0048	-0.0042	-0.0048	-0.0001	-0.0001	-0.0001
SMEL3Ch08	3611892	2	148	C:144	0.972973	T:4	0.027027			70/4/0	70.05/3.89/0.05	0.0278	0.0279	0.0278	0.0278	0.0039	-0.0034	-0.0039	-0.0001	-0.0001	-0.0001
SMEL3Ch08	3611972	2	148	T:139	0.939189	G:9	0.0608108			65/9/0	65.27/8.45/0.27	0.1125	0.0635	0.1064	0.1125	-0.7706	0.4027	0.4352	0.0428	0.049	0.0523
SMEL3Ch08	3611982	2	148	T:141	0.952703	C:7	0.0472973			67/7/0	67.17/6.67/0.17	0.0875	0.0608	0.0842	0.0875	-0.4402	0.278	0.3056	0.0234	0.0267	0.0285
SMEL3Ch08	4981581	2	148	C:87	0.587838	T:61	0.412162			39/9/26	25.57/35.86/12.57	0.0861	0.1387	0.4686	0.5158	0.3792	0.704	0.7311	0.3299	0.3771	0.4378
SMEL3Ch08	4981611	2	148	T:87	0.587838	C:61	0.412162			39/9/26	25.57/35.86/12.57	0.0861	0.1387	0.4686	0.5158	0.3792	0.704	0.7311	0.3299	0.3771	0.4378
SMEL3Ch08	6020541	2	148	C:130	0.878378	A:18	0.121622			64/2/8	57.09/15.81/1.09	0.025	0.0255	0.2001	0.225	0.018	0.8727	0.8869	0.1746	0.1995	0.2048
SMEL3Ch08	6468374	2	148	G:121	0.817568	T:27	0.182432			57/7/10	49.46/22.07/2.46	0.2024	0.1969	0.3513	0.3733	-0.028	0.4395	0.4727	0.1544	0.1765	0.2197
SMEL3Ch08	6468376	2	146	C:144	0.986301	A:2	0.0136986			71/2/0	71.01/1.97/0.01	0.0278	0.0279	0.0278	0.0278	0.0048	-0.0042	-0.0048	-0.0001	-0.0001	-0.0001
SMEL3Ch08	7696946	2	148	A:144	0.972973	G:4	0.027027			70/4/0	70.05/3.89/0.05	0.05	0.0444	0.0493	0.05	-0.1252	0.0987	0.1113	0.0049	0.0056	0.0058
SMEL3Ch08	7807302	2	144	G:141	0.979167	A:3	0.0208333			69/3/0	69.03/2.94/0.03	0.0417	0.0391	0.0413	0.0417	-0.0654	0.0541	0.0614	0.0022	0.0026	0.0027
SMEL3Ch08	9874380	2	146	C:142	0.972603	A:4	0.0273973			69/4/0	69.05/3.89/0.05	0.0442	0.0474	0.044	0.0435	0.066	-0.0769	-0.0888	-0.0034	-0.0039	-0.0041
SMEL3Ch08	10554911	2	148	C:146	0.986486	T:2	0.0135135			72/2/0	72.01/1.97/0.01	0.025	0.0255	0.0251	0.025	0.018	-0.016	-0.0183	-0.0004	-0.0005	-0.0005
SMEL3Ch08	61519021	2	146	G:130	0.890411	A:16	0.109589			64/2/7	57.88/14.25/0.88	0.0278	0.0279	0.1979	0.2222	0.0048	0.859	0.8744	0.17	0.1943	0.1999
SMEL3Ch08	67509250	2	148	A:90	0.608108	C:58	0.391892			16/58/0	27.36/35.27/11.36	0.6115	0.3577	0.426	0.4358	-0.7095	0.1603	0.1791	0.0683	0.0781	0.1215
SMEL3Ch08	67509298	2	148	A:75	0.506757	T:73	0.493243			1/73/0	19.00/36.99/18.00	0.9875	0.501	0.5001	0.5	-0.9709	-0.0018	-0.0021	-0.0009	-0.001	-0.0021
SMEL3Ch08	69588200	2	146	G:144	0.986301	C:2	0.0136986			71/2/0	71.01/1.97/0.01	0.0278	0.0279	0.0278	0.0278	0.0048	-0.0042	-0.0048	-0.0001	-0.0001	-0.0001
SMEL3Ch08	69588235	2	146	T:103	0.705479	C:43	0.294521			45/13/15	36.33/30.34/6.33	0.1577	0.2685	0.5012	0.5344	0.4126	0.4641	0.4975	0.2326	0.2658	0.3634
SMEL3Ch08	69624924	2	146	T:132	0.90411	C:14	0.0958904			64/4/5	59.67/12.66/0.67	0.0675	0.1586	0.1839	0.1875	0.5747	0.1375	0.1542	0.0253	0.0289	0.0344
SMEL3Ch08	71144815	3	148	T:40	0.27027	C:96	0.648649	G:12	0.0810811			0.1984	0.2686	0.3959	0.4141	0.2614	0.3215	0.3513	0.1273	0.1454	0.1989
SMEL3Ch08	72473253	2	148	C:138	0.932432	T:10	0.0675676			66/6/2	64.34/9.32/0.34	0.0992	0.0967	0.1574	0.1661	-0.0264	0.386	0.4181	0.0608	0.0694	0.0769
SMEL3Ch08	83332740	2	148	T:132	0.891892	C:16	0.108108			61/10/3	58.86/14.27/0.86	0.1139	0.1459	0.1736	0.1775	0.2196	0.1593	0.178	0.0277	0.0316	0.037
SMEL3Ch08	83332800	2	148	T:143	0.966216	C:5	0.0337838			69/5/0	69.08/4.83/0.08	0.0625	0.0515	0.0611	0.0625	-0.2137	0.1575	0.1761	0.0096	0.011	0.0116
SMEL3Ch08	87756650	2	144	C:128	0.888889	A:16	0.111111			61/6/5	56.89/14.22/0.89	0.0581	0.0734	0.2714	0.2997	0.2078	0.7297	0.7552	0.1981	0.2264	0.2443
SMEL3Ch08	87788786	2	148	C:145	0.97973	T:3	0.0202703			71/3/0	71.03/2.94/0.03	0.0375	0.0358	0.0373	0.0375	-0.0487	0.0409	0.0465	0.0015	0.0017	0.0018
SMEL3Ch08	87878332	2	148	G:133	0.898649	A:15	0.101351			62/9/3	59.76/13.48/0.76	0.1192	0.1545	0.1848	0.1891	0.2284	0.1636	0.1827	0.0302	0.0346	0.0409
SMEL3Ch08	87878365	2	146	A:143	0.979452	C:3	0.0205479			70/3/0	70.03/2.94/0.03	0.0387	0.0416	0.0386	0.0381	0.0706	-0.079	-0.0913	-0.003	-0.0035	-0.0036
SMEL3Ch08	88774955	2	146	G:142	0.972603	T:4	0.0273973			69/4/0	69.05/3.89/0.05	0.0556	0.0478	0.0546	0.0556	-0.162	0.1241	0.1394	0.0068	0.0077	0.0081
SMEL3Ch08	88774960	2	146	G:139	0.952055	A:7	0.0479452			67/5/1	66.17/6.66/0.17	0.0694	0.0668	0.0934	0.0972	-0.04	0.2852	0.3132	0.0266	0.0304	0.0326
SMEL3Ch08	88775027	2	146	C:142	0.972603	T:4	0.0273973			69/4/0	69.05/3.89/0.05	0.0556	0.0478	0.0546	0.0556	-0.162	0.1241	0.1394	0.0068	0.0077	0.0081
SMEL3Ch08	88775029	2	146	G:133	0.910959	T:13	0.0890411			65/3/5	60.58/11.84/0.58	0.0536	0.1226	0.1956	0.2061	0.5631	0.3732	0.405	0.073	0.0834	0.0951
SMEL3Ch08	88775030	2	146	C:133	0.910959	T:13	0.0890411			65/3/5	60.58/11.84/0.58	0.0536	0.1226	0.1956	0.2061	0.5631	0.3732	0.405	0.073	0.0834	0.0951
SMEL3Ch08	90003369	2	142	T:135	0.950704	C:7	0.0492958			66/3/2	64.17/6.65/0.17	0.0417	0.0711	0.094	0.0972	0.4136	0.2437	0.2691	0.0229	0.0262	0.0282
SMEL3Ch08	91546188	2	148	G:128	0.864865	C:20	0.135135			64/0/10	55.35/17.30/1.35	0	0	0.2188	0.25	NA	1	1	0.2188	0.25	0.25
SMEL3Ch08	91624788	2	148	T:142	0.959459	A:6	0.0405405			69/4/1	68.12/5.76/0.12	0.1625	0.1177	0.171	0.1786	-0.3807	0.3116	0.3409	0.0533	0.0609	0.069
SMEL3Ch08	91624802	2	148	A:2	0.0135135	G:146	0.986486			0/2/72	0.01/1.97/72.01	0.025	0.0255	0.0251	0.025	0.018	-0.016	-0.0183	-0.0004	-0.0005	-0.0005
SMEL3Ch08	91624852	2	148	G:125	0.844595	T:23	0.155405			56/13/5	52.79/19.43/1.79	0.152	0.1698	0.1996	0.2038	0.1048	0.1494	0.1672	0.0298	0.0341	0.041
SMEL3Ch08	93621515	2	144	A:142	0.986111	C:2	0.0138889			70/2/0	70.01/1.97/0.01	0.0312	0.0309	0.0312	0.0312	-0.0122	0.0106	0.0121	0.0003	0.0004	0.0004
SMEL3Ch08	93908029	2	146	A:56	0.383562	G:90	0.616438			20/16/37	10.74/34.52/27.74	0.1909	0.314	0.4491	0.4684	0.3921	0.3009	0.3297	0.1351	0.1544	0.2251
SMEL3Ch08	97012884	2	148	C:135	0.912162	T:13	0.0878378			64/7/3	61.57/11.86/0.57	0.0486	0.0675	0.0874	0.0903	0.2804	0.2275	0.2518	0.0199	0.0227	0.0244
SMEL3Ch08	97012889	2	148	C:145	0.97973	A:3	0.0202703			71/3/0	71.03/2.94/0.03	0.0375	0.0358	0.0373	0.0375	-0.0487	0.0409	0.0465	0.0015	0.0017	0.0018
SMEL3Ch08	99855701	2	146	G:143	0.979452	A:3	0.0205479			70/3/0	70.03/2.94/0.03	0.0417	0.0389	0.0413	0.0417	-0.0721	0.0594	0.0673	0.0025	0.0028	0.0029
SMEL3Ch08	99855704	2	146	T:2	0.0136986	C:144	0.986301			0/2/71	0.01/1.97/71.01	0.0278	0.0279	0.0278	0.0278	0.0048	-0.0042	-0.0048	-0.0001	-0.0001	-0.0001
SMEL3Ch08	99855708	2	146	C:141	0.965753	T:5	0.0342466			68/5/0	68.09/4.83/0.09	0.0694	0.0548	0.0676	0.0694	-0.2683	0.1901	0.2115	0.0129	0.0147	0.0155
SMEL3Ch08	99932395	2	148	C:133	0.898649	T:15	0.101351			60/13/1	59.76/13.48/0.76	0.1837	0.156	0.1972	0.2031	-0.1781	0.2091	0.2321	0.0412	0.0471	0.0558
SMEL3Ch08	100329523	2	148	C:145	0.97973	T:3	0.0202703			71/3/0	71.03/2.94/0.03	0.0375	0.0358	0.0373	0.0375	-0.0487	0.0409	0.0465	0.0015	0.0017	0.0018
SMEL3Ch08	100329524	2	148	G:44	0.297297	A:104	0.702703			1946-12-16	6.54/30.92/36.54	0.1357	0.2295	0.4711	0.5057	0.4086	0.513	0.5462	0.2417	0.2762	0.3585
SMEL3Ch08	101390905	2	148	A:141	0.952703	C:7	0.0472973			70/1/3	67.17/6.67/0.17	0.0125	0.0718	0.0855	0.0875	0.826	0.1601	0.1789	0.0137	0.0157	0.0169
SMEL3Ch08	101390912	2	148	A:127	0.858108	G:21	0.141892			59/9/6	54.49/18.02/1.49	0.0903	0.1118	0.1741	0.183	0.1924	0.3579	0.3891	0.0623	0.0712	0.0802
SMEL3Ch08	101451631	2	148	A:96	0.648649	T:52	0.351351			38/20/16	31.14/33.73/9.14	0.2056	0.2713	0.4436	0.4682	0.2424	0.3883	0.4204	0.1722	0.1968	0.2701
SMEL3Ch08	103839977	2	148	T:146	0.986486	C:2	0.0135135			72/2/0	72.01/1.97/0.01	0.025	0.0255	0.0251	0.025	0.018	-0.016	-0.0183	-0.0004	-0.0005	-0.0005
SMEL3Ch08	103840003	2	148	C:129	0.871622	T:19	0.128378			64/1/9	56.22/16.56/1.22	0.0125	0.0135	0.2095	0.2375	0.0767	0.9354	0.943	0.196	0.224	0.227
SMEL3Ch08	103840004	2	148	A:146	0.986486	G:2	0.0135135			72/2/0	72.01/1.97/0.01	0.025	0.0255	0.0251	0.025	0.018	-0.016	-0.0183	-0.0004	-0.0005	-0.0005
SMEL3Ch08	103958446	2	146	A:74	0.506849	G:72	0.493151			29/16/28	18.75/36.49/17.75	0.2032	0.2826	0.5042	0.5359	0.2809	0.4396	0.4727	0.2217	0.2533	0.3531
SMEL3Ch08	103958468	2	144	G:134	0.930556	A:10	0.0694444			65/4/3	62.35/9.31/0.35	0.0692	0.107	0.1447	0.15	0.3535	0.2602	0.2867	0.0376	0.043	0.0482
SMEL3Ch08	104975627	2	148	C:138	0.932432	T:10	0.0675676			67/4/3	64.34/9.32/0.34	0.0714	0.0858	0.1459	0.1545	0.1672	0.4121	0.4448	0.0601	0.0687	0.0752
SMEL3Ch08	106134176	2	146	G:141	0.965753	T:5	0.0342466			69/3/1	68.09/4.83/0.09	0.0375	0.0553	0.0616	0.0625	0.3216	0.1026	0.1156	0.0063	0.0072	0.0076
SMEL3Ch08	106676823	2	146	G:91	0.623288	T:55	0.376712			41/9/23	28.36/34.28/10.36	0.1026	0.1432	0.455	0.4996	0.2837	0.6853	0.7133	0.3118	0.3564	0.4159
SMEL3Ch08	106756178	2	144	C:142	0.986111	A:2	0.0138889			71/0/1	70.01/1.97/0.01	0	0	0.2188	0.25	NA	1	1	0.2188	0.25	0.25
SMEL3Ch08	106768944	2	148	A:143	0.966216	C:5	0.0337838			70/3/1	69.08/4.83/0.08	0.0375	0.0358	0.2467	0.2768	-0.0487	0.855	0.8708	0.2109	0.241	0.25
SMEL3Ch08	106768962	2	148	G:145	0.97973	A:3	0.0202703			71/3/0	71.03/2.94/0.03	0.0375	0.0358	0.0373	0.0375	-0.0487	0.0409	0.0465	0.0015	0.0017	0.0018
SMEL3Ch08	106768976	2	146	C:141	0.965753	A:5	0.0342466			68/5/0	68.09/4.83/0.09	0.0694	0.0548	0.0676	0.0694	-0.2683	0.1901	0.2115	0.0129	0.0147	0.0155
SMEL3Ch08	106816052	2	144	C:36	0.25	A:108	0.75			1951-06-15	4.50/27.00/40.50	0.0821	0.181	0.4605	0.5005	0.5465	0.6069	0.6383	0.2795	0.3194	0.39
SMEL3Ch08	106826709	2	144	C:135	0.9375	T:9	0.0625			66/3/3	63.28/8.44/0.28	0.0556	0.1071	0.1434	0.1486	0.4814	0.2529	0.279	0.0363	0.0415	0.0464
SMEL3Ch08	106961455	2	144	G:142	0.986111	T:2	0.0138889			70/2/0	70.01/1.97/0.01	0.0312	0.0309	0.0312	0.0312	-0.0122	0.0106	0.0121	0.0003	0.0004	0.0004
SMEL3Ch08	107018870	2	144	G:93	0.645833	C:51	0.354167			21/51/0	30.03/32.94/9.03	0.7126	0.4367	0.461	0.4645	-0.6317	0.0527	0.0598	0.0243	0.0278	0.0493
SMEL3Ch08	107018932	2	146	C:136	0.931507	T:10	0.0684932			64/8/1	63.34/9.32/0.34	0.2125	0.1298	0.21	0.2214	-0.6377	0.382	0.414	0.0802	0.0917	0.1053
SMEL3Ch08	107334885	2	148	T:124	0.837838	G:24	0.162162			56/12/6	51.95/20.11/1.95	0.169	0.2121	0.4104	0.4388	0.2029	0.4833	0.5167	0.1984	0.2267	0.2877
SMEL3Ch08	107334928	2	146	C:132	0.90411	T:14	0.0958904			65/2/6	59.67/12.66/0.67	0.0194	0.0694	0.2644	0.2923	0.7197	0.7377	0.7627	0.1951	0.2229	0.2396
SMEL3Ch08	107556463	2	144	C:107	0.743056	T:37	0.256944			51/5/16	39.75/27.49/4.75	0.0677	0.1604	0.4343	0.4734	0.5782	0.6306	0.6612	0.2739	0.313	0.3728
SMEL3Ch08	108152618	2	148	T:145	0.97973	C:3	0.0202703			72/1/1	71.03/2.94/0.03	0.0125	0.0395	0.0377	0.0375	0.6832	-0.0453	-0.0521	-0.0017	-0.002	-0.002
SMEL3Ch08	108789194	2	148	C:141	0.952703	T:7	0.0472973			69/3/2	67.17/6.67/0.17	0.0375	0.0682	0.0851	0.0875	0.4498	0.199	0.2211	0.0169	0.0193	0.0208
SMEL3Ch08	108993903	2	144	T:134	0.930556	G:10	0.0694444			66/2/4	62.35/9.31/0.35	0.0312	0.0715	0.1457	0.1562	0.5631	0.5089	0.5422	0.0741	0.0847	0.0912
SMEL3Ch09	83167	2	144	T:142	0.986111	A:2	0.0138889			70/2/0	70.01/1.97/0.01	0.0278	0.028	0.0278	0.0278	0.0067	-0.0059	-0.0068	-0.0002	-0.0002	-0.0002
SMEL3Ch09	623913	2	144	T:10	0.0694444	C:134	0.930556			0/10/62	0.35/9.31/62.35	0.1319	0.1064	0.1244	0.127	-0.2403	0.1449	0.1623	0.018	0.0206	0.0231
SMEL3Ch09	1004284	2	146	C:144	0.986301	A:2	0.0136986			71/2/0	71.01/1.97/0.01	0.0278	0.0279	0.0278	0.0278	0.0048	-0.0042	-0.0048	-0.0001	-0.0001	-0.0001
SMEL3Ch09	1004315	2	146	T:120	0.821918	C:26	0.178082			55/10/8	49.32/21.37/2.32	0.0942	0.1384	0.3307	0.3582	0.3192	0.5814	0.6135	0.1923	0.2198	0.2551
SMEL3Ch09	1345211	2	142	C:83	0.584507	T:59	0.415493			12/59/0	24.26/34.49/12.26	0.8149	0.4674	0.4847	0.4871	-0.7434	0.0355	0.0404	0.0172	0.0197	0.037
SMEL3Ch09	1345212	2	142	A:83	0.584507	G:59	0.415493			12/59/0	24.26/34.49/12.26	0.8149	0.4674	0.4847	0.4871	-0.7434	0.0355	0.0404	0.0172	0.0197	0.037
SMEL3Ch09	1345220	2	144	C:136	0.944444	T:8	0.0555556			64/8/0	64.22/7.56/0.22	0.1	0.0631	0.0954	0.1	-0.5853	0.3387	0.3692	0.0323	0.0369	0.0394
SMEL3Ch09	1345243	2	142	T:104	0.732394	A:38	0.267606			33/38/0	38.08/27.83/5.08	0.6205	0.3601	0.4295	0.4394	-0.7232	0.1616	0.1805	0.0694	0.0793	0.1239
SMEL3Ch09	1346962	2	144	A:72	0.5	G:72	0.5			0/72/0	18.00/36.00/18.00	1	0.5	0.5	0.5	-1	0	0	0	0	0
SMEL3Ch09	1346991	2	146	A:102	0.69863	G:44	0.30137			29/44/0	35.63/30.74/6.63	0.6849	0.378	0.4514	0.4619	-0.8121	0.1626	0.1816	0.0734	0.0839	0.1349
SMEL3Ch09	1347015	2	144	G:141	0.979167	A:3	0.0208333			69/3/0	69.03/2.94/0.03	0.0469	0.0425	0.0463	0.0469	-0.103	0.0827	0.0934	0.0038	0.0044	0.0046
SMEL3Ch09	1347042	2	144	G:72	0.5	A:72	0.5			0/72/0	18.00/36.00/18.00	1	0.5	0.5	0.5	-1	0	0	0	0	0
SMEL3Ch09	2629501	2	146	G:114	0.780822	T:32	0.219178			56/2/15	44.51/24.99/3.51	0.025	0.0255	0.2376	0.2679	0.0189	0.8927	0.9049	0.2121	0.2424	0.2487
SMEL3Ch09	2678353	2	148	G:142	0.959459	T:6	0.0405405			69/4/1	68.12/5.76/0.12	0.05	0.0606	0.0732	0.075	0.1754	0.1717	0.1915	0.0126	0.0144	0.0153
SMEL3Ch09	2861594	2	144	G:133	0.923611	A:11	0.0763889			65/3/4	61.42/10.16/0.42	0.0417	0.0709	0.1425	0.1528	0.4127	0.5023	0.5357	0.0716	0.0818	0.0881
SMEL3Ch09	3161761	2	146	T:142	0.972603	A:4	0.0273973			70/2/1	69.05/3.89/0.05	0.0278	0.052	0.0551	0.0556	0.4653	0.0572	0.0649	0.0032	0.0036	0.0038
SMEL3Ch09	3161810	2	146	C:143	0.979452	A:3	0.0205479			70/3/0	70.03/2.94/0.03	0.0208	0.0217	0.0209	0.0208	0.0393	-0.0356	-0.0409	-0.0007	-0.0009	-0.0009
SMEL3Ch09	3161811	2	146	G:143	0.979452	A:3	0.0205479			70/3/0	70.03/2.94/0.03	0.0417	0.0389	0.0413	0.0417	-0.0721	0.0594	0.0673	0.0025	0.0028	0.0029
SMEL3Ch09	3507174	2	146	A:125	0.856164	G:21	0.143836			53/19/1	53.51/17.98/1.51	0.2026	0.1866	0.1955	0.1968	-0.0859	0.0457	0.0519	0.0089	0.0102	0.0125
SMEL3Ch09	3665637	2	144	C:139	0.965278	T:5	0.0347222			67/5/0	67.09/4.83/0.09	0.0694	0.0548	0.0676	0.0694	-0.2672	0.1895	0.2109	0.0128	0.0146	0.0155
SMEL3Ch09	4090806	2	146	T:4	0.0273973	C:142	0.972603			0/4/69	0.05/3.89/69.05	0.1625	0.0985	0.1498	0.1571	-0.6499	0.3426	0.3732	0.0513	0.0587	0.0651
SMEL3Ch09	4090879	2	146	C:140	0.958904	T:6	0.0410959			69/2/2	67.12/5.75/0.12	0.025	0.065	0.0738	0.075	0.6156	0.1181	0.1328	0.0087	0.01	0.0107
SMEL3Ch09	4150810	2	148	G:146	0.986486	C:2	0.0135135			72/2/0	72.01/1.97/0.01	0.025	0.0255	0.0251	0.025	0.018	-0.016	-0.0183	-0.0004	-0.0005	-0.0005
SMEL3Ch09	4693201	2	146	C:137	0.938356	G:9	0.0616438			65/7/1	64.28/8.45/0.28	0.0903	0.0924	0.11	0.1125	0.0232	0.1597	0.1784	0.0176	0.0201	0.0221
SMEL3Ch09	4730226	2	148	A:129	0.871622	G:19	0.128378			57/15/2	56.22/16.56/1.22	0.125	0.1065	0.1424	0.1475	-0.1738	0.252	0.2779	0.0359	0.041	0.0459
SMEL3Ch09	4758153	2	146	C:140	0.958904	A:6	0.0410959			69/2/2	67.12/5.75/0.12	0.0278	0.068	0.0814	0.0833	0.5914	0.165	0.1843	0.0134	0.0154	0.0165
SMEL3Ch09	6627274	2	146	A:81	0.554795	G:65	0.445205			32/17/24	22.47/36.06/14.47	0.219	0.3447	0.48	0.4993	0.3645	0.2819	0.3097	0.1353	0.1546	0.236
SMEL3Ch09	6644070	2	146	T:9	0.0616438	C:137	0.938356			1965-07-01	0.28/8.45/64.28	0.0875	0.0673	0.1069	0.1125	-0.2996	0.3699	0.4015	0.0395	0.0452	0.0484
SMEL3Ch09	6944862	2	148	T:127	0.858108	C:21	0.141892			60/7/7	54.49/18.02/1.49	0.075	0.1116	0.1754	0.1845	0.3282	0.3635	0.3949	0.0638	0.0729	0.082
SMEL3Ch09	6944899	2	148	T:86	0.581081	C:62	0.418919			34/18/22	24.99/36.03/12.99	0.1994	0.2706	0.5043	0.5376	0.2632	0.4633	0.4966	0.2336	0.267	0.3661
SMEL3Ch09	6944928	2	146	G:120	0.821918	A:26	0.178082			56/8/9	49.32/21.37/2.32	0.0889	0.1368	0.3858	0.4214	0.35	0.6456	0.6755	0.2491	0.2847	0.3298
SMEL3Ch09	7136158	2	148	A:144	0.972973	G:4	0.027027			70/4/0	70.05/3.89/0.05	0.0595	0.0577	0.0585	0.0587	-0.032	0.0149	0.017	0.0009	0.001	0.0011
SMEL3Ch09	7151904	2	144	C:115	0.798611	T:29	0.201389			51/13/8	45.92/23.16/2.92	0.125	0.1649	0.2899	0.3078	0.2417	0.4313	0.4643	0.125	0.1429	0.1711
SMEL3Ch09	7955273	2	146	G:142	0.972603	A:4	0.0273973			70/2/1	69.05/3.89/0.05	0.0278	0.052	0.0551	0.0556	0.4653	0.0572	0.0649	0.0032	0.0036	0.0038
SMEL3Ch09	7955314	2	146	G:16	0.109589	T:130	0.890411			1964-02-07	0.88/14.25/57.88	0.0278	0.0279	0.1979	0.2222	0.0048	0.859	0.8744	0.17	0.1943	0.1999
SMEL3Ch09	8706768	2	146	G:142	0.972603	C:4	0.0273973			69/4/0	69.05/3.89/0.05	0.0556	0.0558	0.0548	0.0547	0.0048	-0.0184	-0.021	-0.001	-0.0012	-0.0012
SMEL3Ch09	8760154	2	148	A:146	0.986486	C:2	0.0135135			72/2/0	72.01/1.97/0.01	0.025	0.0255	0.0251	0.025	0.018	-0.016	-0.0183	-0.0004	-0.0005	-0.0005
SMEL3Ch09	8760175	2	148	G:139	0.939189	T:9	0.0608108			67/5/2	65.27/8.45/0.27	0.0653	0.0956	0.0905	0.0898	0.3175	-0.0565	-0.0651	-0.0051	-0.0058	-0.0065
SMEL3Ch09	8760201	2	148	G:143	0.966216	T:5	0.0337838			70/3/1	69.08/4.83/0.08	0.0375	0.0552	0.0616	0.0625	0.3206	0.1038	0.1169	0.0064	0.0073	0.0077
SMEL3Ch09	9579961	2	148	T:142	0.959459	G:6	0.0405405			68/6/0	68.12/5.76/0.12	0.075	0.0569	0.0727	0.075	-0.3172	0.2173	0.2408	0.0158	0.0181	0.0192
SMEL3Ch09	16201941	2	146	T:134	0.917808	A:12	0.0821918			65/4/4	61.49/11.01/0.49	0.0556	0.0638	0.1538	0.1667	0.1297	0.585	0.617	0.09	0.1028	0.1098
SMEL3Ch09	16277184	2	148	A:139	0.939189	T:9	0.0608108			67/5/2	65.27/8.45/0.27	0.0625	0.0709	0.1073	0.1125	0.1189	0.3389	0.3695	0.0364	0.0416	0.0447
SMEL3Ch09	16811512	2	148	T:145	0.97973	C:3	0.0202703			72/1/1	71.03/2.94/0.03	0.0125	0.0395	0.0377	0.0375	0.6832	-0.0453	-0.0521	-0.0017	-0.002	-0.002
SMEL3Ch09	17271303	2	148	A:134	0.905405	G:14	0.0945946			64/6/4	60.66/12.68/0.66	0.1667	0.1359	0.2076	0.2179	-0.2265	0.3455	0.3763	0.0717	0.082	0.0949
SMEL3Ch09	18631340	2	148	A:18	0.121622	G:130	0.878378			1964-02-08	1.09/15.81/57.09	0.025	0.0255	0.2001	0.225	0.018	0.8727	0.8869	0.1746	0.1995	0.2048
SMEL3Ch09	18814048	2	146	C:137	0.938356	T:9	0.0616438			67/3/3	64.28/8.45/0.28	0.0417	0.103	0.0949	0.0937	0.5953	-0.0855	-0.099	-0.0081	-0.0093	-0.0103
SMEL3Ch09	18814097	2	146	G:132	0.90411	A:14	0.0958904			65/2/6	59.67/12.66/0.67	0.0278	0.052	0.1766	0.1944	0.4653	0.7059	0.7328	0.1247	0.1425	0.1503
SMEL3Ch09	20927936	2	146	C:137	0.938356	T:9	0.0616438			66/5/2	64.28/8.45/0.28	0.0694	0.0708	0.1182	0.125	0.0189	0.4013	0.4337	0.0474	0.0542	0.0583
SMEL3Ch09	21073111	2	148	C:18	0.121622	T:130	0.878378			1964-02-08	1.09/15.81/57.09	0.025	0.0255	0.2001	0.225	0.018	0.8727	0.8869	0.1746	0.1995	0.2048
SMEL3Ch09	21073185	2	148	G:145	0.97973	A:3	0.0202703			71/3/0	71.03/2.94/0.03	0.0375	0.0358	0.0373	0.0375	-0.0487	0.0409	0.0465	0.0015	0.0017	0.0018
SMEL3Ch09	21199348	2	148	T:125	0.844595	A:23	0.155405			56/13/5	52.79/19.43/1.79	0.1595	0.2331	0.2501	0.2526	0.3156	0.0681	0.077	0.017	0.0195	0.0254
SMEL3Ch09	23642692	2	148	G:146	0.986486	T:2	0.0135135			72/2/0	72.01/1.97/0.01	0.025	0.0255	0.0251	0.025	0.018	-0.016	-0.0183	-0.0004	-0.0005	-0.0005
SMEL3Ch09	23642700	2	148	C:146	0.986486	T:2	0.0135135			72/2/0	72.01/1.97/0.01	0.025	0.0255	0.0251	0.025	0.018	-0.016	-0.0183	-0.0004	-0.0005	-0.0005
SMEL3Ch09	23656655	2	146	G:90	0.616438	A:56	0.383562			39/12/22	27.74/34.52/10.74	0.1054	0.2367	0.4582	0.4898	0.5549	0.4834	0.5168	0.2215	0.2531	0.3316
SMEL3Ch09	24004015	2	144	T:140	0.972222	G:4	0.0277778			68/4/0	68.06/3.89/0.06	0.0625	0.0516	0.0611	0.0625	-0.2117	0.1563	0.1747	0.0096	0.0109	0.0115
SMEL3Ch09	25668375	2	148	C:31	0.209459	T:117	0.790541			7/17/50	3.25/24.51/46.25	0.3069	0.3025	0.3729	0.383	-0.0147	0.1888	0.2102	0.0704	0.0805	0.1154
SMEL3Ch09	25688984	2	146	G:143	0.979452	A:3	0.0205479			70/3/0	70.03/2.94/0.03	0.0417	0.0389	0.0413	0.0417	-0.0721	0.0594	0.0673	0.0025	0.0028	0.0029
SMEL3Ch09	26480074	2	148	T:146	0.986486	A:2	0.0135135			72/2/0	72.01/1.97/0.01	0.025	0.0255	0.0251	0.025	0.018	-0.016	-0.0183	-0.0004	-0.0005	-0.0005
SMEL3Ch09	26606240	2	148	A:107	0.722973	G:41	0.277027			43/21/10	38.68/29.64/5.68	0.2206	0.3089	0.3681	0.3765	0.2857	0.1608	0.1797	0.0592	0.0677	0.0979
SMEL3Ch09	27255094	3	144	C:126	0.875	G:3	0.0208333	A:15	0.104167			0.0139	0.0431	0.2241	0.25	0.6781	0.8075	0.8274	0.181	0.2069	0.2162
SMEL3Ch09	27280033	2	148	C:145	0.97973	T:3	0.0202703			72/1/1	71.03/2.94/0.03	0.0125	0.0395	0.0377	0.0375	0.6832	-0.0453	-0.0521	-0.0017	-0.002	-0.002
SMEL3Ch09	27280053	2	148	C:145	0.97973	G:3	0.0202703			72/1/1	71.03/2.94/0.03	0.0125	0.0395	0.0377	0.0375	0.6832	-0.0453	-0.0521	-0.0017	-0.002	-0.002
SMEL3Ch09	27295054	2	148	A:20	0.135135	T:128	0.864865			1960-08-06	1.35/17.30/55.35	0.1014	0.1146	0.2216	0.2369	0.1151	0.483	0.5164	0.107	0.1223	0.1382
SMEL3Ch09	27709903	2	148	C:145	0.97973	T:3	0.0202703			71/3/0	71.03/2.94/0.03	0.0375	0.0358	0.0373	0.0375	-0.0487	0.0409	0.0465	0.0015	0.0017	0.0018
SMEL3Ch09	27710714	2	148	C:145	0.97973	A:3	0.0202703			71/3/0	71.03/2.94/0.03	0.0375	0.0358	0.0373	0.0375	-0.0487	0.0409	0.0465	0.0015	0.0017	0.0018
SMEL3Ch09	27806609	2	144	C:94	0.652778	T:50	0.347222			39/16/17	30.68/32.64/8.68	0.3123	0.3343	0.4559	0.4733	0.0658	0.2667	0.2936	0.1216	0.139	0.2088
SMEL3Ch09	28289839	2	148	T:140	0.945946	C:8	0.0540541			67/6/1	66.22/7.57/0.22	0.075	0.0667	0.0958	0.1	-0.1252	0.3045	0.3334	0.0292	0.0333	0.0357
SMEL3Ch09	28289846	2	148	G:5	0.0337838	A:143	0.966216			0/5/69	0.08/4.83/69.08	0.08	0.0751	0.0778	0.0781	-0.0647	0.0343	0.039	0.0027	0.003	0.0033
SMEL3Ch09	28289847	2	148	C:5	0.0337838	T:143	0.966216			0/5/69	0.08/4.83/69.08	0.08	0.0751	0.0778	0.0781	-0.0647	0.0343	0.039	0.0027	0.003	0.0033
SMEL3Ch09	29883688	2	146	T:143	0.979452	C:3	0.0205479			70/3/0	70.03/2.94/0.03	0.0375	0.0358	0.0373	0.0375	-0.0485	0.0407	0.0462	0.0015	0.0017	0.0018
SMEL3Ch09	30347526	2	148	A:139	0.939189	G:9	0.0608108			66/7/1	65.27/8.45/0.27	0.0875	0.0672	0.1068	0.1125	-0.3014	0.3707	0.4023	0.0396	0.0453	0.0485
SMEL3Ch09	30347619	2	144	G:128	0.888889	A:16	0.111111			58/12/2	56.89/14.22/0.89	0.1576	0.143	0.1929	0.2	-0.1027	0.2588	0.2852	0.0499	0.057	0.0666
SMEL3Ch09	30534542	2	148	C:84	0.567568	G:64	0.432432			33/18/23	23.84/36.32/13.84	0.2421	0.2991	0.4625	0.4859	0.1908	0.3533	0.3844	0.1634	0.1868	0.2665
SMEL3Ch09	30811261	2	148	C:143	0.966216	T:5	0.0337838			70/3/1	69.08/4.83/0.08	0.0375	0.0552	0.0616	0.0625	0.3206	0.1038	0.1169	0.0064	0.0073	0.0077
SMEL3Ch09	31464776	2	146	T:125	0.856164	C:21	0.143836			56/13/4	53.51/17.98/1.51	0.1208	0.154	0.1726	0.1753	0.2155	0.1077	0.1212	0.0186	0.0212	0.0251
SMEL3Ch09	31586392	2	148	A:138	0.932432	G:10	0.0675676			67/4/3	64.34/9.32/0.34	0.05	0.0736	0.1186	0.125	0.3206	0.3794	0.4113	0.045	0.0514	0.0555
SMEL3Ch09	31760061	2	146	T:84	0.575342	C:62	0.424658			11/62/0	24.16/35.67/13.16	0.8369	0.4947	0.4889	0.488	-0.6918	-0.0118	-0.0135	-0.0058	-0.0066	-0.0131
SMEL3Ch09	31760063	2	148	G:86	0.581081	A:62	0.418919			12/62/0	24.99/36.03/12.99	0.8308	0.4944	0.4879	0.487	-0.6804	-0.0132	-0.0152	-0.0065	-0.0074	-0.0146
SMEL3Ch09	31760066	2	146	A:84	0.575342	T:62	0.424658			11/62/0	24.16/35.67/13.16	0.8419	0.4951	0.4896	0.4888	-0.7003	-0.0112	-0.0128	-0.0055	-0.0063	-0.0124
SMEL3Ch09	31760069	2	144	A:82	0.569444	T:62	0.430556			10/62/0	23.35/35.31/13.35	0.848	0.4954	0.4905	0.4898	-0.7118	-0.0099	-0.0114	-0.0049	-0.0056	-0.011
SMEL3Ch09	31760079	2	144	C:82	0.569444	T:62	0.430556			10/62/0	23.35/35.31/13.35	0.848	0.4954	0.4905	0.4898	-0.7118	-0.0099	-0.0114	-0.0049	-0.0056	-0.011
SMEL3Ch09	31760096	2	144	C:82	0.569444	T:62	0.430556			10/62/0	23.35/35.31/13.35	0.848	0.4954	0.4905	0.4898	-0.7118	-0.0099	-0.0114	-0.0049	-0.0056	-0.011
SMEL3Ch09	31760100	2	146	A:84	0.575342	G:62	0.424658			11/62/0	24.16/35.67/13.16	0.8369	0.4947	0.4889	0.488	-0.6918	-0.0118	-0.0135	-0.0058	-0.0066	-0.0131
SMEL3Ch09	31760113	2	144	A:83	0.576389	T:61	0.423611			11/61/0	23.92/35.16/12.92	0.8405	0.4953	0.4894	0.4886	-0.697	-0.0119	-0.0136	-0.0058	-0.0067	-0.0132
SMEL3Ch09	31835284	2	148	T:146	0.986486	C:2	0.0135135			72/2/0	72.01/1.97/0.01	0.025	0.0255	0.0251	0.025	0.018	-0.016	-0.0183	-0.0004	-0.0005	-0.0005
SMEL3Ch09	31835300	2	148	C:145	0.97973	T:3	0.0202703			71/3/0	71.03/2.94/0.03	0.0375	0.0358	0.0373	0.0375	-0.0487	0.0409	0.0465	0.0015	0.0017	0.0018
SMEL3Ch09	31835307	2	148	A:83	0.560811	C:65	0.439189			31/21/22	23.27/36.45/14.27	0.2371	0.2629	0.501	0.535	0.0982	0.4752	0.5086	0.2381	0.2721	0.3692
SMEL3Ch09	31835308	2	148	A:30	0.202703	T:118	0.797297			1954-10-10	3.04/23.92/47.04	0.1153	0.166	0.4122	0.4474	0.3057	0.5972	0.6289	0.2462	0.2813	0.3373
SMEL3Ch09	31835828	2	146	A:137	0.938356	G:9	0.0616438			64/9/0	64.28/8.45/0.28	0.075	0.0572	0.0728	0.075	-0.3111	0.214	0.2373	0.0156	0.0178	0.0189
SMEL3Ch09	31835882	2	144	A:140	0.972222	C:4	0.0277778			69/2/1	68.06/3.89/0.06	0.0139	0.0446	0.0393	0.0385	0.6888	-0.1369	-0.1596	-0.0054	-0.0061	-0.0064
SMEL3Ch09	31835903	2	144	T:141	0.979167	G:3	0.0208333			70/1/1	69.03/2.94/0.03	0.0139	0.0435	0.0419	0.0417	0.6807	-0.0382	-0.044	-0.0016	-0.0018	-0.0019
SMEL3Ch09	31955512	2	146	C:62	0.424658	T:84	0.575342			5/52/16	13.16/35.67/24.16	0.732	0.4495	0.4897	0.4954	-0.6284	0.082	0.0926	0.0401	0.0459	0.0833
SMEL3Ch09	31955516	2	146	A:62	0.424658	G:84	0.575342			5/52/16	13.16/35.67/24.16	0.732	0.4495	0.4897	0.4954	-0.6284	0.082	0.0926	0.0401	0.0459	0.0833
SMEL3Ch09	31955528	2	148	A:140	0.945946	G:8	0.0540541			66/8/0	66.22/7.57/0.22	0.1	0.063	0.0954	0.1	-0.5884	0.3399	0.3704	0.0324	0.037	0.0395
SMEL3Ch09	32171765	2	142	G:137	0.964789	A:5	0.0352113			66/5/0	66.09/4.82/0.09	0.0692	0.0701	0.0678	0.0675	0.0125	-0.033	-0.0379	-0.0022	-0.0026	-0.0028
SMEL3Ch09	32250849	2	148	T:143	0.966216	C:5	0.0337838			70/3/1	69.08/4.83/0.08	0.0208	0.0537	0.0487	0.0479	0.6118	-0.1027	-0.1191	-0.005	-0.0057	-0.006
SMEL3Ch09	32297092	2	148	G:144	0.972973	T:4	0.027027			71/2/1	70.05/3.89/0.05	0.0264	0.0544	0.0512	0.0508	0.5149	-0.0615	-0.071	-0.0032	-0.0036	-0.0038
SMEL3Ch09	33025864	2	148	G:141	0.952703	A:7	0.0472973			69/3/2	67.17/6.67/0.17	0.0208	0.0477	0.0485	0.0486	0.5629	0.0171	0.0195	0.0008	0.001	0.001
SMEL3Ch09	33025866	2	148	A:139	0.939189	C:9	0.0608108			68/3/3	65.27/8.45/0.27	0.0427	0.0818	0.1403	0.1487	0.4783	0.4172	0.45	0.0585	0.0669	0.0729
SMEL3Ch09	33025878	2	148	T:146	0.986486	C:2	0.0135135			72/2/0	72.01/1.97/0.01	0.025	0.0255	0.0251	0.025	0.018	-0.016	-0.0183	-0.0004	-0.0005	-0.0005
SMEL3Ch09	33038937	2	148	T:146	0.986486	C:2	0.0135135			72/2/0	72.01/1.97/0.01	0.025	0.0255	0.0251	0.025	0.018	-0.016	-0.0183	-0.0004	-0.0005	-0.0005
SMEL3Ch09	33040297	2	148	T:74	0.5	C:74	0.5			0/74/0	18.50/37.00/18.50	1	0.5	0.5	0.5	-1	0	0	0	0	0
SMEL3Ch09	33040324	2	148	T:142	0.959459	C:6	0.0405405			68/6/0	68.12/5.76/0.12	0.0486	0.0486	0.0481	0.0481	-0.0012	-0.0089	-0.0102	-0.0004	-0.0005	-0.0005
SMEL3Ch09	33041741	2	148	C:130	0.878378	T:18	0.121622			56/18/0	57.09/15.81/1.09	0.2238	0.1593	0.2001	0.206	-0.4053	0.2042	0.2267	0.0409	0.0467	0.0555
SMEL3Ch09	33042111	2	148	A:36	0.243243	G:112	0.756757			11/14/49	4.38/27.24/42.38	0.1565	0.1932	0.3239	0.3425	0.1899	0.4034	0.4359	0.1306	0.1493	0.1851
SMEL3Ch09	33043441	2	148	G:138	0.932432	T:10	0.0675676			64/10/0	64.34/9.32/0.34	0.125	0.0625	0.1172	0.125	-1	0.4667	0.5	0.0547	0.0625	0.0667
SMEL3Ch09	33043629	2	148	A:72	0.486486	G:76	0.513514			11/50/13	17.51/36.97/19.51	0.6919	0.4365	0.5012	0.5104	-0.5851	0.1292	0.1449	0.0647	0.074	0.1313
SMEL3Ch09	33143026	2	144	T:136	0.944444	G:8	0.0555556			66/4/2	64.22/7.56/0.22	0.05	0.09	0.0969	0.0979	0.4444	0.0711	0.0804	0.0069	0.0079	0.0086
SMEL3Ch09	33307083	2	148	T:135	0.912162	A:13	0.0878378			66/3/5	61.57/11.86/0.57	0.0375	0.0682	0.1507	0.1625	0.4498	0.5478	0.5806	0.0826	0.0943	0.1012
SMEL3Ch09	33562514	2	146	C:143	0.979452	A:3	0.0205479			71/1/1	70.03/2.94/0.03	0.0139	0.043	0.0418	0.0417	0.677	-0.028	-0.0321	-0.0012	-0.0013	-0.0014
SMEL3Ch09	33562534	2	146	G:45	0.308219	A:101	0.691781			15/15/43	6.93/31.13/34.93	0.2595	0.2615	0.4339	0.4585	0.0075	0.3974	0.4297	0.1724	0.197	0.2668
SMEL3Ch09	33562546	2	146	T:143	0.979452	C:3	0.0205479			71/1/1	70.03/2.94/0.03	0.125	0.0917	0.1396	0.1464	-0.363	0.343	0.3737	0.0479	0.0547	0.0602
SMEL3Ch09	33562571	2	144	A:130	0.902778	T:14	0.0972222			60/10/2	58.68/12.64/0.68	0.0833	0.0924	0.1065	0.1085	0.0985	0.1318	0.1478	0.014	0.016	0.0177
SMEL3Ch09	33672208	2	148	G:133	0.898649	T:15	0.101351			64/5/5	59.76/13.48/0.76	0.0625	0.0515	0.1705	0.1875	-0.2137	0.698	0.7254	0.119	0.136	0.1434
SMEL3Ch09	33672214	2	148	G:135	0.912162	A:13	0.0878378			66/3/5	61.57/11.86/0.57	0.0373	0.0732	0.1941	0.2114	0.4901	0.6231	0.6539	0.121	0.1382	0.1492
SMEL3Ch09	33826748	2	148	T:138	0.932432	A:10	0.0675676			64/10/0	64.34/9.32/0.34	0.125	0.0965	0.1182	0.1212	-0.2951	0.1832	0.204	0.0216	0.0247	0.0274
SMEL3Ch09	33826801	2	148	C:145	0.97973	T:3	0.0202703			71/3/0	71.03/2.94/0.03	0.0375	0.0358	0.0373	0.0375	-0.0487	0.0409	0.0465	0.0015	0.0017	0.0018
SMEL3Ch09	33859261	2	146	G:141	0.965753	T:5	0.0342466			69/3/1	68.09/4.83/0.09	0.0417	0.0589	0.0681	0.0694	0.2925	0.1355	0.1519	0.0092	0.0105	0.0112
SMEL3Ch09	33874137	2	148	A:21	0.141892	G:127	0.858108			1963-01-10	1.49/18.02/54.49	0.0125	0.0135	0.3689	0.4196	0.0767	0.9633	0.9677	0.3553	0.4061	0.4117
SMEL3Ch09	33874194	2	148	T:128	0.864865	C:20	0.135135			63/2/9	55.35/17.30/1.35	0.1375	0.076	0.297	0.3286	-0.8083	0.744	0.7686	0.221	0.2525	0.2733
SMEL3Ch09	33942607	2	144	G:142	0.986111	T:2	0.0138889			70/2/0	70.01/1.97/0.01	0.0278	0.028	0.0278	0.0278	0.0067	-0.0059	-0.0068	-0.0002	-0.0002	-0.0002
SMEL3Ch09	34034316	2	148	T:145	0.97973	C:3	0.0202703			72/1/1	71.03/2.94/0.03	0.0125	0.0135	0.2283	0.2589	0.0767	0.9407	0.9477	0.2147	0.2454	0.2488
SMEL3Ch09	34298029	2	144	A:134	0.930556	T:10	0.0694444			63/8/1	62.35/9.31/0.35	0.1125	0.1113	0.135	0.1384	-0.0104	0.1753	0.1955	0.0237	0.0271	0.0304
SMEL3Ch09	34426973	2	144	A:101	0.701389	C:43	0.298611			40/21/11	35.42/30.16/6.42	0.3429	0.2982	0.4835	0.51	-0.1499	0.3833	0.4153	0.1853	0.2118	0.3018
SMEL3Ch09	34468377	2	148	T:146	0.986486	G:2	0.0135135			73/0/1	72.01/1.97/0.01	0	0	0.2188	0.25	NA	1	1	0.2188	0.25	0.25
SMEL3Ch09	34650730	2	146	A:140	0.958904	G:6	0.0410959			68/4/1	67.12/5.75/0.12	0.0556	0.0638	0.0809	0.0833	0.1297	0.2109	0.234	0.0171	0.0195	0.0208
SMEL3Ch09	34650743	2	146	T:86	0.589041	C:60	0.410959			13/60/0	25.33/35.34/12.33	0.8169	0.4397	0.4841	0.4905	-0.8578	0.0918	0.1035	0.0444	0.0508	0.0906
SMEL3Ch09	34650763	2	146	T:86	0.589041	A:60	0.410959			13/60/0	25.33/35.34/12.33	0.8169	0.4397	0.4841	0.4905	-0.8578	0.0918	0.1035	0.0444	0.0508	0.0906
SMEL3Ch09	34650766	2	146	C:86	0.589041	T:60	0.410959			13/60/0	25.33/35.34/12.33	0.8169	0.4397	0.4841	0.4905	-0.8578	0.0918	0.1035	0.0444	0.0508	0.0906
SMEL3Ch09	34660960	2	144	T:142	0.986111	C:2	0.0138889			70/2/0	70.01/1.97/0.01	0.0278	0.0279	0.0278	0.0278	0.0052	-0.0046	-0.0052	-0.0001	-0.0001	-0.0001
SMEL3Ch09	34946807	2	146	T:37	0.253425	C:109	0.746575			1950-09-14	4.69/27.62/40.69	0.119	0.1641	0.3892	0.4214	0.2747	0.5783	0.6105	0.2251	0.2573	0.3078
SMEL3Ch09	34946854	2	144	A:128	0.888889	C:16	0.111111			61/6/5	56.89/14.22/0.89	0.0861	0.1453	0.2217	0.2326	0.4074	0.3446	0.3753	0.0764	0.0873	0.1022
SMEL3Ch09	35834045	2	146	C:143	0.979452	T:3	0.0205479			71/1/1	70.03/2.94/0.03	0.0139	0.043	0.0418	0.0417	0.677	-0.028	-0.0321	-0.0012	-0.0013	-0.0014
SMEL3Ch10	310960	2	148	C:32	0.216216	T:116	0.783784			1957-02-15	3.46/25.08/45.46	0.0278	0.0279	0.2396	0.2698	0.0039	0.8836	0.8967	0.2117	0.242	0.2489
SMEL3Ch10	311035	2	148	C:139	0.939189	T:9	0.0608108			68/3/3	65.27/8.45/0.27	0.0375	0.0746	0.1078	0.1125	0.4975	0.3075	0.3366	0.0331	0.0379	0.0409
SMEL3Ch10	311037	2	142	G:139	0.978873	A:3	0.0211268			68/3/0	68.03/2.94/0.03	0.0375	0.0359	0.0373	0.0375	-0.0456	0.0384	0.0436	0.0014	0.0016	0.0017
SMEL3Ch10	461737	2	146	G:142	0.972603	C:4	0.0273973			69/4/0	69.05/3.89/0.05	0.0556	0.0478	0.0546	0.0556	-0.162	0.1241	0.1394	0.0068	0.0077	0.0081
SMEL3Ch10	551071	2	144	C:142	0.986111	T:2	0.0138889			70/2/0	70.01/1.97/0.01	0.0278	0.0279	0.0278	0.0278	0.0057	-0.005	-0.0057	-0.0001	-0.0002	-0.0002
SMEL3Ch10	744388	2	144	A:137	0.951389	C:7	0.0486111			66/5/1	65.17/6.66/0.17	0.1806	0.1264	0.1877	0.1964	-0.4282	0.3264	0.3564	0.0613	0.07	0.0801
SMEL3Ch10	770626	2	148	T:146	0.986486	G:2	0.0135135			72/2/0	72.01/1.97/0.01	0.025	0.0255	0.0251	0.025	0.018	-0.016	-0.0183	-0.0004	-0.0005	-0.0005
SMEL3Ch10	770648	2	148	T:144	0.972973	A:4	0.027027			70/4/0	70.05/3.89/0.05	0.05	0.0444	0.0493	0.05	-0.1252	0.0987	0.1113	0.0049	0.0056	0.0058
SMEL3Ch10	877837	2	144	G:140	0.972222	A:4	0.0277778			68/4/0	68.06/3.89/0.06	0.0556	0.0478	0.0546	0.0556	-0.1616	0.1239	0.1391	0.0068	0.0077	0.0081
SMEL3Ch10	877839	2	144	G:113	0.784722	A:31	0.215278			50/13/9	44.34/24.33/3.34	0.2542	0.3106	0.3548	0.3611	0.1816	0.1246	0.1399	0.0442	0.0505	0.0733
SMEL3Ch10	995966	2	144	G:65	0.451389	C:79	0.548611			1935-09-28	14.67/35.66/21.67	0.2478	0.2015	0.4977	0.5401	-0.2301	0.5952	0.627	0.2963	0.3386	0.424
SMEL3Ch10	1682688	2	144	G:134	0.930556	T:10	0.0694444			65/4/3	62.35/9.31/0.35	0.0625	0.0668	0.1451	0.1562	0.0647	0.5394	0.5723	0.0782	0.0894	0.0958
SMEL3Ch10	2087251	2	148	A:140	0.945946	T:8	0.0540541			67/6/1	66.22/7.57/0.22	0.1032	0.0931	0.1114	0.114	-0.1081	0.1641	0.1833	0.0183	0.0209	0.023
SMEL3Ch10	2087269	2	148	G:142	0.959459	A:6	0.0405405			70/2/2	68.12/5.76/0.12	0.025	0.0481	0.256	0.2857	0.4806	0.812	0.8315	0.2079	0.2376	0.2496
SMEL3Ch10	2087335	2	146	A:52	0.356164	G:94	0.643836			1941-12-20	9.26/33.48/30.26	0.1151	0.1296	0.5007	0.5538	0.1119	0.7412	0.766	0.3712	0.4242	0.4873
SMEL3Ch10	2146785	2	148	G:145	0.97973	A:3	0.0202703			71/3/0	71.03/2.94/0.03	0.0375	0.0358	0.0373	0.0375	-0.0487	0.0409	0.0465	0.0015	0.0017	0.0018
SMEL3Ch10	2456444	2	146	C:141	0.965753	T:5	0.0342466			69/3/1	68.09/4.83/0.09	0.0278	0.0449	0.0417	0.0412	0.3819	-0.078	-0.0901	-0.0032	-0.0037	-0.0039
SMEL3Ch10	2462411	2	146	T:117	0.80137	C:29	0.19863			56/5/12	46.88/23.24/2.88	0.0554	0.1553	0.2447	0.2575	0.6434	0.3656	0.3971	0.0895	0.1022	0.121
SMEL3Ch10	2714914	2	148	G:74	0.5	C:74	0.5			0/74/0	18.50/37.00/18.50	1	0.5	0.5	0.5	-1	0	0	0	0	0
SMEL3Ch10	2714949	2	148	G:135	0.912162	A:13	0.0878378			63/9/2	61.57/11.86/0.57	0.0972	0.1399	0.139	0.1389	0.3052	-0.0068	-0.0078	-0.0009	-0.0011	-0.0013
SMEL3Ch10	2714969	2	148	G:141	0.952703	C:7	0.0472973			68/5/1	67.17/6.67/0.17	0.0653	0.0831	0.0876	0.0883	0.2143	0.052	0.059	0.0046	0.0052	0.0057
SMEL3Ch10	2714979	2	148	C:142	0.959459	A:6	0.0405405			68/6/0	68.12/5.76/0.12	0.0778	0.0723	0.0757	0.0762	-0.0754	0.0447	0.0508	0.0034	0.0039	0.0042
SMEL3Ch10	2714998	2	146	T:138	0.945205	G:8	0.0547945			67/4/2	65.22/7.56/0.22	0.0556	0.0719	0.1062	0.1111	0.2268	0.3235	0.3533	0.0344	0.0393	0.0423
SMEL3Ch10	3068082	2	146	C:142	0.972603	T:4	0.0273973			69/4/0	69.05/3.89/0.05	0.0625	0.0515	0.0611	0.0625	-0.2126	0.1568	0.1753	0.0096	0.011	0.0116
SMEL3Ch10	3248603	2	148	G:104	0.702703	A:44	0.297297			44/16/14	36.54/30.92/6.54	0.1647	0.25	0.3381	0.3507	0.3413	0.2605	0.2871	0.0881	0.1007	0.1342
SMEL3Ch10	3248625	2	148	G:87	0.587838	A:61	0.412162			36/15/23	25.57/35.86/12.57	0.1772	0.3047	0.501	0.529	0.4185	0.3918	0.424	0.1963	0.2243	0.3226
SMEL3Ch10	3588263	2	148	G:146	0.986486	A:2	0.0135135			72/2/0	72.01/1.97/0.01	0.025	0.0255	0.0251	0.025	0.018	-0.016	-0.0183	-0.0004	-0.0005	-0.0005
SMEL3Ch10	3588285	2	146	G:31	0.212329	A:115	0.787671			1952-11-10	3.29/24.42/45.29	0.1167	0.182	0.2643	0.2761	0.359	0.3115	0.3409	0.0824	0.0941	0.1151
SMEL3Ch10	4363975	2	148	C:144	0.972973	G:4	0.027027			71/2/1	70.05/3.89/0.05	0.025	0.0481	0.0498	0.05	0.4806	0.0328	0.0373	0.0016	0.0019	0.002
SMEL3Ch10	4734045	2	146	C:22	0.150685	T:124	0.849315			11/0/62	1.66/18.68/52.66	0	0	0.375	0.4286	NA	1	1	0.375	0.4286	0.4286
SMEL3Ch10	4734054	2	146	C:138	0.945205	T:8	0.0547945			66/6/1	65.22/7.56/0.22	0.0526	0.0645	0.0654	0.0655	0.1846	0.0133	0.0152	0.0009	0.001	0.0011
SMEL3Ch10	4787352	2	146	T:141	0.965753	G:5	0.0342466			70/1/2	68.09/4.83/0.09	0.0143	0.0598	0.0698	0.0714	0.761	0.1431	0.163	0.01	0.0116	0.0124
SMEL3Ch10	4859778	2	148	G:98	0.662162	T:50	0.337838			43/12/19	32.45/33.11/8.45	0.1264	0.1631	0.4381	0.4774	0.2249	0.6278	0.6585	0.2751	0.3144	0.3756
SMEL3Ch10	4859828	2	148	G:79	0.533784	T:69	0.466216			37/5/32	21.08/36.83/16.08	0.072	0.1341	0.5024	0.555	0.463	0.733	0.7583	0.3683	0.4209	0.4861
SMEL3Ch10	5055542	2	148	T:138	0.932432	C:10	0.0675676			67/4/3	64.34/9.32/0.34	0.05	0.0704	0.29	0.3214	0.2893	0.7574	0.7811	0.2197	0.2511	0.2701
SMEL3Ch10	5055543	2	148	T:138	0.932432	C:10	0.0675676			67/4/3	64.34/9.32/0.34	0.05	0.0704	0.29	0.3214	0.2893	0.7574	0.7811	0.2197	0.2511	0.2701
SMEL3Ch10	5055552	2	146	T:144	0.986301	A:2	0.0136986			71/2/0	71.01/1.97/0.01	0.0278	0.0279	0.0278	0.0278	0.0048	-0.0042	-0.0048	-0.0001	-0.0001	-0.0001
SMEL3Ch10	5055560	2	148	T:63	0.425676	A:85	0.574324			23/17/34	13.41/36.18/24.41	0.1956	0.2648	0.5036	0.5377	0.2612	0.4742	0.5075	0.2388	0.2729	0.3712
SMEL3Ch10	5264133	2	146	G:18	0.123288	T:128	0.876712			9/0/64	1.11/15.78/56.11	0	0	0.2188	0.25	NA	1	1	0.2188	0.25	0.25
SMEL3Ch10	5313892	2	148	G:9	0.0608108	C:139	0.939189			1967-05-02	0.27/8.45/65.27	0.0625	0.0709	0.1073	0.1125	0.1189	0.3389	0.3695	0.0364	0.0416	0.0447
SMEL3Ch10	5313923	2	148	C:102	0.689189	T:46	0.310811			41/20/13	35.15/31.70/7.15	0.27	0.3097	0.3842	0.3949	0.1281	0.1939	0.2157	0.0745	0.0852	0.1234
SMEL3Ch10	5762990	2	146	T:143	0.979452	C:3	0.0205479			70/3/0	70.03/2.94/0.03	0.0375	0.036	0.0373	0.0375	-0.042	0.0354	0.0403	0.0013	0.0015	0.0016
SMEL3Ch10	5961387	2	148	C:57	0.385135	G:91	0.614865			17/23/34	10.98/35.05/27.98	0.2577	0.3359	0.4373	0.4518	0.2327	0.2318	0.2565	0.1014	0.1159	0.1745
SMEL3Ch10	6142600	2	144	A:125	0.868056	G:19	0.131944			57/11/4	54.25/16.49/1.25	0.1178	0.1755	0.1933	0.1959	0.3288	0.0922	0.104	0.0178	0.0204	0.0247
SMEL3Ch10	6504837	2	148	C:141	0.952703	T:7	0.0472973			68/5/1	67.17/6.67/0.17	0.0625	0.0645	0.0846	0.0875	0.0303	0.2383	0.2634	0.0202	0.023	0.0246
SMEL3Ch10	8486436	2	148	T:123	0.831081	C:25	0.168919			56/11/7	51.11/20.78/2.11	0.1248	0.2248	0.2775	0.285	0.4449	0.1897	0.2111	0.0527	0.0602	0.0776
SMEL3Ch10	10060559	2	144	A:123	0.854167	T:21	0.145833			58/7/7	52.53/17.94/1.53	0.075	0.1662	0.3354	0.3595	0.5487	0.5045	0.5378	0.1692	0.1934	0.2319
SMEL3Ch10	10060572	2	144	C:129	0.895833	T:15	0.104167			61/7/4	57.78/13.44/0.78	0.0628	0.1535	0.1492	0.1486	0.5905	-0.0287	-0.033	-0.0043	-0.0049	-0.0058
SMEL3Ch10	10060581	2	144	G:136	0.944444	A:8	0.0555556			66/4/2	64.22/7.56/0.22	0.0556	0.1127	0.1318	0.1345	0.5072	0.1447	0.162	0.0191	0.0218	0.0246
SMEL3Ch10	12122734	2	146	G:139	0.952055	A:7	0.0479452			68/3/2	66.17/6.66/0.17	0.0417	0.0709	0.0939	0.0972	0.4124	0.245	0.2706	0.023	0.0263	0.0283
SMEL3Ch10	12535472	2	148	T:135	0.912162	G:13	0.0878378			65/5/4	61.57/11.86/0.57	0.0625	0.0645	0.1502	0.1625	0.0303	0.571	0.6034	0.0858	0.098	0.1048
SMEL3Ch10	12535506	2	148	G:126	0.851351	A:22	0.148649			62/2/10	53.64/18.73/1.64	0.0139	0.0749	0.2889	0.3194	0.8147	0.7406	0.7654	0.2139	0.2445	0.2643
SMEL3Ch10	14018628	2	148	C:105	0.709459	T:43	0.290541			46/13/15	37.25/30.51/6.25	0.151	0.289	0.3717	0.3835	0.4775	0.2225	0.2465	0.0827	0.0945	0.1329
SMEL3Ch10	19615759	2	148	G:119	0.804054	A:29	0.195946			55/9/10	47.84/23.32/2.84	0.1121	0.1578	0.3491	0.3765	0.2897	0.548	0.5808	0.1913	0.2186	0.2596
SMEL3Ch10	19671018	3	148	G:126	0.851351	T:18	0.121622	A:4	0.027027			0.131	0.1589	0.4436	0.4843	0.1759	0.6418	0.6719	0.2847	0.3254	0.3868
SMEL3Ch10	19671028	2	148	G:143	0.966216	A:5	0.0337838			71/1/2	69.08/4.83/0.08	0.0125	0.0589	0.062	0.0625	0.7877	0.0509	0.0577	0.0032	0.0036	0.0038
SMEL3Ch10	19671074	3	148	A:32	0.216216	G:102	0.689189	T:14	0.0945946			0.1579	0.2144	0.4699	0.5064	0.2632	0.5438	0.5767	0.2555	0.292	0.3717
SMEL3Ch10	19671077	2	148	A:141	0.952703	G:7	0.0472973			67/7/0	67.17/6.67/0.17	0.0813	0.0745	0.079	0.0796	-0.0918	0.057	0.0646	0.0045	0.0051	0.0056
SMEL3Ch10	21877756	2	148	A:145	0.97973	C:3	0.0202703			71/3/0	71.03/2.94/0.03	0.0317	0.0338	0.0318	0.0315	0.0605	-0.0641	-0.0739	-0.002	-0.0023	-0.0024
SMEL3Ch10	23655936	2	148	G:144	0.972973	C:4	0.027027			71/2/1	70.05/3.89/0.05	0.025	0.0481	0.0498	0.05	0.4806	0.0328	0.0373	0.0016	0.0019	0.002
SMEL3Ch10	26779185	2	148	A:132	0.891892	G:16	0.108108			62/8/4	58.86/14.27/0.86	0.075	0.111	0.1241	0.126	0.3245	0.1056	0.1188	0.0131	0.015	0.0168
SMEL3Ch10	29363144	2	146	G:125	0.856164	A:21	0.143836			62/1/10	53.51/17.98/1.51	0.125	0.0625	0.3047	0.3393	-1	0.7949	0.8158	0.2422	0.2768	0.2952
SMEL3Ch10	29722208	2	146	C:141	0.965753	T:5	0.0342466			69/3/1	68.09/4.83/0.09	0.0417	0.0589	0.0681	0.0694	0.2925	0.1355	0.1519	0.0092	0.0105	0.0112
SMEL3Ch10	37080777	2	148	G:64	0.432432	A:84	0.567568			1938-08-28	13.84/36.32/23.84	0.0667	0.1203	0.4943	0.5478	0.4457	0.7567	0.7804	0.374	0.4275	0.4859
SMEL3Ch10	37080808	2	148	T:136	0.918919	A:12	0.0810811			66/4/4	62.49/11.03/0.49	0.05	0.0704	0.14	0.15	0.2893	0.4976	0.531	0.0697	0.0796	0.0857
SMEL3Ch10	38042913	2	144	G:104	0.722222	T:40	0.277778			48/8/16	37.56/28.89/5.56	0.0667	0.0999	0.4211	0.467	0.3328	0.7627	0.786	0.3212	0.367	0.4078
SMEL3Ch10	40573009	2	146	T:130	0.890411	C:16	0.109589			61/8/4	57.88/14.25/0.88	0.1202	0.1628	0.1989	0.2041	0.2614	0.1816	0.2023	0.0361	0.0413	0.0493
SMEL3Ch10	40573033	2	144	G:126	0.875	T:18	0.125			63/0/9	55.12/15.75/1.12	0	0	0.2188	0.25	NA	1	1	0.2188	0.25	0.25
SMEL3Ch10	40576454	2	146	C:128	0.876712	G:18	0.123288			64/0/9	56.11/15.78/1.11	0	0	0.2188	0.25	NA	1	1	0.2188	0.25	0.25
SMEL3Ch10	60872120	2	148	C:143	0.966216	G:5	0.0337838			70/3/1	69.08/4.83/0.08	0.0375	0.0552	0.0616	0.0625	0.3206	0.1038	0.1169	0.0064	0.0073	0.0077
SMEL3Ch10	61205599	2	148	G:118	0.797297	C:30	0.202703			59/0/15	47.04/23.92/3.04	0	0	0.2188	0.25	NA	1	1	0.2188	0.25	0.25
SMEL3Ch10	66188845	2	146	C:143	0.979452	A:3	0.0205479			70/3/0	70.03/2.94/0.03	0.0536	0.0467	0.0527	0.0536	-0.1482	0.1148	0.1291	0.0061	0.0069	0.0073
SMEL3Ch10	66188893	2	146	C:18	0.123288	T:128	0.876712			9/0/64	1.11/15.78/56.11	0	0	0.2188	0.25	NA	1	1	0.2188	0.25	0.25
SMEL3Ch10	66188914	2	146	T:144	0.986301	G:2	0.0136986			72/0/1	71.01/1.97/0.01	0	0	0.2188	0.25	NA	1	1	0.2188	0.25	0.25
SMEL3Ch10	77568283	2	144	T:137	0.951389	G:7	0.0486111			67/3/2	65.17/6.66/0.17	0.0417	0.071	0.0939	0.0972	0.4128	0.2447	0.2702	0.023	0.0263	0.0283
SMEL3Ch10	84383090	2	144	A:91	0.631944	G:53	0.368056			38/15/19	28.75/33.49/9.75	0.3028	0.3123	0.4997	0.5264	0.0306	0.3749	0.4067	0.1873	0.2141	0.3114
SMEL3Ch10	84383095	2	144	G:140	0.972222	A:4	0.0277778			68/4/0	68.06/3.89/0.06	0.0625	0.0516	0.0611	0.0625	-0.2117	0.1563	0.1747	0.0096	0.0109	0.0115
SMEL3Ch10	85106000	2	148	G:128	0.864865	A:20	0.135135			64/0/10	55.35/17.30/1.35	0	0	0.2188	0.25	NA	1	1	0.2188	0.25	0.25
SMEL3Ch10	85106035	2	148	G:131	0.885135	A:17	0.114865			64/3/7	57.98/15.05/0.98	0.0375	0.0358	0.1904	0.2125	-0.0487	0.8122	0.8317	0.1546	0.1767	0.1833
SMEL3Ch10	86536509	2	148	G:113	0.763514	A:35	0.236486			50/13/11	43.14/26.72/4.14	0.151	0.2563	0.312	0.3199	0.411	0.1783	0.1987	0.0556	0.0636	0.0855
SMEL3Ch10	86536511	2	148	C:141	0.952703	A:7	0.0472973			69/3/2	67.17/6.67/0.17	0.0429	0.0832	0.0903	0.0913	0.4847	0.079	0.0892	0.0071	0.0081	0.0089
SMEL3Ch10	86536526	2	148	A:96	0.648649	G:52	0.351351			41/14/19	31.14/33.73/9.14	0.1688	0.2639	0.4734	0.5034	0.3601	0.4426	0.4758	0.2095	0.2395	0.3253
SMEL3Ch10	86536541	2	148	T:2	0.0135135	C:146	0.986486			0/2/72	0.01/1.97/72.01	0.025	0.0255	0.0251	0.025	0.018	-0.016	-0.0183	-0.0004	-0.0005	-0.0005
SMEL3Ch10	89046039	2	146	G:141	0.965753	A:5	0.0342466			69/3/1	68.09/4.83/0.09	0.0375	0.0553	0.0616	0.0625	0.3214	0.1028	0.1158	0.0063	0.0072	0.0077
SMEL3Ch10	89158816	2	148	T:137	0.925676	C:11	0.0743243			66/5/3	63.41/10.18/0.41	0.0625	0.0709	0.1292	0.1375	0.1189	0.4509	0.4841	0.0582	0.0666	0.0716
SMEL3Ch10	89404134	2	148	G:127	0.858108	T:21	0.141892			61/5/8	54.49/18.02/1.49	0.0347	0.1048	0.1471	0.1532	0.6685	0.288	0.3161	0.0424	0.0484	0.0541
SMEL3Ch10	89404173	2	148	A:135	0.912162	G:13	0.0878378			66/3/5	61.57/11.86/0.57	0.0375	0.0746	0.314	0.3482	0.4975	0.7623	0.7857	0.2394	0.2736	0.2956
SMEL3Ch10	89463427	2	146	A:67	0.458904	G:79	0.541096			26/15/32	15.37/36.25/21.37	0.1958	0.3208	0.5054	0.5318	0.3895	0.3653	0.3968	0.1846	0.211	0.3107
SMEL3Ch10	89463449	2	146	T:144	0.986301	C:2	0.0136986			71/2/0	71.01/1.97/0.01	0.025	0.0255	0.0251	0.025	0.0183	-0.0162	-0.0186	-0.0004	-0.0005	-0.0005
SMEL3Ch10	89712129	2	148	T:135	0.912162	C:13	0.0878378			65/5/4	61.57/11.86/0.57	0.0625	0.0709	0.3136	0.3482	0.1189	0.7738	0.7963	0.2426	0.2773	0.2985
SMEL3Ch10	89712156	2	148	T:126	0.851351	G:22	0.148649			57/12/5	53.64/18.73/1.64	0.144	0.1841	0.2361	0.2435	0.2175	0.2201	0.2439	0.052	0.0594	0.0728
SMEL3Ch10	90124221	2	148	G:137	0.925676	A:11	0.0743243			67/3/4	63.41/10.18/0.41	0.0429	0.0961	0.1348	0.1403	0.5542	0.2868	0.3148	0.0386	0.0442	0.0489
SMEL3Ch10	91654468	2	148	T:124	0.837838	C:24	0.162162			60/4/10	51.95/20.11/1.95	0.0278	0.1049	0.3073	0.3362	0.7351	0.6587	0.6881	0.2024	0.2313	0.2584
SMEL3Ch10	92370921	2	148	T:144	0.972973	C:4	0.027027			70/4/0	70.05/3.89/0.05	0.05	0.0444	0.0493	0.05	-0.1252	0.0987	0.1113	0.0049	0.0056	0.0058
SMEL3Ch10	92370930	2	148	G:143	0.966216	A:5	0.0337838			70/3/1	69.08/4.83/0.08	0.0375	0.0552	0.0616	0.0625	0.3206	0.1038	0.1169	0.0064	0.0073	0.0077
SMEL3Ch10	92467638	2	144	C:140	0.972222	G:4	0.0277778			69/2/1	68.06/3.89/0.06	0.025	0.0483	0.0498	0.05	0.4822	0.0302	0.0344	0.0015	0.0017	0.0018
SMEL3Ch10	93892695	2	146	G:133	0.910959	A:13	0.0890411			65/3/5	60.58/11.84/0.58	0.0417	0.0589	0.1653	0.1806	0.2925	0.6438	0.6738	0.1065	0.1217	0.1293
SMEL3Ch10	94786073	2	144	T:116	0.805556	A:28	0.194444			54/8/10	46.72/22.56/2.72	0.0875	0.1301	0.2306	0.245	0.3275	0.4359	0.4689	0.1005	0.1149	0.1321
SMEL3Ch10	97185800	2	148	C:140	0.945946	T:8	0.0540541			68/4/2	66.22/7.57/0.22	0.05	0.0704	0.0963	0.1	0.2893	0.2694	0.2965	0.0259	0.0296	0.0319
SMEL3Ch10	98153121	2	144	T:125	0.868056	C:19	0.131944			60/5/7	54.25/16.49/1.25	0.0347	0.0758	0.1249	0.1319	0.5422	0.393	0.4252	0.0491	0.0561	0.0607
SMEL3Ch10	98821850	2	144	G:101	0.701389	A:43	0.298611			29/43/0	35.42/30.16/6.42	0.5083	0.2881	0.3801	0.3933	-0.7642	0.242	0.2673	0.092	0.1051	0.1477
SMEL3Ch10	98851753	2	148	C:141	0.952703	A:7	0.0472973			68/5/1	67.17/6.67/0.17	0.0625	0.0645	0.0846	0.0875	0.0303	0.2383	0.2634	0.0202	0.023	0.0246
SMEL3Ch10	98973682	2	146	A:138	0.945205	G:8	0.0547945			67/4/2	65.22/7.56/0.22	0.0556	0.0719	0.1062	0.1111	0.2268	0.3235	0.3533	0.0344	0.0393	0.0423
SMEL3Ch10	98973683	2	146	A:138	0.945205	T:8	0.0547945			67/4/2	65.22/7.56/0.22	0.0556	0.0719	0.1062	0.1111	0.2268	0.3235	0.3533	0.0344	0.0393	0.0423
SMEL3Ch10	98973726	2	146	G:140	0.958904	C:6	0.0410959			68/4/1	67.12/5.75/0.12	0.0556	0.0638	0.0809	0.0833	0.1297	0.2109	0.234	0.0171	0.0195	0.0208
SMEL3Ch10	99009468	2	146	C:141	0.965753	A:5	0.0342466			68/5/0	68.09/4.83/0.09	0.0704	0.0721	0.069	0.0686	0.0225	-0.0441	-0.0508	-0.003	-0.0035	-0.0038
SMEL3Ch10	99009489	2	144	G:142	0.986111	T:2	0.0138889			71/0/1	70.01/1.97/0.01	0	0.0356	0.0318	0.0312	1	-0.1191	-0.1384	-0.0038	-0.0043	-0.0045
SMEL3Ch10	99116148	2	146	T:142	0.972603	C:4	0.0273973			69/4/0	69.05/3.89/0.05	0.0565	0.0571	0.0558	0.0556	0.0097	-0.0238	-0.0272	-0.0013	-0.0015	-0.0016
SMEL3Ch10	99484666	2	146	A:79	0.541096	G:67	0.458904			32/15/26	21.37/36.25/15.37	0.177	0.2246	0.5029	0.5426	0.212	0.5534	0.5861	0.2783	0.318	0.4101
SMEL3Ch10	100798724	2	148	G:6	0.0405405	A:142	0.959459			0/6/68	0.12/5.76/68.12	0.075	0.0569	0.0727	0.075	-0.3172	0.2173	0.2408	0.0158	0.0181	0.0192
SMEL3Ch10	100798752	2	148	A:130	0.878378	C:18	0.121622			63/4/7	57.09/15.81/1.09	0.05	0.0444	0.3493	0.3929	-0.1252	0.8728	0.8869	0.3049	0.3484	0.3646
SMEL3Ch10	101111482	2	146	C:127	0.869863	T:19	0.130137			60/7/6	55.24/16.53/1.24	0.0653	0.1362	0.1592	0.1625	0.5208	0.1444	0.1617	0.023	0.0263	0.0304
SMEL3Ch10	101706283	2	144	C:140	0.972222	T:4	0.0277778			69/2/1	68.06/3.89/0.06	0.0312	0.0563	0.0617	0.0625	0.4448	0.0881	0.0995	0.0054	0.0062	0.0066
SMEL3Ch10	101745915	2	146	G:131	0.89726	C:15	0.10274			61/9/3	58.77/13.46/0.77	0.1284	0.1372	0.2016	0.2108	0.0642	0.3196	0.3493	0.0644	0.0736	0.0854
SMEL3Ch10	101745919	2	146	A:132	0.90411	G:14	0.0958904			65/2/6	59.67/12.66/0.67	0.0139	0.07	0.2796	0.3095	0.8015	0.7497	0.7739	0.2096	0.2395	0.2576
SMEL3Ch10	101784335	3	146	G:140	0.958904	C:2	0.0136986	A:4	0.0273973			0.0556	0.0719	0.0819	0.0833	0.2268	0.1227	0.1378	0.01	0.0115	0.0124
SMEL3Ch10	101784407	2	144	A:142	0.986111	G:2	0.0138889			70/2/0	70.01/1.97/0.01	0.0278	0.028	0.0278	0.0278	0.0067	-0.0059	-0.0068	-0.0002	-0.0002	-0.0002
SMEL3Ch10	102362494	2	146	A:139	0.952055	C:7	0.0479452			67/5/1	66.17/6.66/0.17	0.0625	0.0518	0.2643	0.2946	-0.2072	0.8041	0.8243	0.2125	0.2429	0.2561
SMEL3Ch10	102362558	2	144	T:131	0.909722	C:13	0.0902778			63/5/4	59.59/11.83/0.59	0.0694	0.055	0.1649	0.1806	-0.2619	0.6662	0.6952	0.1098	0.1255	0.1328
SMEL3Ch10	102362565	2	144	A:92	0.638889	T:52	0.361111			38/16/18	29.39/33.22/9.39	0.1992	0.2633	0.4697	0.4992	0.2434	0.4394	0.4725	0.2064	0.2359	0.3202
SMEL3Ch10	102488882	2	144	C:119	0.826389	A:25	0.173611			55/9/8	49.17/20.66/2.17	0.1234	0.1614	0.4046	0.4394	0.2352	0.6012	0.6327	0.2433	0.278	0.3315
SMEL3Ch10	102488883	2	144	G:105	0.729167	T:39	0.270833			50/5/17	38.28/28.44/5.28	0.0361	0.0961	0.2631	0.2869	0.6243	0.6346	0.665	0.1669	0.1908	0.2111
SMEL3Ch10	103174994	2	144	C:129	0.895833	T:15	0.104167			64/1/7	57.78/13.44/0.78	0.0156	0.0167	0.2072	0.2344	0.0647	0.9194	0.9287	0.1905	0.2177	0.2214
SMEL3Ch10	103333331	2	146	T:17	0.116438	C:129	0.883562			1964-01-08	0.99/15.02/56.99	0.0139	0.015	0.2085	0.2361	0.0714	0.9282	0.9367	0.1935	0.2212	0.2245
SMEL3Ch10	103421371	2	146	G:140	0.958904	A:6	0.0410959			67/6/0	67.12/5.75/0.12	0.0833	0.0597	0.0804	0.0833	-0.396	0.2573	0.2836	0.0207	0.0236	0.0251
SMEL3Ch10	103429391	2	142	A:136	0.957746	T:6	0.0422535			66/4/1	65.13/5.75/0.13	0.0333	0.062	0.058	0.0574	0.4625	-0.07	-0.0808	-0.0041	-0.0046	-0.0049
SMEL3Ch10	103434531	2	144	A:123	0.854167	G:21	0.145833			61/1/10	52.53/17.94/1.53	0.0179	0.0922	0.4019	0.4461	0.8063	0.7706	0.7934	0.3097	0.3539	0.3899
SMEL3Ch10	103501548	2	144	C:142	0.986111	T:2	0.0138889			70/2/0	70.01/1.97/0.01	0.0312	0.0309	0.0312	0.0312	-0.0122	0.0106	0.0121	0.0003	0.0004	0.0004
SMEL3Ch10	103507585	2	148	T:143	0.966216	A:5	0.0337838			69/5/0	69.08/4.83/0.08	0.0734	0.0666	0.0716	0.0723	-0.102	0.0692	0.0783	0.005	0.0057	0.0061
SMEL3Ch10	103736350	2	148	C:138	0.932432	T:10	0.0675676			67/4/3	64.34/9.32/0.34	0.0605	0.1263	0.1362	0.1377	0.521	0.0728	0.0823	0.0099	0.0113	0.013
SMEL3Ch10	103980296	2	148	C:29	0.195946	T:119	0.804054			1956-07-11	2.84/23.32/47.84	0.0653	0.1231	0.3878	0.4256	0.4696	0.6826	0.7108	0.2647	0.3025	0.345
SMEL3Ch10	103980321	2	148	T:136	0.918919	C:12	0.0810811			66/4/4	62.49/11.03/0.49	0.0278	0.0679	0.0814	0.0833	0.5908	0.1661	0.1854	0.0135	0.0155	0.0166
SMEL3Ch10	104300305	2	148	C:145	0.97973	A:3	0.0202703			71/3/0	71.03/2.94/0.03	0.0375	0.0358	0.0373	0.0375	-0.0487	0.0409	0.0465	0.0015	0.0017	0.0018
SMEL3Ch10	104300311	2	148	C:137	0.925676	T:11	0.0743243			65/7/2	63.41/10.18/0.41	0.0917	0.1092	0.1334	0.1369	0.1604	0.1818	0.2025	0.0243	0.0277	0.0311
SMEL3Ch10	104300315	2	148	G:129	0.871622	A:19	0.128378			60/9/5	56.22/16.56/1.22	0.0901	0.1391	0.3396	0.3683	0.3523	0.5905	0.6224	0.2006	0.2292	0.2662
SMEL3Ch10	104300357	2	148	A:133	0.898649	T:15	0.101351			61/11/2	59.76/13.48/0.76	0.125	0.1417	0.1619	0.1648	0.1178	0.1251	0.1405	0.0203	0.0232	0.027
SMEL3Ch10	104405278	2	146	C:85	0.582192	T:61	0.417808			35/15/23	24.74/35.51/12.74	0.1494	0.181	0.501	0.5467	0.1748	0.6386	0.6688	0.3199	0.3656	0.4465
SMEL3Ch10	104405293	2	146	C:139	0.952055	A:7	0.0479452			69/1/3	66.17/6.66/0.17	0.0139	0.0751	0.0945	0.0972	0.815	0.2053	0.228	0.0194	0.0222	0.024
SMEL3Ch10	104582458	2	146	A:140	0.958904	T:6	0.0410959			69/2/2	67.12/5.75/0.12	0.0278	0.068	0.0814	0.0833	0.5914	0.165	0.1843	0.0134	0.0154	0.0165
SMEL3Ch10	104970452	2	146	T:135	0.924658	C:11	0.0753425			65/5/3	62.41/10.17/0.41	0.0694	0.0668	0.142	0.1528	-0.04	0.5298	0.5629	0.0753	0.086	0.0922
SMEL3Ch10	105001515	2	148	G:139	0.939189	A:9	0.0608108			67/5/2	65.27/8.45/0.27	0.0625	0.0709	0.1073	0.1125	0.1189	0.3389	0.3695	0.0364	0.0416	0.0447
SMEL3Ch10	105001542	2	148	G:16	0.108108	A:132	0.891892			1964-04-06	0.86/14.27/58.86	0.05	0.0444	0.1806	0.2	-0.1252	0.7539	0.7778	0.1361	0.1556	0.1628
SMEL3Ch10	105042389	2	146	G:41	0.280822	A:105	0.719178			13/15/45	5.76/29.49/37.76	0.1952	0.2593	0.3961	0.4157	0.2469	0.3455	0.3763	0.1369	0.1564	0.2112
SMEL3Ch10	105042392	2	146	G:140	0.958904	A:6	0.0410959			69/2/2	67.12/5.75/0.12	0.0167	0.0494	0.0499	0.05	0.6629	0.0098	0.0112	0.0005	0.0006	0.0006
SMEL3Ch10	105042401	2	146	A:134	0.917808	C:12	0.0821918			65/4/4	61.49/11.01/0.49	0.0556	0.0638	0.1538	0.1667	0.1297	0.585	0.617	0.09	0.1028	0.1098
SMEL3Ch10	105203440	2	148	C:142	0.959459	T:6	0.0405405			71/0/3	68.12/5.76/0.12	0	0.045	0.0421	0.0417	1	-0.0692	-0.0798	-0.0029	-0.0033	-0.0035
SMEL3Ch10	105311092	2	146	G:144	0.986301	A:2	0.0136986			71/2/0	71.01/1.97/0.01	0.0357	0.0344	0.0356	0.0357	-0.0378	0.032	0.0364	0.0011	0.0013	0.0013
SMEL3Ch10	105609026	2	146	A:30	0.205479	G:116	0.794521			1954-08-11	3.08/23.84/46.08	0.1175	0.1545	0.348	0.3756	0.2397	0.5561	0.5887	0.1935	0.2211	0.2616
SMEL3Ch10	105609037	2	146	A:144	0.986301	G:2	0.0136986			71/2/0	71.01/1.97/0.01	0.0278	0.0279	0.0278	0.0278	0.0048	-0.0042	-0.0048	-0.0001	-0.0001	-0.0001
SMEL3Ch10	105767995	2	144	A:132	0.916667	G:12	0.0833333			64/4/4	60.50/11.00/0.50	0.0694	0.0669	0.2092	0.2295	-0.038	0.6802	0.7085	0.1423	0.1626	0.1743
SMEL3Ch10	105975715	2	146	C:110	0.753425	G:36	0.246575			49/12/12	41.44/27.12/4.44	0.1083	0.1926	0.3734	0.3992	0.4375	0.4842	0.5175	0.1808	0.2066	0.2559
SMEL3Ch10	106481063	2	144	A:140	0.972222	T:4	0.0277778			68/4/0	68.06/3.89/0.06	0.05	0.0445	0.0493	0.05	-0.1232	0.0973	0.1097	0.0048	0.0055	0.0057
SMEL3Ch11	435357	2	148	T:138	0.932432	A:10	0.0675676			67/4/3	64.34/9.32/0.34	0.05	0.0736	0.1186	0.125	0.3206	0.3794	0.4113	0.045	0.0514	0.0555
SMEL3Ch11	435364	2	148	A:143	0.966216	G:5	0.0337838			69/5/0	69.08/4.83/0.08	0.0679	0.0681	0.0665	0.0663	0.0042	-0.0242	-0.0278	-0.0016	-0.0018	-0.002
SMEL3Ch11	4241751	2	144	C:140	0.972222	T:4	0.0277778			68/4/0	68.06/3.89/0.06	0.0556	0.0481	0.0546	0.0556	-0.1554	0.1197	0.1345	0.0065	0.0075	0.0078
SMEL3Ch11	4398121	2	148	G:137	0.925676	A:11	0.0743243			63/11/0	63.41/10.18/0.41	0.25	0.125	0.2188	0.2321	-1	0.4286	0.4615	0.0938	0.1071	0.1224
SMEL3Ch11	4398127	2	148	G:137	0.925676	A:11	0.0743243			63/11/0	63.41/10.18/0.41	0.25	0.125	0.2188	0.2321	-1	0.4286	0.4615	0.0938	0.1071	0.1224
SMEL3Ch11	4398137	2	148	C:137	0.925676	A:11	0.0743243			63/11/0	63.41/10.18/0.41	0.25	0.125	0.2188	0.2321	-1	0.4286	0.4615	0.0938	0.1071	0.1224
SMEL3Ch11	4398142	2	148	C:137	0.925676	T:11	0.0743243			63/11/0	63.41/10.18/0.41	0.25	0.125	0.2188	0.2321	-1	0.4286	0.4615	0.0938	0.1071	0.1224
SMEL3Ch11	4398145	2	148	G:137	0.925676	A:11	0.0743243			63/11/0	63.41/10.18/0.41	0.25	0.125	0.2188	0.2321	-1	0.4286	0.4615	0.0938	0.1071	0.1224
SMEL3Ch11	4398154	2	148	C:137	0.925676	G:11	0.0743243			63/11/0	63.41/10.18/0.41	0.25	0.125	0.2188	0.2321	-1	0.4286	0.4615	0.0938	0.1071	0.1224
SMEL3Ch11	4398157	2	148	A:11	0.0743243	G:137	0.925676			0/11/63	0.41/10.18/63.41	0.25	0.125	0.2188	0.2321	-1	0.4286	0.4615	0.0938	0.1071	0.1224
SMEL3Ch11	4398166	2	148	C:137	0.925676	T:11	0.0743243			63/11/0	63.41/10.18/0.41	0.25	0.125	0.2188	0.2321	-1	0.4286	0.4615	0.0938	0.1071	0.1224
SMEL3Ch11	4398178	2	148	G:137	0.925676	A:11	0.0743243			63/11/0	63.41/10.18/0.41	0.25	0.125	0.2188	0.2321	-1	0.4286	0.4615	0.0938	0.1071	0.1224
SMEL3Ch11	4762603	2	148	C:75	0.506757	T:73	0.493243			1/73/0	19.00/36.99/18.00	0.9875	0.501	0.5001	0.5	-0.9709	-0.0018	-0.0021	-0.0009	-0.001	-0.0021
SMEL3Ch11	4762630	2	148	A:138	0.932432	G:10	0.0675676			64/10/0	64.34/9.32/0.34	0.125	0.0625	0.1172	0.125	-1	0.4667	0.5	0.0547	0.0625	0.0667
SMEL3Ch11	4762639	2	148	G:143	0.966216	C:5	0.0337838			69/5/0	69.08/4.83/0.08	0.0625	0.0515	0.0611	0.0625	-0.2137	0.1575	0.1761	0.0096	0.011	0.0116
SMEL3Ch11	4762679	2	148	G:118	0.797297	A:30	0.202703			44/30/0	47.04/23.92/3.04	0.2764	0.1924	0.2397	0.2465	-0.4369	0.1976	0.2197	0.0474	0.0542	0.067
SMEL3Ch11	4762680	2	148	C:118	0.797297	T:30	0.202703			44/30/0	47.04/23.92/3.04	0.2764	0.1924	0.2397	0.2465	-0.4369	0.1976	0.2197	0.0474	0.0542	0.067
SMEL3Ch11	5271684	2	148	A:137	0.925676	T:11	0.0743243			65/7/2	63.41/10.18/0.41	0.0875	0.0672	0.1287	0.1375	-0.3014	0.4776	0.511	0.0615	0.0703	0.0753
SMEL3Ch11	5330702	2	146	A:127	0.869863	G:19	0.130137			61/5/7	55.24/16.53/1.24	0.0417	0.0692	0.1472	0.1583	0.3975	0.5302	0.5632	0.078	0.0892	0.0958
SMEL3Ch11	5987819	2	148	C:120	0.810811	T:28	0.189189			49/22/3	48.65/22.70/2.65	0.225	0.1953	0.2416	0.2482	-0.1523	0.1916	0.2132	0.0463	0.0529	0.0657
SMEL3Ch11	5987854	2	148	A:137	0.925676	G:11	0.0743243			64/9/1	63.41/10.18/0.41	0.0694	0.0717	0.0809	0.0822	0.0317	0.1137	0.1279	0.0092	0.0105	0.0113
SMEL3Ch11	6452904	2	144	T:71	0.493056	C:73	0.506944			27/17/28	17.50/35.99/18.50	0.2754	0.3096	0.5041	0.5319	0.1106	0.3858	0.4179	0.1945	0.2223	0.322
SMEL3Ch11	6452905	2	144	C:123	0.854167	A:21	0.145833			56/11/5	52.53/17.94/1.53	0.1149	0.2063	0.1948	0.1932	0.4431	-0.0587	-0.0677	-0.0114	-0.0131	-0.0165
SMEL3Ch11	6452916	2	144	A:123	0.854167	T:21	0.145833			57/9/6	52.53/17.94/1.53	0.0806	0.0994	0.2958	0.3239	0.1894	0.6641	0.6932	0.1965	0.2245	0.2493
SMEL3Ch11	7400582	2	148	T:126	0.851351	C:22	0.148649			57/12/5	53.64/18.73/1.64	0.1631	0.1852	0.2646	0.2759	0.1193	0.3	0.3288	0.0794	0.0907	0.1113
SMEL3Ch11	7400652	2	148	T:30	0.202703	C:118	0.797297			1955-08-11	3.04/23.92/47.04	0.1069	0.1391	0.4252	0.4661	0.231	0.6729	0.7016	0.2861	0.327	0.3798
SMEL3Ch11	7400667	2	148	T:142	0.959459	A:6	0.0405405			68/6/0	68.12/5.76/0.12	0.0909	0.0768	0.0876	0.0892	-0.1831	0.1236	0.1388	0.0108	0.0124	0.0134
SMEL3Ch11	7514266	2	148	C:142	0.959459	T:6	0.0405405			68/6/0	68.12/5.76/0.12	0.0778	0.0723	0.0757	0.0762	-0.0754	0.0447	0.0508	0.0034	0.0039	0.0042
SMEL3Ch11	7514274	2	148	C:30	0.202703	T:118	0.797297			0/30/44	3.04/23.92/47.04	0.3339	0.2464	0.2804	0.2853	-0.355	0.1213	0.1362	0.034	0.0389	0.0516
SMEL3Ch11	7514305	2	148	C:132	0.891892	T:16	0.108108			63/6/5	58.86/14.27/0.86	0.1875	0.114	0.2642	0.2857	-0.6448	0.5686	0.601	0.1503	0.1717	0.1938
SMEL3Ch11	7708512	2	148	T:146	0.986486	C:2	0.0135135			72/2/0	72.01/1.97/0.01	0.025	0.0255	0.0251	0.025	0.018	-0.016	-0.0183	-0.0004	-0.0005	-0.0005
SMEL3Ch11	7799678	2	146	A:136	0.931507	T:10	0.0684932			66/4/3	63.34/9.32/0.34	0.0556	0.0719	0.1305	0.1389	0.2268	0.4495	0.4827	0.0587	0.067	0.0722
SMEL3Ch11	8507405	2	148	A:146	0.986486	C:2	0.0135135			73/0/1	72.01/1.97/0.01	0	0.0292	0.0255	0.025	1	-0.1425	-0.1662	-0.0036	-0.0042	-0.0043
SMEL3Ch11	9890457	2	146	C:143	0.979452	T:3	0.0205479			70/3/0	70.03/2.94/0.03	0.0417	0.0389	0.0413	0.0417	-0.0721	0.0594	0.0673	0.0025	0.0028	0.0029
SMEL3Ch11	32822720	2	148	G:146	0.986486	T:2	0.0135135			72/2/0	72.01/1.97/0.01	0.025	0.0255	0.0251	0.025	0.018	-0.016	-0.0183	-0.0004	-0.0005	-0.0005
SMEL3Ch11	33213094	2	148	A:76	0.513514	G:72	0.486486			28/20/26	19.51/36.97/17.51	0.2153	0.2571	0.5031	0.5382	0.1628	0.4889	0.5222	0.2459	0.2811	0.3784
SMEL3Ch11	33213112	2	148	A:144	0.972973	G:4	0.027027			71/2/1	70.05/3.89/0.05	0.0278	0.0519	0.0551	0.0556	0.4646	0.0583	0.0661	0.0032	0.0037	0.0039
SMEL3Ch11	37865778	2	148	C:118	0.797297	T:30	0.202703			59/0/15	47.04/23.92/3.04	0	0	0.2188	0.25	NA	1	1	0.2188	0.25	0.25
SMEL3Ch11	37865814	2	148	A:135	0.912162	T:13	0.0878378			65/5/4	61.57/11.86/0.57	0.0625	0.0645	0.1502	0.1625	0.0303	0.571	0.6034	0.0858	0.098	0.1048
SMEL3Ch11	47115575	2	146	C:141	0.965753	T:5	0.0342466			69/3/1	68.09/4.83/0.09	0.0417	0.0389	0.2496	0.2798	-0.0721	0.8443	0.8611	0.2108	0.2409	0.2506
SMEL3Ch11	50792670	2	148	C:112	0.756757	T:36	0.243243			50/12/12	42.38/27.24/4.38	0.1558	0.154	0.3958	0.4303	-0.0112	0.6108	0.642	0.2417	0.2763	0.3266
SMEL3Ch11	50792674	2	148	C:59	0.398649	T:89	0.601351			1941-07-26	11.76/35.48/26.76	0.0994	0.1174	0.4314	0.4763	0.1534	0.7278	0.7535	0.314	0.3588	0.4066
SMEL3Ch11	50792685	2	148	C:142	0.959459	A:6	0.0405405			68/6/0	68.12/5.76/0.12	0.075	0.0569	0.0727	0.075	-0.3172	0.2173	0.2408	0.0158	0.0181	0.0192
SMEL3Ch11	50792730	2	148	T:144	0.972973	C:4	0.027027			70/4/0	70.05/3.89/0.05	0.05	0.0444	0.0493	0.05	-0.1252	0.0987	0.1113	0.0049	0.0056	0.0058
SMEL3Ch11	50808050	2	148	C:144	0.972973	T:4	0.027027			72/0/2	70.05/3.89/0.05	0	0.0518	0.0502	0.05	1	-0.0319	-0.0366	-0.0016	-0.0018	-0.0019
SMEL3Ch11	50808056	2	148	A:144	0.972973	G:4	0.027027			72/0/2	70.05/3.89/0.05	0	0.0518	0.0502	0.05	1	-0.0319	-0.0366	-0.0016	-0.0018	-0.0019
SMEL3Ch11	50808085	2	148	C:143	0.966216	A:5	0.0337838			69/5/0	69.08/4.83/0.08	0.0744	0.0693	0.0726	0.073	-0.0739	0.045	0.0512	0.0033	0.0037	0.004
SMEL3Ch11	50808106	2	148	A:139	0.939189	G:9	0.0608108			65/9/0	65.27/8.45/0.27	0.1315	0.1076	0.1241	0.1264	-0.2227	0.133	0.1491	0.0165	0.0189	0.0211
SMEL3Ch11	60244814	2	144	T:142	0.986111	G:2	0.0138889			70/2/0	70.01/1.97/0.01	0.0312	0.0309	0.0312	0.0312	-0.0122	0.0106	0.0121	0.0003	0.0004	0.0004
SMEL3Ch11	60244819	2	144	A:47	0.326389	T:97	0.673611			1944-09-19	7.67/31.66/32.67	0.1062	0.2159	0.4929	0.5325	0.5079	0.562	0.5945	0.277	0.3166	0.4038
SMEL3Ch11	61074007	2	144	G:141	0.979167	A:3	0.0208333			69/3/0	69.03/2.94/0.03	0.0469	0.0425	0.0463	0.0469	-0.103	0.0827	0.0934	0.0038	0.0044	0.0046
SMEL3Ch11	62362013	2	148	T:143	0.966216	C:5	0.0337838			69/5/0	69.08/4.83/0.08	0.0694	0.0547	0.0676	0.0694	-0.2691	0.1906	0.212	0.0129	0.0147	0.0156
SMEL3Ch11	62970118	2	144	T:130	0.902778	G:14	0.0972222			62/6/4	58.68/12.64/0.68	0.0583	0.1155	0.1269	0.1286	0.4951	0.0898	0.1013	0.0114	0.013	0.0147
SMEL3Ch11	63668977	2	146	G:144	0.986301	A:2	0.0136986			72/0/1	71.01/1.97/0.01	0	0	0.2188	0.25	NA	1	1	0.2188	0.25	0.25
SMEL3Ch11	64068706	2	148	C:142	0.959459	T:6	0.0405405			68/6/0	68.12/5.76/0.12	0.0792	0.0746	0.077	0.0774	-0.0614	0.0317	0.0361	0.0024	0.0028	0.003
SMEL3Ch11	64378214	2	146	G:144	0.986301	A:2	0.0136986			72/0/1	71.01/1.97/0.01	0	0	0.2188	0.25	NA	1	1	0.2188	0.25	0.25
SMEL3Ch11	64393376	2	148	C:142	0.959459	A:6	0.0405405			69/4/1	68.12/5.76/0.12	0.05	0.0606	0.0732	0.075	0.1754	0.1717	0.1915	0.0126	0.0144	0.0153
SMEL3Ch11	64393417	2	148	A:5	0.0337838	T:143	0.966216			0/5/69	0.08/4.83/69.08	0.0512	0.0513	0.0506	0.0505	0.0031	-0.0145	-0.0166	-0.0007	-0.0008	-0.0009
SMEL3Ch11	65223255	2	148	T:88	0.594595	C:60	0.405405			39/10/25	26.16/35.68/12.16	0.1097	0.1227	0.4883	0.5405	0.1058	0.7487	0.773	0.3656	0.4178	0.4762
SMEL3Ch11	65777373	2	148	C:74	0.5	T:74	0.5			0/74/0	18.50/37.00/18.50	1	0.5	0.5	0.5	-1	0	0	0	0	0
SMEL3Ch11	65777385	2	148	G:74	0.5	A:74	0.5			0/74/0	18.50/37.00/18.50	1	0.5	0.5	0.5	-1	0	0	0	0	0
SMEL3Ch11	65777441	2	148	G:74	0.5	A:74	0.5			0/74/0	18.50/37.00/18.50	1	0.5	0.5	0.5	-1	0	0	0	0	0
SMEL3Ch11	65777443	2	148	G:143	0.966216	A:5	0.0337838			69/5/0	69.08/4.83/0.08	0.0681	0.0613	0.0665	0.0673	-0.11	0.0782	0.0884	0.0052	0.0059	0.0063
SMEL3Ch11	65777451	2	148	A:123	0.831081	T:25	0.168919			49/25/0	51.11/20.78/2.11	0.33	0.235	0.2775	0.2836	-0.4042	0.1533	0.1714	0.0425	0.0486	0.0636
SMEL3Ch11	65777452	2	148	A:74	0.5	T:74	0.5			0/74/0	18.50/37.00/18.50	1	0.5	0.5	0.5	-1	0	0	0	0	0
SMEL3Ch11	66445859	2	146	T:142	0.972603	C:4	0.0273973			69/4/0	69.05/3.89/0.05	0.0556	0.0478	0.0546	0.0556	-0.162	0.1241	0.1394	0.0068	0.0077	0.0081
SMEL3Ch11	66451061	2	148	C:74	0.5	G:74	0.5			0/74/0	18.50/37.00/18.50	1	0.5	0.5	0.5	-1	0	0	0	0	0
SMEL3Ch11	66451105	2	148	G:136	0.918919	A:12	0.0810811			62/12/0	62.49/11.03/0.49	0.1794	0.1349	0.1646	0.1688	-0.3301	0.1806	0.2012	0.0297	0.034	0.0393
SMEL3Ch11	66451121	2	148	C:138	0.932432	G:10	0.0675676			64/10/0	64.34/9.32/0.34	0.125	0.0625	0.1172	0.125	-1	0.4667	0.5	0.0547	0.0625	0.0667
SMEL3Ch11	67912143	2	146	C:14	0.0958904	T:132	0.90411			1964-04-05	0.67/12.66/59.67	0.0556	0.0478	0.1761	0.1944	-0.162	0.7285	0.7541	0.1283	0.1466	0.154
SMEL3Ch11	69764425	2	146	A:113	0.773973	T:33	0.226027			53/7/13	43.73/25.54/3.73	0.0625	0.0976	0.3437	0.3789	0.3597	0.716	0.7424	0.2461	0.2812	0.3117
SMEL3Ch11	70257606	2	142	A:11	0.0774648	G:131	0.922535			1964-03-04	0.43/10.15/60.43	0.025	0.0719	0.0892	0.0917	0.6523	0.1939	0.2156	0.0173	0.0198	0.0213
SMEL3Ch11	70257610	2	142	C:127	0.894366	T:15	0.105634			60/7/4	56.79/13.42/0.79	0.1141	0.1477	0.2165	0.2264	0.2276	0.3179	0.3475	0.0688	0.0787	0.0923
SMEL3Ch11	71416186	2	146	A:141	0.965753	G:5	0.0342466			68/5/0	68.09/4.83/0.09	0.0694	0.0548	0.0676	0.0694	-0.2683	0.1901	0.2115	0.0129	0.0147	0.0155
SMEL3Ch11	71416188	2	146	G:95	0.650685	C:51	0.349315			42/11/20	30.91/33.18/8.91	0.2401	0.2647	0.4747	0.5047	0.0929	0.4424	0.4756	0.21	0.24	0.3264
SMEL3Ch11	71416201	2	146	G:99	0.678082	A:47	0.321918			44/11/18	33.57/31.87/7.57	0.0917	0.1877	0.4065	0.4378	0.5117	0.5382	0.5712	0.2188	0.2501	0.3079
SMEL3Ch11	71416202	2	146	A:99	0.678082	T:47	0.321918			44/11/18	33.57/31.87/7.57	0.0917	0.1877	0.4065	0.4378	0.5117	0.5382	0.5712	0.2188	0.2501	0.3079
SMEL3Ch11	71416265	2	146	G:144	0.986301	A:2	0.0136986			71/2/0	71.01/1.97/0.01	0.0278	0.0279	0.0278	0.0278	0.0048	-0.0042	-0.0048	-0.0001	-0.0001	-0.0001
SMEL3Ch11	71634629	2	146	C:128	0.876712	A:18	0.123288			64/0/9	56.11/15.78/1.11	0	0	0.2188	0.25	NA	1	1	0.2188	0.25	0.25
SMEL3Ch11	71923205	2	146	T:129	0.883562	A:17	0.116438			62/5/6	56.99/15.02/0.99	0.0569	0.1235	0.1613	0.1667	0.5388	0.2343	0.2591	0.0378	0.0432	0.0493
SMEL3Ch11	71923227	2	146	C:130	0.890411	G:16	0.109589			62/6/5	57.88/14.25/0.88	0.05	0.0733	0.1258	0.1333	0.3181	0.4173	0.4501	0.0525	0.06	0.0648
SMEL3Ch11	71923228	2	146	A:129	0.883562	G:17	0.116438			62/5/6	56.99/15.02/0.99	0.0569	0.1235	0.1613	0.1667	0.5388	0.2343	0.2591	0.0378	0.0432	0.0493
SMEL3Ch11	72029600	2	146	T:4	0.0273973	C:142	0.972603			1970-02-01	0.05/3.89/69.05	0.025	0.0483	0.0498	0.05	0.4821	0.0304	0.0346	0.0015	0.0017	0.0018
SMEL3Ch11	72142980	2	148	C:133	0.898649	T:15	0.101351			64/5/5	59.76/13.48/0.76	0.0417	0.0748	0.1187	0.125	0.4431	0.3698	0.4014	0.0439	0.0502	0.0542
SMEL3Ch12	35815	2	146	A:137	0.938356	C:9	0.0616438			65/7/1	64.28/8.45/0.28	0.0875	0.0676	0.1069	0.1125	-0.2952	0.3679	0.3995	0.0393	0.0449	0.0482
SMEL3Ch12	35867	2	144	A:93	0.645833	C:51	0.354167			39/15/18	30.03/32.94/9.03	0.2077	0.2225	0.4621	0.4963	0.0668	0.5184	0.5516	0.2395	0.2737	0.3521
SMEL3Ch12	192315	2	148	C:102	0.689189	A:46	0.310811			43/16/15	35.15/31.70/7.15	0.1915	0.1956	0.356	0.379	0.0214	0.4505	0.4837	0.1604	0.1833	0.2279
SMEL3Ch12	480379	2	146	C:142	0.972603	T:4	0.0273973			69/4/0	69.05/3.89/0.05	0.0595	0.0577	0.0586	0.0587	-0.0311	0.0142	0.0161	0.0008	0.0009	0.001
SMEL3Ch12	522531	2	148	C:141	0.952703	A:7	0.0472973			68/5/1	67.17/6.67/0.17	0.0625	0.0645	0.0846	0.0875	0.0303	0.2383	0.2634	0.0202	0.023	0.0246
SMEL3Ch12	935310	2	148	T:146	0.986486	C:2	0.0135135			72/2/0	72.01/1.97/0.01	0.025	0.0255	0.0251	0.025	0.018	-0.016	-0.0183	-0.0004	-0.0005	-0.0005
SMEL3Ch12	1068452	2	146	C:144	0.986301	T:2	0.0136986			71/2/0	71.01/1.97/0.01	0.0278	0.0279	0.0278	0.0278	0.0048	-0.0042	-0.0048	-0.0001	-0.0001	-0.0001
SMEL3Ch12	1093146	2	144	C:120	0.833333	A:24	0.166667			54/12/6	50.00/20.00/2.00	0.1472	0.178	0.2638	0.2761	0.1731	0.3252	0.3551	0.0858	0.098	0.1193
SMEL3Ch12	1105762	2	146	G:142	0.972603	A:4	0.0273973			70/2/1	69.05/3.89/0.05	0.0139	0.047	0.0419	0.0412	0.7046	-0.1207	-0.1403	-0.0051	-0.0058	-0.0061
SMEL3Ch12	1645296	2	146	A:140	0.958904	T:6	0.0410959			67/6/0	67.12/5.75/0.12	0.076	0.0737	0.0742	0.0742	-0.0314	0.006	0.0069	0.0004	0.0005	0.0006
SMEL3Ch12	1655845	2	148	T:145	0.97973	C:3	0.0202703			71/3/0	71.03/2.94/0.03	0.0375	0.0358	0.0373	0.0375	-0.0487	0.0409	0.0465	0.0015	0.0017	0.0018
SMEL3Ch12	2268208	2	148	A:146	0.986486	G:2	0.0135135			72/2/0	72.01/1.97/0.01	0.025	0.0255	0.0251	0.025	0.018	-0.016	-0.0183	-0.0004	-0.0005	-0.0005
SMEL3Ch12	3039717	2	148	A:127	0.858108	T:21	0.141892			58/11/5	54.49/18.02/1.49	0.1629	0.2107	0.2616	0.2689	0.2267	0.1947	0.2165	0.0509	0.0582	0.0737
SMEL3Ch12	5761511	2	146	C:144	0.986301	T:2	0.0136986			71/2/0	71.01/1.97/0.01	0.0278	0.0279	0.0278	0.0278	0.0048	-0.0042	-0.0048	-0.0001	-0.0001	-0.0001
SMEL3Ch12	5761944	2	148	T:139	0.939189	A:9	0.0608108			66/7/1	65.27/8.45/0.27	0.0875	0.0672	0.1068	0.1125	-0.3014	0.3707	0.4023	0.0396	0.0453	0.0485
SMEL3Ch12	5762000	2	148	G:145	0.97973	A:3	0.0202703			71/3/0	71.03/2.94/0.03	0.0375	0.0358	0.0373	0.0375	-0.0487	0.0409	0.0465	0.0015	0.0017	0.0018
SMEL3Ch12	5821471	2	146	A:3	0.0205479	G:143	0.979452			0/3/70	0.03/2.94/70.03	0.0417	0.0389	0.0413	0.0417	-0.0721	0.0594	0.0673	0.0025	0.0028	0.0029
SMEL3Ch12	7366527	2	146	T:137	0.938356	G:9	0.0616438			66/5/2	64.28/8.45/0.28	0.0694	0.0708	0.1182	0.125	0.0189	0.4013	0.4337	0.0474	0.0542	0.0583
SMEL3Ch12	7520876	2	144	G:131	0.909722	T:13	0.0902778			63/5/4	59.59/11.83/0.59	0.0486	0.1119	0.1377	0.1414	0.5656	0.1876	0.2088	0.0258	0.0295	0.0332
SMEL3Ch12	7520924	2	144	G:140	0.972222	C:4	0.0277778			69/2/1	68.06/3.89/0.06	0.025	0.0483	0.0498	0.05	0.4822	0.0302	0.0344	0.0015	0.0017	0.0018
SMEL3Ch12	8304767	2	146	G:4	0.0273973	T:142	0.972603			0/4/69	0.05/3.89/69.05	0.0556	0.0478	0.0546	0.0556	-0.162	0.1241	0.1394	0.0068	0.0077	0.0081
SMEL3Ch12	8304809	2	148	G:127	0.858108	A:21	0.141892			59/9/6	54.49/18.02/1.49	0.1153	0.1917	0.3781	0.4048	0.3987	0.493	0.5264	0.1864	0.2131	0.2636
SMEL3Ch12	8819229	2	146	C:103	0.705479	G:43	0.294521			48/7/18	36.33/30.34/6.33	0.0778	0.1196	0.3999	0.4399	0.3497	0.7009	0.7281	0.2803	0.3203	0.3639
SMEL3Ch12	10454847	2	148	C:118	0.797297	T:30	0.202703			59/0/15	47.04/23.92/3.04	0	0	0.2188	0.25	NA	1	1	0.2188	0.25	0.25
SMEL3Ch12	10460175	2	146	C:136	0.931507	T:10	0.0684932			65/6/2	63.34/9.32/0.34	0.0833	0.0677	0.13	0.1389	-0.2307	0.4791	0.5125	0.0623	0.0712	0.0763
SMEL3Ch12	10590737	2	148	G:139	0.939189	C:9	0.0608108			66/7/1	65.27/8.45/0.27	0.0903	0.0754	0.112	0.1172	-0.1976	0.3266	0.3566	0.0366	0.0418	0.0452
SMEL3Ch12	22796460	2	148	A:140	0.945946	T:8	0.0540541			67/6/1	66.22/7.57/0.22	0.0708	0.0833	0.0926	0.0939	0.1497	0.1005	0.1132	0.0093	0.0106	0.0116
SMEL3Ch12	24149510	2	148	T:141	0.952703	G:7	0.0472973			68/5/1	67.17/6.67/0.17	0.0625	0.0645	0.0846	0.0875	0.0303	0.2383	0.2634	0.0202	0.023	0.0246
SMEL3Ch12	24149514	2	148	T:47	0.317568	C:101	0.682432			1947-07-20	7.46/32.07/34.46	0.0486	0.0735	0.4337	0.4851	0.3391	0.8304	0.8484	0.3601	0.4116	0.4442
SMEL3Ch12	26595840	2	146	A:113	0.773973	G:33	0.226027			49/15/9	43.73/25.54/3.73	0.1542	0.2279	0.3116	0.3236	0.3237	0.2685	0.2955	0.0837	0.0956	0.1239
SMEL3Ch12	26595855	2	146	G:142	0.972603	C:4	0.0273973			70/2/1	69.05/3.89/0.05	0.0139	0.03	0.0281	0.0278	0.5368	-0.0688	-0.0794	-0.0019	-0.0022	-0.0023
SMEL3Ch12	26611626	2	144	T:102	0.708333	G:42	0.291667			42/18/12	36.12/29.75/6.12	0.22	0.2823	0.3825	0.3968	0.2206	0.2619	0.2885	0.1002	0.1145	0.1595
SMEL3Ch12	27976454	2	148	G:145	0.97973	C:3	0.0202703			72/1/1	71.03/2.94/0.03	0.0139	0.0149	0.2293	0.2599	0.0706	0.9348	0.9425	0.2144	0.245	0.2487
SMEL3Ch12	29025829	2	146	G:142	0.972603	A:4	0.0273973			70/2/1	69.05/3.89/0.05	0.0139	0.03	0.0281	0.0278	0.5368	-0.0688	-0.0794	-0.0019	-0.0022	-0.0023
SMEL3Ch12	29245065	2	148	C:140	0.945946	T:8	0.0540541			67/6/1	66.22/7.57/0.22	0.0923	0.0914	0.1211	0.1253	-0.009	0.2448	0.2704	0.0296	0.0339	0.0373
SMEL3Ch12	36572534	2	144	A:139	0.965278	T:5	0.0347222			68/3/1	67.09/4.83/0.09	0.0375	0.0553	0.0616	0.0625	0.3224	0.1017	0.1145	0.0063	0.0072	0.0076
SMEL3Ch12	36572539	2	144	T:108	0.75	C:36	0.25			50/8/14	40.50/27.00/4.50	0.0809	0.1578	0.3701	0.4004	0.4872	0.5737	0.606	0.2123	0.2427	0.2881
SMEL3Ch12	36572552	2	144	T:124	0.861111	C:20	0.138889			55/14/3	53.39/17.22/1.39	0.1873	0.2193	0.2191	0.2191	0.1458	-0.0008	-0.0009	-0.0002	-0.0002	-0.0003
SMEL3Ch12	36582483	2	148	C:146	0.986486	T:2	0.0135135			72/2/0	72.01/1.97/0.01	0.025	0.0255	0.0251	0.025	0.018	-0.016	-0.0183	-0.0004	-0.0005	-0.0005
SMEL3Ch12	36738548	2	144	G:61	0.423611	A:83	0.576389			24/13/35	12.92/35.16/23.92	0.1444	0.2294	0.4812	0.5172	0.3703	0.5233	0.5565	0.2518	0.2878	0.3735
SMEL3Ch12	47130925	2	144	A:130	0.902778	C:14	0.0972222			64/2/6	58.68/12.64/0.68	0.0312	0.0309	0.1953	0.2188	-0.0122	0.8419	0.8589	0.1644	0.1879	0.1939
SMEL3Ch12	48858651	2	144	C:139	0.965278	A:5	0.0347222			68/3/1	67.09/4.83/0.09	0.0486	0.0738	0.0749	0.0751	0.3416	0.0145	0.0165	0.0011	0.0012	0.0013
SMEL3Ch12	52639294	2	146	C:138	0.945205	T:8	0.0547945			66/6/1	65.22/7.56/0.22	0.0923	0.0915	0.1211	0.1253	-0.0081	0.2442	0.2697	0.0296	0.0338	0.0372
SMEL3Ch12	53894958	2	148	A:124	0.837838	G:24	0.162162			57/10/7	51.95/20.11/1.95	0.0958	0.1218	0.1986	0.2095	0.2132	0.3866	0.4187	0.0768	0.0877	0.0999
SMEL3Ch12	53894961	2	148	A:28	0.189189	T:120	0.810811			1957-06-11	2.65/22.70/48.65	0.0923	0.0914	0.3078	0.3388	-0.009	0.703	0.7301	0.2164	0.2473	0.2722
SMEL3Ch12	59652877	2	148	A:128	0.864865	T:20	0.135135			64/0/10	55.35/17.30/1.35	0	0	0.2188	0.25	NA	1	1	0.2188	0.25	0.25
SMEL3Ch12	59652882	2	148	C:113	0.763514	A:35	0.236486			49/15/10	43.14/26.72/4.14	0.1153	0.127	0.35	0.3818	0.0926	0.637	0.6673	0.2229	0.2548	0.2919
SMEL3Ch12	63840631	2	148	A:146	0.986486	G:2	0.0135135			73/0/1	72.01/1.97/0.01	0	0	0.2188	0.25	NA	1	1	0.2188	0.25	0.25
SMEL3Ch12	63840642	2	148	C:28	0.189189	T:120	0.810811			1957-06-11	2.65/22.70/48.65	0.0923	0.0914	0.3078	0.3388	-0.009	0.703	0.7301	0.2164	0.2473	0.2722
SMEL3Ch12	65368522	2	142	G:117	0.823944	A:25	0.176056			55/7/9	48.20/20.60/2.20	0.0486	0.0744	0.3105	0.3442	0.3462	0.7605	0.784	0.2362	0.2699	0.2916
SMEL3Ch12	65543361	2	146	C:129	0.883562	T:17	0.116438			64/1/8	56.99/15.02/0.99	0.0139	0.015	0.2085	0.2361	0.0714	0.9282	0.9367	0.1935	0.2212	0.2245
SMEL3Ch12	65543370	2	146	C:110	0.753425	T:36	0.246575			49/12/12	41.44/27.12/4.44	0.1208	0.1696	0.3273	0.3498	0.2876	0.4818	0.5151	0.1577	0.1802	0.217
SMEL3Ch12	65543384	2	146	A:128	0.876712	G:18	0.123288			64/0/9	56.11/15.78/1.11	0	0	0.2188	0.25	NA	1	1	0.2188	0.25	0.25
SMEL3Ch12	65543433	2	146	G:102	0.69863	C:44	0.30137			43/16/14	35.63/30.74/6.63	0.1813	0.2348	0.3941	0.4169	0.2278	0.4042	0.4367	0.1593	0.182	0.2379
SMEL3Ch12	66130236	2	148	C:130	0.878378	G:18	0.121622			61/8/5	57.09/15.81/1.09	0.0667	0.0679	0.1397	0.15	0.018	0.5142	0.5474	0.0718	0.0821	0.0881
SMEL3Ch12	66130244	2	148	A:131	0.885135	G:17	0.114865			59/13/2	57.98/15.05/0.98	0.1726	0.171	0.2021	0.2065	-0.0092	0.1537	0.1719	0.0311	0.0355	0.0428
SMEL3Ch12	66130292	2	148	A:65	0.439189	C:83	0.560811			24/17/33	14.27/36.45/23.27	0.1992	0.2369	0.4837	0.5189	0.1591	0.5102	0.5435	0.2468	0.282	0.3696
SMEL3Ch12	66138788	2	144	C:82	0.569444	A:62	0.430556			29/24/19	23.35/35.31/13.35	0.2614	0.3044	0.4588	0.4808	0.1413	0.3365	0.367	0.1544	0.1765	0.2537
SMEL3Ch12	73358755	2	146	C:20	0.136986	T:126	0.863014			10/0/63	1.37/17.26/54.37	0	0	0.2188	0.25	NA	1	1	0.2188	0.25	0.25
SMEL3Ch12	74990453	2	148	A:20	0.135135	G:128	0.864865			10/0/64	1.35/17.30/55.35	0	0	0.2188	0.25	NA	1	1	0.2188	0.25	0.25
SMEL3Ch12	76561623	2	144	T:45	0.3125	C:99	0.6875			1946-07-19	7.03/30.94/34.03	0.0486	0.0737	0.4337	0.4851	0.3408	0.83	0.848	0.3599	0.4114	0.4441
SMEL3Ch12	77882326	2	148	C:111	0.75	T:37	0.25			50/11/13	41.62/27.75/4.62	0.1069	0.1705	0.3356	0.3592	0.3726	0.4921	0.5255	0.1652	0.1888	0.2275
SMEL3Ch12	77906068	2	146	T:132	0.90411	C:14	0.0958904			64/4/5	59.67/12.66/0.67	0.05	0.0607	0.1607	0.175	0.1765	0.6222	0.6531	0.1	0.1143	0.1217
SMEL3Ch12	77906099	2	146	C:132	0.90411	A:14	0.0958904			64/4/5	59.67/12.66/0.67	0.05	0.0607	0.1607	0.175	0.1765	0.6222	0.6531	0.1	0.1143	0.1217
SMEL3Ch12	85269096	2	148	A:134	0.905405	T:14	0.0945946			66/2/6	60.66/12.68/0.66	0.025	0.0643	0.1612	0.175	0.6114	0.6008	0.6324	0.0968	0.1107	0.1183
SMEL3Ch12	85433119	2	148	A:144	0.972973	G:4	0.027027			70/4/0	70.05/3.89/0.05	0.05	0.0444	0.0493	0.05	-0.1252	0.0987	0.1113	0.0049	0.0056	0.0058
SMEL3Ch12	85433127	2	146	A:140	0.958904	C:6	0.0410959			68/4/1	67.12/5.75/0.12	0.0647	0.0816	0.0928	0.0944	0.2069	0.1204	0.1352	0.0112	0.0128	0.0139
SMEL3Ch12	86217202	2	146	A:55	0.376712	C:91	0.623288			18/19/36	10.36/34.28/28.36	0.197	0.2466	0.4359	0.463	0.2009	0.4344	0.4674	0.1894	0.2164	0.2872
SMEL3Ch12	87780415	2	148	G:144	0.972973	T:4	0.027027			70/4/0	70.05/3.89/0.05	0.05	0.0444	0.0493	0.05	-0.1252	0.0987	0.1113	0.0049	0.0056	0.0058
SMEL3Ch12	89918924	2	148	T:143	0.966216	C:5	0.0337838			70/3/1	69.08/4.83/0.08	0.0375	0.0552	0.0616	0.0625	0.3206	0.1038	0.1169	0.0064	0.0073	0.0077
SMEL3Ch12	89918936	2	148	G:146	0.986486	A:2	0.0135135			73/0/1	72.01/1.97/0.01	0	0.0292	0.0255	0.025	1	-0.1425	-0.1662	-0.0036	-0.0042	-0.0043
SMEL3Ch12	91289505	2	146	T:139	0.952055	C:7	0.0479452			68/3/2	66.17/6.66/0.17	0.0417	0.0709	0.0939	0.0972	0.4124	0.245	0.2706	0.023	0.0263	0.0283
SMEL3Ch12	91289525	2	146	T:144	0.986301	G:2	0.0136986			71/2/0	71.01/1.97/0.01	0.0278	0.0279	0.0278	0.0278	0.0048	-0.0042	-0.0048	-0.0001	-0.0001	-0.0001
SMEL3Ch12	92879796	2	146	T:139	0.952055	C:7	0.0479452			66/7/0	66.17/6.66/0.17	0.0625	0.0515	0.0611	0.0625	-0.2133	0.1573	0.1758	0.0096	0.011	0.0116
SMEL3Ch12	92879831	2	144	A:93	0.645833	C:51	0.354167			21/51/0	30.03/32.94/9.03	0.73	0.4639	0.4664	0.4668	-0.5735	0.0053	0.0061	0.0025	0.0028	0.0053
SMEL3Ch12	93040078	2	146	C:122	0.835616	T:24	0.164384			60/2/11	50.97/20.05/1.97	0.0167	0.0494	0.1812	0.2	0.6629	0.7271	0.7528	0.1317	0.1506	0.1584
SMEL3Ch12	93040081	2	146	C:121	0.828767	T:25	0.171233			59/3/11	50.14/20.72/2.14	0.0306	0.0644	0.1924	0.2107	0.5255	0.6653	0.6944	0.128	0.1463	0.1564
SMEL3Ch12	93171702	2	148	C:138	0.932432	T:10	0.0675676			64/10/0	64.34/9.32/0.34	0.125	0.0625	0.1172	0.125	-1	0.4667	0.5	0.0547	0.0625	0.0667
SMEL3Ch12	93171704	2	148	G:96	0.648649	A:52	0.351351			22/52/0	31.14/33.73/9.14	0.6048	0.3597	0.4235	0.4326	-0.6811	0.1506	0.1685	0.0638	0.0729	0.1139
SMEL3Ch12	93386867	2	148	G:144	0.972973	A:4	0.027027			70/4/0	70.05/3.89/0.05	0.0486	0.0466	0.0481	0.0483	-0.0442	0.0315	0.0358	0.0015	0.0017	0.0018
SMEL3Ch12	93705006	2	146	T:141	0.965753	A:5	0.0342466			69/3/1	68.09/4.83/0.09	0.0417	0.0589	0.0681	0.0694	0.2925	0.1355	0.1519	0.0092	0.0105	0.0112
SMEL3Ch12	93705042	2	146	A:14	0.0958904	G:132	0.90411			1965-02-06	0.67/12.66/59.67	0.0278	0.068	0.3314	0.369	0.5914	0.7949	0.8158	0.2634	0.3011	0.323
SMEL3Ch12	94517773	2	144	C:137	0.951389	A:7	0.0486111			66/5/1	65.17/6.66/0.17	0.0625	0.065	0.0847	0.0875	0.038	0.2328	0.2575	0.0197	0.0225	0.0241
SMEL3Ch12	94517796	2	146	T:100	0.684932	C:46	0.315068			40/20/13	34.25/31.51/7.25	0.2587	0.2853	0.504	0.5352	0.0932	0.4338	0.4669	0.2187	0.2499	0.3497
SMEL3Ch12	95013140	2	144	C:138	0.958333	T:6	0.0416667			66/6/0	66.13/5.75/0.12	0.0938	0.0621	0.0898	0.0938	-0.5091	0.3082	0.3374	0.0277	0.0316	0.0337
SMEL3Ch12	95142212	2	144	A:11	0.0763889	T:133	0.923611			1964-05-03	0.42/10.16/61.42	0.0781	0.0581	0.1577	0.1719	-0.3442	0.6313	0.6618	0.0995	0.1138	0.1208
SMEL3Ch12	95258448	2	144	T:138	0.958333	C:6	0.0416667			66/6/0	66.13/5.75/0.12	0.0938	0.0621	0.0898	0.0938	-0.5091	0.3082	0.3374	0.0277	0.0316	0.0337
SMEL3Ch12	95858614	2	144	T:141	0.979167	C:3	0.0208333			69/3/0	69.03/2.94/0.03	0.0469	0.0425	0.0463	0.0469	-0.103	0.0827	0.0934	0.0038	0.0044	0.0046
SMEL3Ch12	95858671	2	144	G:82	0.569444	A:62	0.430556			10/62/0	23.35/35.31/13.35	0.8528	0.4395	0.4895	0.4967	-0.9404	0.1023	0.1152	0.0501	0.0572	0.1021
SMEL3Ch12	96311241	2	144	G:142	0.986111	T:2	0.0138889			70/2/0	70.01/1.97/0.01	0.0312	0.0309	0.0312	0.0312	-0.0122	0.0106	0.0121	0.0003	0.0004	0.0004
SMEL3Ch12	96647559	2	148	G:143	0.966216	T:5	0.0337838			70/3/1	69.08/4.83/0.08	0.0375	0.0552	0.0616	0.0625	0.3206	0.1038	0.1169	0.0064	0.0073	0.0077
SMEL3Ch12	96933583	2	148	G:142	0.959459	T:6	0.0405405			69/4/1	68.12/5.76/0.12	0.05	0.0606	0.0732	0.075	0.1754	0.1717	0.1915	0.0126	0.0144	0.0153
SMEL3Ch12	99554681	2	148	G:75	0.506757	A:73	0.493243			34/7/33	19.00/36.99/18.00	0.0486	0.1027	0.4899	0.5452	0.5267	0.7904	0.8116	0.3872	0.4425	0.4932
SMEL3Ch12	100051074	2	144	C:116	0.805556	T:28	0.194444			58/0/14	46.72/22.56/2.72	0	0.0202	0.2067	0.2333	1	0.9021	0.9133	0.1865	0.2131	0.2175
SMEL3Ch12	100261285	2	144	G:38	0.263889	A:106	0.736111			11/16/45	5.01/27.97/39.01	0.1826	0.3337	0.3606	0.3645	0.4528	0.0747	0.0845	0.0269	0.0308	0.0462
SMEL3Ch12	100261290	2	144	G:37	0.256944	T:107	0.743056			10/17/45	4.75/27.49/39.75	0.1982	0.3326	0.3518	0.3545	0.404	0.0546	0.0619	0.0192	0.0219	0.0329
Average		2.00915	146.494		0.782044		0.217435		0.0569107			0.1133	0.1101	0.1985	0.211079	0.0847744	0.331286	0.348344	0.0883284	0.100949	0.116232
