# Supplementary material for: Fostering Conservation via an Integrated Use of Conventional Approaches and High-Throughput SPET Genotyping: A Case Study Using the Endangered Canarian Endemics Solanum lidii and S. vespertilio (Solanaceae)
Source: Front Plant Sci. 2020 Jul 10;11:757. doi: 10.3389/fpls.2020.00757 (PMC7381301; doi:10.3389/fpls.2020.00757)
Supplement: DATA S4 — Population structure statistics for the eight populations from the three Solanum Canarian taxa. [file Table_4.XLSX]

## Sheet: Supplementary data S4
Supplementary data S4. Population structure statistics for the eight populations from the three Solanum Canarian taxa. Population codes as in Table 1.
Chromosome	Physical position (bp)	Accessions per population and locus									Observed heterozygosity									Gene diversity									Inbreeding coefficient (FIS)
		SVV_BR	SVV_BO	SVV_AR	SVV_ME	SVV_CO	SVD_O	SVD_I	SL_TE		SVV_BR	SVV_BO	SVV_AR	SVV_ME	SVV_CO	SVD_O	SVD_I	SL_TE		SVV_BR	SVV_BO	SVV_AR	SVV_ME	SVV_CO	SVD_O	SVD_I	SL_TE		SVV_BR	SVV_BO	SVV_AR	SVV_ME	SVV_CO	SVD_O	SVD_I	SL_TE
SMEL3Ch01	683013	9	18	7	10	15	4	1	10		0	0	0	0.2	0	0	0	0		0	0	0	0.3444	0	0	NA	0		NA	NA	NA	0.4194	NA	NA	NA	NA
SMEL3Ch01	1770394	9	18	7	10	15	4	1	10		0	0	0	0	0	0	0	0.6		0	0	0	0	0	0	NA	0.4333		NA	NA	NA	NA	NA	NA	NA	-0.3846
SMEL3Ch01	1822619	9	18	7	10	15	4	1	10		0	0	0	0	0	0	0	0.5		0	0	0	0	0	0	NA	0.3889		NA	NA	NA	NA	NA	NA	NA	-0.2857
SMEL3Ch01	1822625	9	18	7	10	15	4	1	10		0	0	0	0	0	0	0	0		0	0	0	0	0	0	NA	0		NA	NA	NA	NA	NA	NA	NA	NA
SMEL3Ch01	1822632	9	18	7	10	15	4	1	10		0	0	0	0	0	0	0	0		0	0	0	0	0	0	NA	0		NA	NA	NA	NA	NA	NA	NA	NA
SMEL3Ch01	1917203	9	18	7	10	15	4	1	10		0	0.1667	0	0	0	0	0	0		0	0.2484	0	0	0	0	NA	0		NA	0.3289	NA	NA	NA	NA	NA	NA
SMEL3Ch01	1925903	9	18	7	10	15	4	1	10		0	0	0	0	0	0	0	0.2		0	0	0	0	0	0	NA	0.1889		NA	NA	NA	NA	NA	NA	NA	-0.0588
SMEL3Ch01	2105367	9	18	7	10	15	4	1	9		0	0	0	0	0	0	0	0.3333		0	0	0	0	0	0	NA	0.2917		NA	NA	NA	NA	NA	NA	NA	-0.1429
SMEL3Ch01	2105372	9	18	7	10	15	4	1	9		0.3333	0.0556	0.4286	0	0	0	0	0.3333		0.4306	0.1601	0.3571	0	0	0	NA	0.4306		0.2258	0.6531	-0.2	NA	NA	NA	NA	0.2258
SMEL3Ch01	2157212	9	18	7	10	15	4	1	10		0	0	0	0	0	0	0	0.5		0	0	0	0	0	0	NA	0.4778		NA	NA	NA	NA	NA	NA	NA	-0.0465
SMEL3Ch01	2193800	9	18	7	10	15	4	1	10		0.1111	0	0.1429	0	0	0	0	0		0.3056	0.1111	0.1429	0.2	0	0	NA	0		0.6364	1	0	1	NA	NA	NA	NA
SMEL3Ch01	2193811	9	18	7	10	15	4	1	10		0	0	0.1429	0	0	0	0	0		0.2222	0.1111	0.1429	0.2	0	0	NA	0		1	1	0	1	NA	NA	NA	NA
SMEL3Ch01	2193812	9	18	7	10	15	4	1	10		0	0	0	0	0	0	0	0		0	0.1111	0	0	0	0	NA	0		NA	1	NA	NA	NA	NA	NA	NA
SMEL3Ch01	2193843	9	18	7	10	15	4	1	10		0	0	0	0.1	0	0	0	0		0	0	0	0.1	0	0	NA	0		NA	NA	NA	0	NA	NA	NA	NA
SMEL3Ch01	2444464	9	18	7	10	15	4	1	10		0	0	0	0	0	0	0	0.6		0	0	0	0	0	0	NA	0.5		NA	NA	NA	NA	NA	NA	NA	-0.2
SMEL3Ch01	2605038	9	18	7	10	15	4	1	10		0	0	0	0	0	0	0	0.2		0	0	0	0	0	0	NA	0.3444		NA	NA	NA	NA	NA	NA	NA	0.4194
SMEL3Ch01	2605039	9	18	7	10	15	4	1	10		0	0	0	0	0	0	0	0.2		0	0	0	0	0	0	NA	0.3444		NA	NA	NA	NA	NA	NA	NA	0.4194
SMEL3Ch01	2605090	9	18	7	10	15	4	1	9		0	0	0	0	0	0	0	0.1111		0	0	0	0	0	0	NA	0.3056		NA	NA	NA	NA	NA	NA	NA	0.6364
SMEL3Ch01	2605105	9	18	7	10	14	4	1	9		0	0	0	0	0	0	0	0.2222		0	0	0	0	0	0	NA	0.2083		NA	NA	NA	NA	NA	NA	NA	-0.0667
SMEL3Ch01	2660420	9	18	7	10	15	4	1	10		0.2222	0.5	0.8571	0.6	0	0.5	0	0		0.2083	0.4739	0.5	0.4333	0	0.4167	NA	0		-0.0667	-0.0552	-0.7143	-0.3846	NA	-0.2	NA	NA
SMEL3Ch01	2660489	9	18	7	10	15	4	1	10		0	0	0	0	0	0	0	0.2		0	0	0	0	0	0	NA	0.1889		NA	NA	NA	NA	NA	NA	NA	-0.0588
SMEL3Ch01	2691269	9	18	7	10	15	4	1	10		0	0	0	0	0	0	0	0.3		0	0	0	0	0	0	NA	0.2667		NA	NA	NA	NA	NA	NA	NA	-0.125
SMEL3Ch01	2698852	9	18	7	10	15	4	1	10		0	0.2222	0	0	0	0	0	0		0	0.3595	0	0	0	0	NA	0		NA	0.3818	NA	NA	NA	NA	NA	NA
SMEL3Ch01	2698860	9	18	7	10	15	4	1	10		0	0	0	0	0	0	0	0.6		0	0	0	0	0	0	NA	0.5222		NA	NA	NA	NA	NA	NA	NA	-0.1489
SMEL3Ch01	2867303	9	18	6	10	15	4	1	10		0	0	0	0	0	0	0	0.1		0	0	0	0	0	0	NA	0.2778		NA	NA	NA	NA	NA	NA	NA	0.64
SMEL3Ch01	2867321	9	18	6	10	15	4	1	9		0	0	0	0	0	0	0	0.5556		0	0	0	0	0	0	NA	0.5		NA	NA	NA	NA	NA	NA	NA	-0.1111
SMEL3Ch01	3106784	9	18	7	10	15	4	1	9		0.3333	0.2222	0.1429	0.5	0	0	0	0.4444		0.5139	0.3595	0.1429	0.5222	0.2476	0	NA	0.4722		0.3514	0.3818	0	0.0426	1	NA	NA	0.0588
SMEL3Ch01	3154042	9	18	7	10	15	4	1	9		0	0	0	0	0	0	0	0.4444		0	0	0	0	0	0	NA	0.5278		NA	NA	NA	NA	NA	NA	NA	0.1579
SMEL3Ch01	3693320	9	18	7	10	15	4	1	10		0	0	0	0	0	0	0	0.5		0	0	0	0	0	0	NA	0.4778		NA	NA	NA	NA	NA	NA	NA	-0.0465
SMEL3Ch01	3693335	9	18	7	10	15	4	1	10		0	0	0	0.2	0	0	0	0		0	0	0	0.4556	0	0	NA	0		NA	NA	NA	0.561	NA	NA	NA	NA
SMEL3Ch01	3945870	9	18	6	10	15	4	1	9		0	0	0	0	0	0	0	0.4444		0	0	0	0	0	0	NA	0.3611		NA	NA	NA	NA	NA	NA	NA	-0.2308
SMEL3Ch01	5007797	9	18	7	10	15	4	1	10		0	0	0	0	0	0	0	0		0	0	0	0	0	0	NA	0		NA	NA	NA	NA	NA	NA	NA	NA
SMEL3Ch01	5117924	9	18	7	10	15	4	1	10		0	0.0556	0.4286	0	0.2	0	0	0		0	0.0556	0.5	0	0.1857	0	NA	0		NA	0	0.1429	NA	-0.0769	NA	NA	NA
SMEL3Ch01	5117950	9	18	7	9	15	4	1	10		0	0.2222	0	0	0	0	0	0		0	0.2026	0	0	0	0	NA	0		NA	-0.0968	NA	NA	NA	NA	NA	NA
SMEL3Ch01	5117951	9	18	7	9	15	4	1	10		0.2222	0.0556	0.2857	0.1111	0.2	0	0	0.3		0.5417	0.1601	0.2619	0.1111	0.1857	0	NA	0.5333		0.5897	0.6531	-0.0909	0	-0.0769	NA	NA	0.4375
SMEL3Ch01	5480347	9	18	7	10	15	4	1	9		0	0	0	0	0	0	0	0.4444		0	0	0	0	0	0	NA	0.4722		NA	NA	NA	NA	NA	NA	NA	0.0588
SMEL3Ch01	5917234	9	18	7	10	15	4	1	10		0	0	0	0	0.2	0	0	0		0	0	0	0	0.3762	0	NA	0		NA	NA	NA	NA	0.4684	NA	NA	NA
SMEL3Ch01	5917287	9	18	7	10	15	4	1	10		0.5556	0	0.2857	0.5	0	0	0	0.3		0.5278	0.1111	0.2619	0.5222	0	0	NA	0.2667		-0.0526	1	-0.0909	0.0426	NA	NA	NA	-0.125
SMEL3Ch01	6004034	9	18	7	10	15	4	1	10		0	0	0	0.2	0	0	0	0		0	0	0	0.3444	0	0	NA	0		NA	NA	NA	0.4194	NA	NA	NA	NA
SMEL3Ch01	6004038	9	18	7	10	15	4	1	10		0.4444	0	0.2857	0	0	0	0	0		0.3611	0	0.2619	0	0	0	NA	0		-0.2308	NA	-0.0909	NA	NA	NA	NA	NA
SMEL3Ch01	6553335	9	18	7	10	15	4	1	8		0	0	0	0	0	0	0	0.75		0	0	0	0	0	0	NA	0.4821		NA	NA	NA	NA	NA	NA	NA	-0.5556
SMEL3Ch01	6605949	9	18	7	10	15	4	1	10		0	0	0	0	0	0	0	0.3		0	0	0	0	0	0	NA	0.2667		NA	NA	NA	NA	NA	NA	NA	-0.125
SMEL3Ch01	6631559	9	18	7	10	15	4	1	10		0	0	0	0	0	0	0	0		0	0	0	0	0	0	NA	0		NA	NA	NA	NA	NA	NA	NA	NA
SMEL3Ch01	6631602	8	18	7	10	15	4	1	10		0	0	0	0	0	0	0	0.4		0	0	0	0	0	0	NA	0.4444		NA	NA	NA	NA	NA	NA	NA	0.1
SMEL3Ch01	6631633	9	18	7	10	15	4	1	10		0.2222	0.2222	0	0.3	0	0	0	0		0.5417	0.3595	0	0.4	0	0	NA	0		0.5897	0.3818	NA	0.25	NA	NA	NA	NA
SMEL3Ch01	7592788	9	18	7	10	15	4	1	10		0	0	0	0	0	0	0	0.4		0	0	0	0	0	0	NA	0.5111		NA	NA	NA	NA	NA	NA	NA	0.2174
SMEL3Ch01	7592804	9	18	7	10	15	4	1	10		0	0	0	0	0	0	0	0.4		0	0	0	0	0	0	NA	0.5111		NA	NA	NA	NA	NA	NA	NA	0.2174
SMEL3Ch01	7592831	9	18	7	10	15	4	1	10		0	0	0	0	0	0	0	0		0	0	0	0	0	0	NA	0		NA	NA	NA	NA	NA	NA	NA	NA
SMEL3Ch01	7663443	9	18	7	10	15	4	1	9		0	0	0	0	0	0	0	0		0	0	0	0	0	0	NA	0		NA	NA	NA	NA	NA	NA	NA	NA
SMEL3Ch01	7663449	9	18	7	10	15	4	1	9		0.2222	0.2778	0	0.2	0.0667	0	0	0		0.2083	0.5065	0	0.1889	0.1905	0	NA	0		-0.0667	0.4516	NA	-0.0588	0.65	NA	NA	NA
SMEL3Ch01	7663469	9	18	7	10	15	4	1	9		0	0	0	0.2	0.0667	0	0	0		0	0	0	0.1889	0.1905	0	NA	0		NA	NA	NA	-0.0588	0.65	NA	NA	NA
SMEL3Ch01	8778987	9	18	7	10	15	4	1	10		0.1111	0.0556	0.4286	0	0	0	0	0		0.1111	0.0556	0.5476	0	0	0	NA	0		0	0	0.2174	NA	NA	NA	NA	NA
SMEL3Ch01	8867824	9	18	7	10	15	4	1	9		0	0.2222	0	0.1	0	0	0	0.1111		0	0.2026	0	0.1	0	0	NA	0.1111		NA	-0.0968	NA	0	NA	NA	NA	0
SMEL3Ch01	8873023	9	18	7	10	15	4	1	9		0	0	0	0	0	0	0	0.4444		0	0	0	0	0	0	NA	0.3611		NA	NA	NA	NA	NA	NA	NA	-0.2308
SMEL3Ch01	8873029	9	18	7	10	15	4	1	9		0	0	0	0	0	0	0	0.4444		0	0	0	0	0	0	NA	0.3611		NA	NA	NA	NA	NA	NA	NA	-0.2308
SMEL3Ch01	8896643	9	18	7	10	15	4	1	10		0	0	0	0	0	0	0	0.3		0	0	0	0	0	0	NA	0.2667		NA	NA	NA	NA	NA	NA	NA	-0.125
SMEL3Ch01	9877966	9	18	7	10	15	4	1	10		0	0.2778	0.1429	0.5	0	0	0	0		0	0.4412	0.1429	0.4778	0	0	NA	0		NA	0.3704	0	-0.0465	NA	NA	NA	NA
SMEL3Ch01	9981113	9	18	7	10	15	4	1	10		0	0	0	0	0	0	0	0.4		0	0	0	0	0	0	NA	0.4444		NA	NA	NA	NA	NA	NA	NA	0.1
SMEL3Ch01	10094888	9	18	7	10	15	4	1	9		0.2222	0.0556	0.4286	0.2	0	0	0	0.3333		0.5417	0.0556	0.5	0.1889	0	0	NA	0.2917		0.5897	0	0.1429	-0.0588	NA	NA	NA	-0.1429
SMEL3Ch01	10323514	9	18	7	10	15	4	1	9		0.3333	0	0	0	0	0	0	0		0.4306	0	0	0	0	0	NA	0		0.2258	NA	NA	NA	NA	NA	NA	NA
SMEL3Ch01	10464674	9	18	7	10	15	4	1	9		0.2222	0.3333	0	0.4	0.2667	0	0	0		0.4861	0.5131	0	0.5111	0.4095	0	NA	0		0.5429	0.3503	NA	0.2174	0.3488	NA	NA	NA
SMEL3Ch01	10519994	8	18	6	10	15	4	1	10		0	0.5	0.5	0	0	0	0	0		0	0.3824	0.5333	0	0	0	NA	0		NA	-0.3077	0.0625	NA	NA	NA	NA	NA
SMEL3Ch01	10565458	9	18	7	10	15	4	1	10		0	0	0	0	0	0	0	0.6		0	0	0	0	0	0	NA	0.5222		NA	NA	NA	NA	NA	NA	NA	-0.1489
SMEL3Ch01	10565470	9	18	7	10	15	4	1	10		0	0	0	0	0	0	0	0.6		0	0	0	0	0	0	NA	0.5222		NA	NA	NA	NA	NA	NA	NA	-0.1489
SMEL3Ch01	10735045	9	18	7	10	15	3	1	8		0	0	0	0	0	0	0	0.125		0	0	0	0	0	0	NA	0.125		NA	NA	NA	NA	NA	NA	NA	0
SMEL3Ch01	11375526	9	18	7	10	15	4	1	10		0	0.1667	0	0.1	0	0	0	0		0	0.4444	0	0.1	0	0	NA	0		NA	0.625	NA	0	NA	NA	NA	NA
SMEL3Ch01	11375537	9	18	7	10	15	4	1	9		0	0	0	0.2	0	0	0	0.4444		0	0.1111	0	0.1889	0	0	NA	0.5278		NA	1	NA	-0.0588	NA	NA	NA	0.1579
SMEL3Ch01	11375538	9	18	7	9	15	4	1	10		0	0.1667	0	0.3333	0	0	0	0		0	0.3268	0	0.4306	0	0	NA	0		NA	0.49	NA	0.2258	NA	NA	NA	NA
SMEL3Ch01	11375557	9	18	7	10	15	4	1	10		0	0	0	0	0	0	0	0.6		0	0	0	0	0	0	NA	0.4333		NA	NA	NA	NA	NA	NA	NA	-0.3846
SMEL3Ch01	11678502	8	18	7	10	15	4	1	9		0	0.3889	0	0.3	0	0	0	0.1111		0	0.4771	0	0.4889	0	0	NA	0.1111		NA	0.1849	NA	0.3864	NA	NA	NA	0
SMEL3Ch01	11678511	8	18	7	10	15	4	1	9		0	0.0556	0.4286	0	0	0	0	0		0	0.0556	0.5	0	0	0	NA	0		NA	0	0.1429	NA	NA	NA	NA	NA
SMEL3Ch01	11807172	9	18	7	10	15	4	1	9		0.1111	0.3889	0	0.2	0.2667	0	0	0		0.1111	0.4771	0	0.1889	0.4095	0	NA	0		0	0.1849	NA	-0.0588	0.3488	NA	NA	NA
SMEL3Ch01	11924978	8	18	7	10	15	4	1	10		0.125	0	0	0	0	0	0	0.2		0.125	0	0	0	0	0	NA	0.1889		0	NA	NA	NA	NA	NA	NA	-0.0588
SMEL3Ch01	12648081	9	18	7	10	15	4	1	10		0.4444	0.2778	0	0.3	0	0	0	0.8		0.4722	0.4412	0	0.4	0	0	NA	0.5111		0.0588	0.3704	NA	0.25	NA	NA	NA	-0.5652
SMEL3Ch01	12696552	9	18	7	10	15	4	1	10		0	0	0	0	0	0	0	0.4		0	0	0	0	0	0	NA	0.5111		NA	NA	NA	NA	NA	NA	NA	0.2174
SMEL3Ch01	12696555	9	18	7	10	15	4	1	10		0.1111	0	0.1429	0.2	0	0	0	0		0.5556	0.2092	0.1429	0.1889	0	0	NA	0		0.8	1	0	-0.0588	NA	NA	NA	NA
SMEL3Ch01	12696561	9	18	7	10	15	4	1	10		0	0.0556	0.4286	0	0	0	0	0		0	0.0556	0.5476	0	0	0	NA	0		NA	0	0.2174	NA	NA	NA	NA	NA
SMEL3Ch01	12996485	8	18	7	10	15	3	1	9		0	0	0	0	0	0	0	0.7778		0	0	0	0	0	0	NA	0.4861		NA	NA	NA	NA	NA	NA	NA	-0.6
SMEL3Ch01	13104947	9	18	7	10	15	4	1	10		0	0.1667	0	0.3	0	0	0	0		0.3889	0.3922	0	0.4	0	0	NA	0		1	0.575	NA	0.25	NA	NA	NA	NA
SMEL3Ch01	13104991	9	18	7	10	15	4	1	10		0	0	0	0	0	0	0	0		0	0	0	0	0	0	NA	0		NA	NA	NA	NA	NA	NA	NA	NA
SMEL3Ch01	13217809	9	18	7	10	15	4	1	10		0	0.0556	0.2857	0.3	0	0	0	0		0.2222	0.0556	0.4524	0.4889	0	0	NA	0		1	0	0.3684	0.3864	NA	NA	NA	NA
SMEL3Ch01	13217839	9	18	7	10	15	4	1	10		0	0.0556	0.2857	0	0	0	0	0		0	0.0556	0.4524	0	0	0	NA	0		NA	0	0.3684	NA	NA	NA	NA	NA
SMEL3Ch01	13232717	9	18	7	10	15	4	1	9		0.1111	0.0556	0.2857	0	0	0	0	0		0.5278	0.0556	0.5476	0	0	0	NA	0		0.7895	0	0.4783	NA	NA	NA	NA	NA
SMEL3Ch01	13613519	9	18	7	10	15	4	1	10		0	0	0	0	0	0	0	0.3		0	0	0	0	0	0	NA	0.2667		NA	NA	NA	NA	NA	NA	NA	-0.125
SMEL3Ch01	13804911	9	18	7	10	15	4	1	10		0	0	0	0	0	0	0	0.3		0	0	0	0	0	0	NA	0.4889		NA	NA	NA	NA	NA	NA	NA	0.3864
SMEL3Ch01	13804992	9	18	7	10	14	4	1	10		0.3333	0	0.2857	0.1	0	0	0	0		0.5417	0.1111	0.2619	0.2778	0	0	NA	0		0.3846	1	-0.0909	0.64	NA	NA	NA	NA
SMEL3Ch01	13854459	9	18	7	10	15	4	1	10		0	0	0	0	0	0	0	0.3		0	0	0	0	0	0	NA	0.2667		NA	NA	NA	NA	NA	NA	NA	-0.125
SMEL3Ch01	13854460	9	18	7	10	15	4	1	10		0	0.2222	0.1429	0	0	0	0	0		0	0.2876	0.381	0.2	0	0	NA	0		NA	0.2273	0.625	1	NA	NA	NA	NA
SMEL3Ch01	13854522	9	18	7	10	15	4	1	10		0	0	0	0	0	0	0	0.3		0	0	0	0	0	0	NA	0.2667		NA	NA	NA	NA	NA	NA	NA	-0.125
SMEL3Ch01	13870643	9	18	7	10	15	4	1	10		0	0	0	0	0	0	0	0.4		0	0	0	0	0	0	NA	0.4444		NA	NA	NA	NA	NA	NA	NA	0.1
SMEL3Ch01	13870706	9	18	7	10	15	4	1	10		0	0.1667	0	0.1	0	0	0	0		0	0.2484	0	0.1	0	0	NA	0		NA	0.3289	NA	0	NA	NA	NA	NA
SMEL3Ch01	14121139	9	18	7	10	15	4	1	8		0	0	0	0	0	0	0	0.375		0	0	0	0	0	0	NA	0.3214		NA	NA	NA	NA	NA	NA	NA	-0.1667
SMEL3Ch01	14121146	9	18	7	10	15	4	1	9		0.8889	1	0.5714	0.9	0.0667	1	0	0.2222		0.5	0.5	0.4286	0.5	0.0667	0.5	NA	0.2083		-0.7778	-1	-0.3333	-0.8	0	-1	NA	-0.0667
SMEL3Ch01	14247720	9	18	7	10	15	4	1	9		0	0	0	0	0	0	0	0.2222		0	0	0	0	0	0	NA	0.4861		NA	NA	NA	NA	NA	NA	NA	0.5429
SMEL3Ch01	14285463	9	18	7	10	15	4	1	8		0	0	0	0	0	0	0	0.25		0	0	0	0	0	0	NA	0.5179		NA	NA	NA	NA	NA	NA	NA	0.5172
SMEL3Ch01	14709646	9	18	7	10	15	4	1	10		0	0.0556	0	0	0	0	0	0.1		0	0.0556	0	0	0	0	NA	0.1		NA	0	NA	NA	NA	NA	NA	0
SMEL3Ch01	14709665	9	18	7	10	15	4	1	10		0	0.5	0.1429	0.2	0	0	0	0		0	0.5	0.1429	0.1889	0	0	NA	0		NA	0	0	-0.0588	NA	NA	NA	NA
SMEL3Ch01	14709679	9	18	7	10	15	4	1	10		0	0	0	0	0.3333	0	0	0		0	0	0	0	0.3714	0	NA	0		NA	NA	NA	NA	0.1026	NA	NA	NA
SMEL3Ch01	14757995	8	18	7	10	15	4	1	9		0	0	0	0	0	0	0	0.3333		0	0	0	0	0	0	NA	0.5139		NA	NA	NA	NA	NA	NA	NA	0.3514
SMEL3Ch01	15158800	9	18	7	10	15	4	1	9		0.1111	0.0556	0	0.3	0	0	0	0		0.1111	0.1601	0	0.5333	0	0	NA	0		0	0.6531	NA	0.4375	NA	NA	NA	NA
SMEL3Ch01	15808223	9	18	7	10	15	4	1	10		0	0	0	0	0	0	0	0.4		0	0	0	0	0	0	NA	0.3333		NA	NA	NA	NA	NA	NA	NA	-0.2
SMEL3Ch01	15808239	9	18	7	10	15	4	1	10		0	0	0	0	0	0	0	0		0	0	0	0	0	0	NA	0		NA	NA	NA	NA	NA	NA	NA	NA
SMEL3Ch01	15808283	9	18	7	10	15	4	1	9		0	0	0	0	0	0	0	0		0	0	0	0	0	0	NA	0		NA	NA	NA	NA	NA	NA	NA	NA
SMEL3Ch01	15823028	9	18	7	10	15	4	1	8		0	0	0	0	0	0	0	0.125		0	0	0	0	0	0	NA	0.125		NA	NA	NA	NA	NA	NA	NA	0
SMEL3Ch01	16263862	9	18	7	10	15	4	1	9		0	0	0	0	0	0	0	0.3333		0	0	0	0	0	0	NA	0.2917		NA	NA	NA	NA	NA	NA	NA	-0.1429
SMEL3Ch01	17267617	9	18	7	10	15	4	1	8		0.1111	0	0.5714	0.3	0.5333	0	0	0		0.1111	0.2092	0.4286	0.4	0.4952	0	NA	0		0	1	-0.3333	0.25	-0.0769	NA	NA	NA
SMEL3Ch01	17283611	9	18	7	10	15	4	1	10		0	0.3889	0	0	0	0	0	0		0	0.3856	0	0	0	0	NA	0		NA	-0.0085	NA	NA	NA	NA	NA	NA
SMEL3Ch01	17283680	9	18	7	10	15	3	1	10		0	0	0	0.4	0	0	0	0		0	0	0	0.4444	0	0	NA	0		NA	NA	NA	0.1	NA	NA	NA	NA
SMEL3Ch01	17756088	9	18	7	10	15	4	1	10		0	0	0	0	0	0	0	0.2		0	0	0	0	0	0	NA	0.1889		NA	NA	NA	NA	NA	NA	NA	-0.0588
SMEL3Ch01	17824462	9	18	7	10	15	4	1	9		0.3333	0	0.1429	0.4	0.2	0	0	0		0.5139	0.2092	0.1429	0.5111	0.1857	0	NA	0		0.3514	1	0	0.2174	-0.0769	NA	NA	NA
SMEL3Ch01	17824486	9	18	7	10	15	4	1	9		0.2222	0	0.1429	0.4	0.2	0	0	0		0.4861	0	0.1429	0.5111	0.1857	0	NA	0		0.5429	NA	0	0.2174	-0.0769	NA	NA	NA
SMEL3Ch01	18610127	9	18	7	10	15	3	1	9		0	0.3333	0	0	0	0	0	0		0	0.5196	0	0	0	0	NA	0		NA	0.3585	NA	NA	NA	NA	NA	NA
SMEL3Ch01	18655222	9	18	7	10	15	4	1	10		0	0	0	0	0	0	0	0.8		0	0	0	0	0	0	NA	0.5111		NA	NA	NA	NA	NA	NA	NA	-0.5652
SMEL3Ch01	19617412	9	18	7	10	15	4	1	8		0	0	0	0	0	0	0	0.25		0	0	0	0	0	0	NA	0.2321		NA	NA	NA	NA	NA	NA	NA	-0.0769
SMEL3Ch01	20700629	9	17	7	10	15	4	1	10		0.1111	0.5294	0.1429	0.4	0	0	0	0		0.5278	0.4853	0.1429	0.4444	0	0	NA	0		0.7895	-0.0909	0	0.1	NA	NA	NA	NA
SMEL3Ch01	20700668	9	17	7	10	15	4	1	10		0.1111	0.5294	0.1429	0.4	0	0	0	0		0.3056	0.4853	0.1429	0.4444	0	0	NA	0		0.6364	-0.0909	0	0.1	NA	NA	NA	NA
SMEL3Ch01	20700677	9	18	7	10	15	4	1	10		0	0	0	0	0	0	0	0.2		0	0	0	0	0	0	NA	0.1889		NA	NA	NA	NA	NA	NA	NA	-0.0588
SMEL3Ch01	20809782	9	18	7	10	15	4	1	10		0	0	0	0	0	0	0	0.1		0	0	0	0	0	0	NA	0.1		NA	NA	NA	NA	NA	NA	NA	0
SMEL3Ch01	20902556	9	18	7	10	15	4	1	10		0	0.2222	0.2857	0.5	0	0	0	0		0	0.2876	0.2619	0.4778	0	0	NA	0		NA	0.2273	-0.0909	-0.0465	NA	NA	NA	NA
SMEL3Ch01	20958125	9	18	7	10	15	4	1	9		0.2222	0.0556	0.2857	0	0	0	0	0		0.2083	0.0556	0.4524	0	0	0	NA	0		-0.0667	0	0.3684	NA	NA	NA	NA	NA
SMEL3Ch01	22631060	9	18	7	10	14	4	1	8		0	0	0	0	0	0	0	0.375		0	0	0	0	0	0	NA	0.3214		NA	NA	NA	NA	NA	NA	NA	-0.1667
SMEL3Ch01	22631098	9	18	7	10	14	4	1	8		0.3333	0.5	0.4286	0.2	0.3571	0	0	0		0.5139	0.5131	0.3571	0.3444	0.3022	0	NA	0		0.3514	0.0255	-0.2	0.4194	-0.1818	NA	NA	NA
SMEL3Ch01	22709351	9	18	7	10	15	4	1	10		0	0	0	0	0	0	0	0.1		0	0	0	0	0	0	NA	0.1		NA	NA	NA	NA	NA	NA	NA	0
SMEL3Ch01	22709408	9	18	7	10	15	4	1	10		0	0.0556	0.1429	0	0	0	0	0		0	0.1601	0.1429	0	0	0	NA	0		NA	0.6531	0	NA	NA	NA	NA	NA
SMEL3Ch01	23694340	9	18	7	10	15	4	1	10		0.1111	0.2778	0.1429	0	0	0	0	0		0.1111	0.5196	0.5238	0.2	0	0	NA	0		0	0.4654	0.7273	1	NA	NA	NA	NA
SMEL3Ch01	23902906	9	18	6	10	15	4	1	9		0	0	0	0	0	0	0	0.4444		0	0	0	0	0	0	NA	0.5278		NA	NA	NA	NA	NA	NA	NA	0.1579
SMEL3Ch01	23982996	9	18	7	10	14	4	1	10		0	0	0	0	0	0	0	0		0	0	0	0	0	0	NA	0		NA	NA	NA	NA	NA	NA	NA	NA
SMEL3Ch01	23982998	9	18	7	10	14	4	1	10		0	0	0	0	0	0	0	0		0	0	0	0	0	0	NA	0		NA	NA	NA	NA	NA	NA	NA	NA
SMEL3Ch01	26295091	9	18	7	10	14	4	1	9		0	0.5	0	0	0	0	0	0.1111		0	0.5131	0	0	0	0	NA	0.1111		NA	0.0255	NA	NA	NA	NA	NA	0
SMEL3Ch01	26549363	9	18	7	10	15	4	1	10		0	0	0	0.2	0	0	0	0		0	0	0	0.3444	0	0	NA	0		NA	NA	NA	0.4194	NA	NA	NA	NA
SMEL3Ch01	26549447	9	18	7	10	15	4	1	10		0	0	0	0	0	0	0	0.6		0	0	0	0	0	0	NA	0.5		NA	NA	NA	NA	NA	NA	NA	-0.2
SMEL3Ch01	26636994	9	18	7	10	15	4	1	10		0	0.3333	0.1429	0	0.3333	0	0	0		0	0.2843	0.1429	0.2	0.4381	0	NA	0		NA	-0.1724	0	1	0.2391	NA	NA	NA
SMEL3Ch01	26637023	9	18	7	10	15	4	1	10		0	0	0	0	0	0	0	0.5		0	0	0	0	0	0	NA	0.4778		NA	NA	NA	NA	NA	NA	NA	-0.0465
SMEL3Ch01	26637076	9	18	7	10	15	4	1	10		0	0	0	0	0	0	0	0.6		0	0	0	0	0	0	NA	0.4333		NA	NA	NA	NA	NA	NA	NA	-0.3846
SMEL3Ch01	26652892	9	18	7	10	15	4	1	10		0	0	0	0	0	0	0	0.5		0	0	0	0	0	0	NA	0.3889		NA	NA	NA	NA	NA	NA	NA	-0.2857
SMEL3Ch01	26727317	9	18	7	10	15	4	1	9		0.1111	0.3333	0	0	0	0	0	0.4444		0.4444	0.2843	0	0	0	0	NA	0.5278		0.75	-0.1724	NA	NA	NA	NA	NA	0.1579
SMEL3Ch01	26727381	9	18	7	10	15	4	1	9		0	0	0	0	0	0	0	0.3333		0	0	0	0	0	0	NA	0.2917		NA	NA	NA	NA	NA	NA	NA	-0.1429
SMEL3Ch01	26857675	9	18	7	10	15	4	1	9		0	0.0556	0.1429	0	0	0	0	0.2222		0	0.0556	0.1429	0	0	0	NA	0.4861		NA	0	0	NA	NA	NA	NA	0.5429
SMEL3Ch01	26857677	9	18	7	10	15	4	1	9		0	0	0	0	0	0	0	0		0	0.2092	0	0	0	0	NA	0		NA	1	NA	NA	NA	NA	NA	NA
SMEL3Ch01	27240466	8	18	7	10	15	4	1	9		0	0	0	0	0	0	0	0.2222		0	0	0	0	0	0	NA	0.375		NA	NA	NA	NA	NA	NA	NA	0.4074
SMEL3Ch01	27341529	9	18	7	10	15	4	1	9		0.1111	0.2222	0.4286	0	0	0	0	0		0.1111	0.2876	0.5476	0	0	0	NA	0		0	0.2273	0.2174	NA	NA	NA	NA	NA
SMEL3Ch01	27341540	9	18	7	10	15	4	1	9		0.3333	0	0.1429	0	0	0	0	0		0.2917	0	0.1429	0	0	0	NA	0		-0.1429	NA	0	NA	NA	NA	NA	NA
SMEL3Ch01	27341552	9	18	7	10	15	4	1	9		0	0	0	0	0	0	0	0.3333		0	0	0	0	0	0	NA	0.2917		NA	NA	NA	NA	NA	NA	NA	-0.1429
SMEL3Ch01	27341558	9	18	7	10	15	4	1	9		0	0	0	0	0	0	0	0.3333		0	0	0	0	0	0	NA	0.2917		NA	NA	NA	NA	NA	NA	NA	-0.1429
SMEL3Ch01	27623320	9	18	7	10	15	4	1	9		0	0	0	0	0.4	0	0	0		0	0	0	0	0.4619	0	NA	0		NA	NA	NA	NA	0.134	NA	NA	NA
SMEL3Ch01	28721601	9	18	7	10	15	4	1	10		0	0	0	0	0	0	0	0.6		0	0	0	0	0	0	NA	0.4333		NA	NA	NA	NA	NA	NA	NA	-0.3846
SMEL3Ch01	28721650	9	18	7	10	15	4	1	10		0	0	0	0	0	0	0	0.6		0	0	0	0	0	0	NA	0.4333		NA	NA	NA	NA	NA	NA	NA	-0.3846
SMEL3Ch01	29752502	9	18	6	10	15	4	1	9		0	0	0	0.3	0	0	0	0		0	0	0	0.4	0	0	NA	0		NA	NA	NA	0.25	NA	NA	NA	NA
SMEL3Ch01	29752507	9	18	6	10	15	4	1	9		0	0	0	0.3	0	0	0	0		0	0	0	0.4	0	0	NA	0		NA	NA	NA	0.25	NA	NA	NA	NA
SMEL3Ch01	29752513	9	18	6	10	15	4	1	9		0.4444	0	0	0	0	0	0	0		0.3611	0	0	0	0	0	NA	0		-0.2308	NA	NA	NA	NA	NA	NA	NA
SMEL3Ch01	29752526	9	18	6	10	15	4	1	9		0	0	0.1667	0.6	0	0	0	0		0	0	0.1667	0.5	0	0	NA	0		NA	NA	0	-0.2	NA	NA	NA	NA
SMEL3Ch01	30429832	9	18	7	10	15	4	1	9		0.2222	0.3889	0	0.2	0.2667	0	0	0		0.2083	0.5163	0	0.3444	0.4095	0	NA	0		-0.0667	0.2468	NA	0.4194	0.3488	NA	NA	NA
SMEL3Ch01	30644589	9	18	7	10	15	4	1	9		0	0	0	0	0	0	0	0.3333		0	0	0	0	0	0	NA	0.2917		NA	NA	NA	NA	NA	NA	NA	-0.1429
SMEL3Ch01	32028990	8	18	7	10	15	4	1	9		0.5	0	0	0	0	0	0	0		0.5357	0	0	0	0	0	NA	0		0.0667	NA	NA	NA	NA	NA	NA	NA
SMEL3Ch01	32234562	9	18	7	10	15	4	1	10		0	0	0	0	0	0	0	0.3		0	0	0	0	0	0	NA	0.2667		NA	NA	NA	NA	NA	NA	NA	-0.125
SMEL3Ch01	34116676	9	18	7	10	15	4	1	9		0	0	0	0	0	0	0	0.2222		0	0	0	0	0	0	NA	0.2083		NA	NA	NA	NA	NA	NA	NA	-0.0667
SMEL3Ch01	34116684	9	18	7	10	15	4	1	9		0	0	0	0	0.4	0	0	0		0	0	0	0	0.4619	0	NA	0		NA	NA	NA	NA	0.134	NA	NA	NA
SMEL3Ch01	35778770	9	18	7	10	15	3	1	9		0	0	0	0	0	0	0	0.2222		0	0	0	0	0	0	NA	0.2083		NA	NA	NA	NA	NA	NA	NA	-0.0667
SMEL3Ch01	35778772	9	18	7	10	15	3	1	9		0.1111	0	0	0	0	0	0	0		0.4444	0	0	0.2	0	0	NA	0		0.75	NA	NA	1	NA	NA	NA	NA
SMEL3Ch01	36245455	9	18	6	10	15	4	1	10		0.5556	0.1667	0.8333	0.5	0	0	0	0		0.4167	0.4444	0.5	0.4778	0	0	NA	0		-0.3333	0.625	-0.6667	-0.0465	NA	NA	NA	NA
SMEL3Ch01	36245483	9	18	6	10	15	4	1	9		0.2222	0.2222	0.8333	0.1	0	0	0	0.2222		0.2083	0.4967	0.5	0.2778	0	0	NA	0.5208		-0.0667	0.5526	-0.6667	0.64	NA	NA	NA	0.5733
SMEL3Ch01	36245491	9	18	6	10	15	4	1	10		0.5556	0.1667	0.8333	0.5	0	0	0	0		0.4167	0.4444	0.5	0.4778	0	0	NA	0		-0.3333	0.625	-0.6667	-0.0465	NA	NA	NA	NA
SMEL3Ch01	37171714	9	18	7	10	15	4	1	10		0	0	0	0	0	0	0	0.3		0	0	0	0	0	0	NA	0.4		NA	NA	NA	NA	NA	NA	NA	0.25
SMEL3Ch01	44743591	9	18	7	10	15	4	1	9		0.3333	0.2778	0.5714	0	0.4	0	0	0.1111		0.2917	0.3235	0.5238	0	0.4619	0	NA	0.3056		-0.1429	0.1414	-0.0909	NA	0.134	NA	NA	0.6364
SMEL3Ch01	44743609	9	18	7	10	15	4	1	9		0	0	0	0	0	0	0	0.4444		0	0	0	0	0	0	NA	0.4722		NA	NA	NA	NA	NA	NA	NA	0.0588
SMEL3Ch01	47116320	9	18	7	10	15	4	1	9		0	0	0	0	0	0	0	0.4444		0	0	0	0	0	0	NA	0.4722		NA	NA	NA	NA	NA	NA	NA	0.0588
SMEL3Ch01	65709140	9	18	7	10	15	4	1	8		0	0	0	0	0	0	0	0.625		0	0	0	0	0	0	NA	0.4464		NA	NA	NA	NA	NA	NA	NA	-0.4
SMEL3Ch01	68816917	9	18	7	10	15	4	1	10		0	0	0	0	0	0	0	0.1		0	0	0	0	0	0	NA	0.2778		NA	NA	NA	NA	NA	NA	NA	0.64
SMEL3Ch01	68816956	9	18	7	10	15	4	1	10		0.2222	0	0.1429	0.3	0	0	0	0.1		0.375	0	0.1429	0.4889	0	0	NA	0.2778		0.4074	NA	0	0.3864	NA	NA	NA	0.64
SMEL3Ch01	68816981	9	18	7	10	15	4	1	10		0.2222	0	0.1429	0.3	0	0	0	0		0.375	0	0.1429	0.4889	0	0	NA	0		0.4074	NA	0	0.3864	NA	NA	NA	NA
SMEL3Ch01	68817002	9	18	7	10	15	4	1	10		0.2222	0	0.1429	0.3	0	0	0	0.1		0.375	0	0.1429	0.4889	0	0	NA	0.2778		0.4074	NA	0	0.3864	NA	NA	NA	0.64
SMEL3Ch01	74322382	9	18	7	10	14	4	1	10		0	0	0	0	0	0	0	0		0	0	0	0	0	0	NA	0.2		NA	NA	NA	NA	NA	NA	NA	1
SMEL3Ch01	77876185	9	18	7	10	15	4	1	9		0	0	0	0	0	0	0	0.2222		0	0	0	0	0	0	NA	0.2083		NA	NA	NA	NA	NA	NA	NA	-0.0667
SMEL3Ch01	77876189	8	18	7	10	15	4	1	9		0.25	0	0	0	0	0	0	0.2222		0.4107	0	0	0	0	0	NA	0.2083		0.3913	NA	NA	NA	NA	NA	NA	-0.0667
SMEL3Ch01	77876209	8	18	7	10	15	4	1	9		0.25	0	0	0	0	0	0	0		0.4107	0	0	0	0	0	NA	0		0.3913	NA	NA	NA	NA	NA	NA	NA
SMEL3Ch01	77876230	9	18	7	10	15	4	1	8		0	0	0	0	0	0	0	0		0	0	0	0	0	0	NA	0		NA	NA	NA	NA	NA	NA	NA	NA
SMEL3Ch01	96463773	9	18	7	10	15	4	1	9		0	0	0	0	0	0	0	0.6667		0	0	0	0	0	0	NA	0.4583		NA	NA	NA	NA	NA	NA	NA	-0.4545
SMEL3Ch01	97891671	9	18	7	10	15	4	1	10		0	0.2222	0	0.1	0	0	0	0		0	0.3595	0	0.1	0	0	NA	0		NA	0.3818	NA	0	NA	NA	NA	NA
SMEL3Ch01	100696817	9	18	7	10	15	4	1	10		0	0	0	0	0	0	0	0.7		0	0	0	0	0	0	NA	0.5111		NA	NA	NA	NA	NA	NA	NA	-0.3696
SMEL3Ch01	107618692	9	18	7	10	15	4	1	9		0	0	0	0	0	0	0	0.3333		0	0	0	0	0	0	NA	0.2917		NA	NA	NA	NA	NA	NA	NA	-0.1429
SMEL3Ch01	107919507	9	18	6	10	15	4	1	10		0.3333	0.2778	0.6667	0.3	0.0667	0	0	0		0.2917	0.3235	0.4667	0.5333	0.0667	0	NA	0		-0.1429	0.1414	-0.4286	0.4375	0	NA	NA	NA
SMEL3Ch01	107919523	9	18	6	10	15	4	1	10		0.3333	0.2778	0.6667	0.3	0	0	0	0.4		0.2917	0.3235	0.4667	0.5333	0	0	NA	0.5111		-0.1429	0.1414	-0.4286	0.4375	NA	NA	NA	0.2174
SMEL3Ch01	108702585	9	18	7	10	15	4	1	9		0	0.0556	0	0.1	0	0	0	0		0	0.0556	0	0.1	0	0	NA	0		NA	0	NA	0	NA	NA	NA	NA
SMEL3Ch01	108793665	9	18	7	10	15	4	1	10		0.1111	0	0	0	0	0	0	0		0.1111	0	0	0.2	0	0	NA	0		0	NA	NA	1	NA	NA	NA	NA
SMEL3Ch01	114877892	8	18	7	10	14	4	1	10		0	0	0	0.1	0	0	0	0		0	0	0	0.1	0	0	NA	0		NA	NA	NA	0	NA	NA	NA	NA
SMEL3Ch01	120164669	9	18	7	10	15	4	1	10		0	0	0	0.2	0	0	0	0		0	0	0	0.4556	0	0	NA	0		NA	NA	NA	0.561	NA	NA	NA	NA
SMEL3Ch01	120164708	9	18	7	10	15	4	1	10		0	0	0	0	0	0	0	0		0	0	0	0	0	0	NA	0		NA	NA	NA	NA	NA	NA	NA	NA
SMEL3Ch01	120164736	9	18	7	10	15	4	1	10		0	0	0	0	0.3333	0	0	0		0	0	0	0	0.4857	0	NA	0		NA	NA	NA	NA	0.3137	NA	NA	NA
SMEL3Ch01	120273445	9	18	7	10	15	4	1	10		0.7778	1	0.8571	1	1	1	0	0.3		0.4861	0.5	0.5	0.5	0.5	0.5	NA	0.2667		-0.6	-1	-0.7143	-1	-1	-1	NA	-0.125
SMEL3Ch01	121835868	9	18	7	10	15	4	1	10		0	0	0	0.3	0.4	0	0	0.1		0	0	0	0.4	0.5	0	NA	0.1		NA	NA	NA	0.25	0.2	NA	NA	0
SMEL3Ch01	126193536	9	18	7	10	15	4	1	10		0.3333	0	0	0.4	0	0	0	0		0.2917	0	0	0.3333	0	0	NA	0		-0.1429	NA	NA	-0.2	NA	NA	NA	NA
SMEL3Ch01	126193537	9	18	7	10	15	4	1	10		0.3333	0.2222	0.1429	0.6	0.3333	0	0	0.2		0.5139	0.2026	0.1429	0.5	0.4381	0	NA	0.1889		0.3514	-0.0968	0	-0.2	0.2391	NA	NA	-0.0588
SMEL3Ch01	126925765	9	18	7	10	15	4	1	8		0	0	0	0	0	0	0	0.5		0	0	0	0	0	0	NA	0.5		NA	NA	NA	NA	NA	NA	NA	0
SMEL3Ch01	126925774	9	18	7	10	15	4	1	8		0	0	0	0	0	0	0	0.25		0	0	0	0	0	0	NA	0.2321		NA	NA	NA	NA	NA	NA	NA	-0.0769
SMEL3Ch01	126925792	9	18	7	10	15	4	1	8		0.2222	0.5	0.2857	0.2	0.4	0	0	0.5		0.2083	0.5131	0.4524	0.5222	0.4048	0	NA	0.3929		-0.0667	0.0255	0.3684	0.617	0.0118	NA	NA	-0.2727
SMEL3Ch01	127971996	9	18	7	10	15	4	1	9		0	0	0	0.1	0	0	0	0.5556		0	0	0	0.1	0	0	NA	0.4167		NA	NA	NA	0	NA	NA	NA	-0.3333
SMEL3Ch01	127972036	9	18	7	10	15	4	1	9		0.1111	0.3333	0.2857	0.4	0.2	0	0	0		0.1111	0.3562	0.4524	0.5111	0.1857	0	NA	0		0	0.0642	0.3684	0.2174	-0.0769	NA	NA	NA
SMEL3Ch01	129124066	8	18	7	10	15	4	1	9		0.25	0.2778	0.2857	0.4	0.4	0	0	0.2222		0.5536	0.4412	0.2619	0.5111	0.4048	0	NA	0.2083		0.5484	0.3704	-0.0909	0.2174	0.0118	NA	NA	-0.0667
SMEL3Ch01	129124070	8	18	7	10	15	4	1	9		0	0	0	0	0	0	0	0.2222		0	0	0	0	0	0	NA	0.375		NA	NA	NA	NA	NA	NA	NA	0.4074
SMEL3Ch01	129229660	9	18	6	10	15	4	1	8		0	0.0556	0.5	0.3	0	0	0	0		0	0.3301	0.5333	0.4889	0	0	NA	0		NA	0.8317	0.0625	0.3864	NA	NA	NA	NA
SMEL3Ch01	129229699	9	18	7	10	15	4	1	8		0.1111	0.2222	0	0	0.2	0	0	0.125		0.1111	0.2026	0	0	0.1857	0	NA	0.125		0	-0.0968	NA	NA	-0.0769	NA	NA	0
SMEL3Ch01	129229705	8	18	7	10	15	4	1	8		0.125	0	0	0	0	0	0	0		0.125	0	0	0.2	0	0	NA	0		0	NA	NA	1	NA	NA	NA	NA
SMEL3Ch01	129913893	9	18	7	10	15	4	1	10		0.5556	0.1111	0	0.2	0.4667	0	0	0.4		0.4167	0.2059	0	0.3444	0.5095	0	NA	0.4444		-0.3333	0.4603	NA	0.4194	0.0841	NA	NA	0.1
SMEL3Ch01	129933069	9	18	7	10	15	4	1	10		0	0.2222	0.1429	0.4	0	0	0	0		0.2222	0.2876	0.1429	0.5111	0	0	NA	0		1	0.2273	0	0.2174	NA	NA	NA	NA
SMEL3Ch01	130227968	9	18	7	10	15	4	1	10		0.1111	0	0	0	0.4667	0	0	0		0.1111	0	0	0	0.5095	0	NA	0		0	NA	NA	NA	0.0841	NA	NA	NA
SMEL3Ch01	130266746	9	18	7	10	15	4	1	8		0	0.0556	0	0	0	0	0	0		0	0.0556	0	0	0	0	NA	0		NA	0	NA	NA	NA	NA	NA	NA
SMEL3Ch01	130266747	9	18	7	10	15	4	1	8		0	0.0556	0	0	0	0	0	0		0	0.0556	0	0	0	0	NA	0		NA	0	NA	NA	NA	NA	NA	NA
SMEL3Ch01	130362589	9	18	7	10	15	4	1	9		0	0	0	0	0.5333	0	0	0		0	0	0	0	0.5143	0	NA	0		NA	NA	NA	NA	-0.037	NA	NA	NA
SMEL3Ch01	131206377	9	18	7	10	15	4	1	10		0	0	0	0	0	0	0	0.4		0	0	0	0	0	0	NA	0.3333		NA	NA	NA	NA	NA	NA	NA	-0.2
SMEL3Ch01	131206385	9	18	7	10	15	4	1	10		0	0	0	0	0	0	0	0.7		0	0	0	0	0	0	NA	0.4667		NA	NA	NA	NA	NA	NA	NA	-0.5
SMEL3Ch01	131693872	9	18	7	10	15	4	1	10		0	0.4444	0	0	0	0	0	0		0	0.5163	0	0	0	0	NA	0		NA	0.1392	NA	NA	NA	NA	NA	NA
SMEL3Ch01	131727383	9	18	7	10	15	4	1	8		0.3333	0.2222	0	0.2	0.1333	0	0	0.625		0.2917	0.2876	0	0.3444	0.1286	0	NA	0.5179		-0.1429	0.2273	NA	0.4194	-0.037	NA	NA	-0.2069
SMEL3Ch01	133207339	9	18	6	10	15	4	1	9		0	0	0.5	0.2	0	0	0	0		0	0.1111	0.5333	0.1889	0	0	NA	0		NA	1	0.0625	-0.0588	NA	NA	NA	NA
SMEL3Ch01	133620009	9	18	7	10	15	4	1	9		0	0	0	0	0	0	0	0.3333		0	0	0	0	0	0	NA	0.2917		NA	NA	NA	NA	NA	NA	NA	-0.1429
SMEL3Ch01	134038738	9	18	6	10	15	3	1	9		0.3333	0.2222	0.5	0.1	0.3333	0	0	0.4444		0.4306	0.4641	0.4	0.1	0.4857	0	NA	0.5278		0.2258	0.5211	-0.25	0	0.3137	NA	NA	0.1579
SMEL3Ch01	134080162	9	18	7	10	15	4	1	8		0	0	0	0	0	0	0	0.5		0	0	0	0	0	0	NA	0.3929		NA	NA	NA	NA	NA	NA	NA	-0.2727
SMEL3Ch01	134749848	9	18	7	10	15	4	1	10		0.3333	0.2778	0.5714	0.4	0	0	0	0		0.2917	0.4412	0.5238	0.5111	0	0	NA	0		-0.1429	0.3704	-0.0909	0.2174	NA	NA	NA	NA
SMEL3Ch01	134749857	9	18	7	10	15	4	1	10		0	0	0	0	0	0	0	0.5		0	0	0	0	0	0	NA	0.5222		NA	NA	NA	NA	NA	NA	NA	0.0426
SMEL3Ch01	134749860	9	18	7	10	15	4	1	10		0	0	0	0.2	0	0	0	0		0	0	0	0.3444	0	0	NA	0		NA	NA	NA	0.4194	NA	NA	NA	NA
SMEL3Ch01	135080152	9	18	6	10	15	4	1	10		0.2222	0.4444	0.1667	0.2	0.0667	0	0	0		0.5417	0.5098	0.1667	0.1889	0.0667	0	NA	0		0.5897	0.1282	0	-0.0588	0	NA	NA	NA
SMEL3Ch01	135294245	9	18	7	10	15	4	1	10		0	0	0	0	0	0	0	0.2		0	0	0	0	0	0	NA	0.1889		NA	NA	NA	NA	NA	NA	NA	-0.0588
SMEL3Ch01	135294277	9	18	7	10	15	4	1	10		0	0	0	0	0	0	0	0.2		0	0	0	0	0	0	NA	0.1889		NA	NA	NA	NA	NA	NA	NA	-0.0588
SMEL3Ch01	136361902	9	18	7	10	15	4	1	10		0	0	0.2857	0.1	0	0	0	0		0	0.2092	0.5476	0.1	0	0	NA	0		NA	1	0.4783	0	NA	NA	NA	NA
SMEL3Ch01	136392923	9	18	7	10	15	4	1	10		0	0	0	0	0	0	0	0.7		0	0	0	0	0	0	NA	0.5111		NA	NA	NA	NA	NA	NA	NA	-0.3696
SMEL3Ch01	136392974	9	18	7	10	15	4	1	10		0	0	0	0	0	0	0	0.6		0	0	0	0	0	0	NA	0.5		NA	NA	NA	NA	NA	NA	NA	-0.2
SMEL3Ch01	136423896	9	18	7	10	15	4	1	9		0.3333	0	0.2857	0.5	0	0	0	0.1111		0.5139	0	0.4524	0.5222	0	0	NA	0.1111		0.3514	NA	0.3684	0.0426	NA	NA	NA	0
SMEL3Ch02	9443326	9	18	7	10	15	4	1	10		0	0	0	0	0	0	0	0.5		0	0	0	0	0	0	NA	0.5222		NA	NA	NA	NA	NA	NA	NA	0.0426
SMEL3Ch02	9458032	9	18	6	10	15	4	1	10		0.5556	0.2778	0.1667	0.2	0.5333	0	0	0		0.5	0.4412	0.1667	0.1889	0.5143	0	NA	0		-0.1111	0.3704	0	-0.0588	-0.037	NA	NA	NA
SMEL3Ch02	13354325	9	18	7	10	15	4	1	10		0	0	0	0	0	0	0	0		0	0	0	0	0	0	NA	0		NA	NA	NA	NA	NA	NA	NA	NA
SMEL3Ch02	22210815	9	18	7	10	15	4	1	9		0	0	0	0.3	0	0	0	0		0	0	0	0.4	0	0	NA	0		NA	NA	NA	0.25	NA	NA	NA	NA
SMEL3Ch02	22210832	9	18	7	10	15	4	1	9		0	0.2222	0	0	0	0	0	0		0	0.3595	0	0	0	0	NA	0		NA	0.3818	NA	NA	NA	NA	NA	NA
SMEL3Ch02	22262101	9	18	7	10	15	4	1	10		0.2222	0	0	0.5	0	0	0	0		0.2083	0	0	0.3889	0	0	NA	0		-0.0667	NA	NA	-0.2857	NA	NA	NA	NA
SMEL3Ch02	22352820	9	18	7	10	15	4	1	8		0.7778	0.7222	1	0.4	1	0	1	0		0.5139	0.4673	0.5	0.3333	0.5	0	NA	0		-0.5135	-0.5455	-1	-0.2	-1	NA	NA	NA
SMEL3Ch02	22352853	9	18	7	10	15	4	1	8		0	0	0	0	0	0	0	0.625		0	0	0	0	0	0	NA	0.5179		NA	NA	NA	NA	NA	NA	NA	-0.2069
SMEL3Ch02	28347792	9	18	6	10	15	4	1	10		0.5556	0.2778	0	0.2	0	0	0	0.2		0.4167	0.4412	0	0.5222	0	0	NA	0.1889		-0.3333	0.3704	NA	0.617	NA	NA	NA	-0.0588
SMEL3Ch02	29771167	9	18	7	10	15	4	1	8		0	0	0	0	0.5333	0	0	0.25		0	0	0	0	0.5143	0	NA	0.2321		NA	NA	NA	NA	-0.037	NA	NA	-0.0769
SMEL3Ch02	29805080	9	18	7	10	15	4	1	10		0	0	0	0	0	0	0	0.4		0	0	0	0	0	0	NA	0.4444		NA	NA	NA	NA	NA	NA	NA	0.1
SMEL3Ch02	30334909	9	18	7	10	15	4	1	10		0	0	0	0	0.5333	0	0	0		0	0	0	0	0.5143	0	NA	0		NA	NA	NA	NA	-0.037	NA	NA	NA
SMEL3Ch02	37502279	9	18	6	10	14	4	1	9		0.3333	0.0556	0	0.3	0.0714	0	0	0		0.5417	0.1601	0	0.5333	0.0714	0	NA	0		0.3846	0.6531	NA	0.4375	0	NA	NA	NA
SMEL3Ch02	38063497	9	18	7	10	15	4	1	8		0	0	0	0	0	0	0	0.625		0	0	0	0	0	0	NA	0.5179		NA	NA	NA	NA	NA	NA	NA	-0.2069
SMEL3Ch02	58246235	9	18	7	10	15	3	1	10		0	0.0556	0.4286	0	0	0	0	0		0	0.0556	0.3571	0	0	0	NA	0		NA	0	-0.2	NA	NA	NA	NA	NA
SMEL3Ch02	58887818	9	18	6	10	15	4	1	10		0.3333	0.2222	0.5	0.4	0.6	0	0	0		0.5139	0.2026	0.4	0.5111	0.5143	0	NA	0		0.3514	-0.0968	-0.25	0.2174	-0.1667	NA	NA	NA
SMEL3Ch02	58983014	9	18	7	10	15	4	1	9		0.2222	0	0.1429	0.5	0	0	0	0.2222		0.5417	0	0.1429	0.4778	0	0	NA	0.2083		0.5897	NA	0	-0.0465	NA	NA	NA	-0.0667
SMEL3Ch02	60158080	9	18	7	10	15	4	1	9		0	0	0	0	0	0	0	0.2222		0	0	0	0	0	0	NA	0.2083		NA	NA	NA	NA	NA	NA	NA	-0.0667
SMEL3Ch02	60158108	8	18	7	10	15	4	1	9		0	0	0	0	0	0	0	0.6667		0	0	0	0	0	0	NA	0.5139		NA	NA	NA	NA	NA	NA	NA	-0.2973
SMEL3Ch02	72346053	9	18	7	10	15	4	1	10		0.1111	0.0556	0.7143	0	0	0	1	0		0.1111	0.0556	0.4762	0	0	0	NA	0		0	0	-0.5	NA	NA	NA	NA	NA
SMEL3Ch02	72346055	9	18	7	10	15	4	1	10		0.1111	0.0556	0.7143	0	0	0	1	0		0.1111	0.0556	0.4762	0	0	0	NA	0		0	0	-0.5	NA	NA	NA	NA	NA
SMEL3Ch02	72346103	9	18	7	10	15	4	1	10		0	0	0	0	0	0	0	0.2		0	0	0	0	0	0	NA	0.1889		NA	NA	NA	NA	NA	NA	NA	-0.0588
SMEL3Ch02	74262323	9	18	7	10	15	4	1	10		1	0.5556	1	1	0.8	0.5	1	0		0.5	0.4085	0.5	0.5	0.4857	0.4167	NA	0		-1	-0.36	-1	-1	-0.6471	-0.2	NA	NA
SMEL3Ch02	76508645	9	18	7	10	15	4	1	10		0.3333	0	0	0.4	0.0667	0	0	0.5		0.4306	0	0	0.4444	0.0667	0	NA	0.3889		0.2258	NA	NA	0.1	0	NA	NA	-0.2857
SMEL3Ch02	76508693	9	18	7	10	15	4	1	10		0.3333	0	0	0.4	0.0667	0	0	0		0.4306	0	0	0.4444	0.0667	0	NA	0		0.2258	NA	NA	0.1	0	NA	NA	NA
SMEL3Ch02	76777956	8	18	7	10	15	3	1	9		0.5	0.3889	0.1429	0.3	0.4667	0	0	0.2222		0.5	0.5163	0.1429	0.4889	0.519	0	NA	0.2083		0	0.2468	0	0.3864	0.1009	NA	NA	-0.0667
SMEL3Ch02	76777963	8	18	7	10	15	4	1	9		0.5	0.3889	0.1429	0.3	0.4667	0	0	0.3333		0.5	0.5163	0.1429	0.4889	0.519	0	NA	0.2917		0	0.2468	0	0.3864	0.1009	NA	NA	-0.1429
SMEL3Ch02	76777985	8	18	7	10	15	3	1	9		0.5	0.3889	0.1429	0.3	0.4667	0	0	0.2222		0.5	0.5163	0.1429	0.4889	0.519	0	NA	0.2083		0	0.2468	0	0.3864	0.1009	NA	NA	-0.0667
SMEL3Ch02	76927503	9	18	7	10	15	4	1	10		0	0	0	0	0	0	0	0.3		0	0	0	0	0	0	NA	0.2667		NA	NA	NA	NA	NA	NA	NA	-0.125
SMEL3Ch02	77030658	9	18	7	10	15	4	1	10		0	0	0	0	0.4667	0	0	0		0	0	0	0	0.519	0	NA	0		NA	NA	NA	NA	0.1009	NA	NA	NA
SMEL3Ch02	77186854	9	18	7	10	15	4	1	10		0	0.1111	0.7143	0.3	0	0	0	0		0	0.1078	0.4762	0.4889	0	0	NA	0		NA	-0.0303	-0.5	0.3864	NA	NA	NA	NA
SMEL3Ch02	77186862	9	18	7	10	15	4	1	10		0.6667	0.1667	0.7143	0.3	0	0	0	0.1		0.4583	0.1569	0.5238	0.4889	0	0	NA	0.1		-0.4545	-0.0625	-0.3636	0.3864	NA	NA	NA	0
SMEL3Ch02	77264875	9	18	7	10	15	4	1	9		0	0	0	0	0	0	0	0.2222		0	0	0	0	0	0	NA	0.375		NA	NA	NA	NA	NA	NA	NA	0.4074
SMEL3Ch02	77309308	9	18	7	10	15	4	1	10		0	0	0	0	0	0	0	0.2		0	0	0	0	0	0	NA	0.4556		NA	NA	NA	NA	NA	NA	NA	0.561
SMEL3Ch02	77403165	9	18	7	10	15	4	1	9		0	0	0	0	0	0	0	0		0	0	0	0	0	0	NA	0		NA	NA	NA	NA	NA	NA	NA	NA
SMEL3Ch02	79056028	9	18	7	10	15	4	1	10		0.3333	0.3333	0.2857	0.4	0	0	0	0.1		0.2917	0.415	0.2619	0.3333	0	0	NA	0.1		-0.1429	0.1969	-0.0909	-0.2	NA	NA	NA	0
SMEL3Ch02	79056029	9	18	7	10	15	4	1	10		0.3333	0.3333	0.2857	0.4	0	0	0	0.1		0.2917	0.415	0.2619	0.3333	0	0	NA	0.1		-0.1429	0.1969	-0.0909	-0.2	NA	NA	NA	0
SMEL3Ch02	79056069	9	18	7	10	15	4	1	10		0	0	0	0	0.2667	0	0	0		0	0	0	0	0.5048	0	NA	0		NA	NA	NA	NA	0.4717	NA	NA	NA
SMEL3Ch02	79098361	9	18	7	10	15	3	1	10		0	0	0	0	0	0	0	0.2		0	0	0	0	0	0	NA	0.1889		NA	NA	NA	NA	NA	NA	NA	-0.0588
SMEL3Ch02	79157240	9	18	7	10	15	4	1	9		0	0	0	0	0	0	0	0.3333		0	0	0	0	0	0	NA	0.2917		NA	NA	NA	NA	NA	NA	NA	-0.1429
SMEL3Ch02	79998062	9	18	7	10	15	4	1	10		0	0	0	0	0	0	0	0.3		0	0	0	0	0	0	NA	0.2667		NA	NA	NA	NA	NA	NA	NA	-0.125
SMEL3Ch02	80205896	9	17	6	10	15	4	1	10		0.3333	0.4118	0.5	0.2	0	0	0	0		0.5417	0.3346	0.4	0.4556	0	0	NA	0		0.3846	-0.2308	-0.25	0.561	NA	NA	NA	NA
SMEL3Ch02	80371954	9	18	7	10	15	4	1	8		0	0	0	0	0	0	0	0		0	0.2092	0	0	0	0	NA	0		NA	1	NA	NA	NA	NA	NA	NA
SMEL3Ch02	81041629	8	18	7	10	15	4	1	9		0	0	0	0	0.2667	0	0	0		0	0	0	0	0.5048	0	NA	0		NA	NA	NA	NA	0.4717	NA	NA	NA
SMEL3Ch02	81136891	9	18	7	10	15	3	1	9		0	0	0	0.2	0	0	0	0		0	0	0	0.1889	0.1333	0	NA	0		NA	NA	NA	-0.0588	1	NA	NA	NA
SMEL3Ch02	81163276	9	18	7	10	15	4	1	10		0	0	0	0	0	0	0	0.7		0	0	0	0	0	0	NA	0.5111		NA	NA	NA	NA	NA	NA	NA	-0.3696
SMEL3Ch02	81261764	9	18	7	10	15	4	1	10		0	0	0	0.3	0	0	0	0		0	0	0	0.2667	0	0	NA	0		NA	NA	NA	-0.125	NA	NA	NA	NA
SMEL3Ch02	81507615	9	18	7	10	15	4	1	10		0.1111	0.2222	0.4286	0.1	0	0	0	0.1		0.3056	0.3595	0.5476	0.1	0.1333	0	NA	0.1		0.6364	0.3818	0.2174	0	1	NA	NA	0
SMEL3Ch02	81836078	9	18	7	10	15	3	1	10		0	0.3333	0.5714	0	0	0	0	0		0	0.4608	0.4286	0	0	0	NA	0		NA	0.2766	-0.3333	NA	NA	NA	NA	NA
SMEL3Ch02	81982889	9	18	7	10	15	4	1	10		0	0	0	0	0	0	0	0.3		0	0	0	0	0	0	NA	0.4		NA	NA	NA	NA	NA	NA	NA	0.25
SMEL3Ch02	82195586	9	18	7	10	15	3	1	9		0	0.1111	0	0.2	0	0	0	0		0	0.4673	0	0.1889	0	0	NA	0		NA	0.7622	NA	-0.0588	NA	NA	NA	NA
SMEL3Ch02	82247739	9	18	7	10	15	4	1	9		0	0	0	0	0	0	0	0.2222		0	0	0	0	0	0	NA	0.2083		NA	NA	NA	NA	NA	NA	NA	-0.0667
SMEL3Ch02	82350440	9	18	7	10	15	4	1	9		0	0.1667	0	0	0	0	0	0		0	0.3268	0	0	0	0	NA	0		NA	0.49	NA	NA	NA	NA	NA	NA
SMEL3Ch02	82514012	9	18	7	10	15	4	1	9		0	0	0	0	0	0	0	0.2222		0	0	0	0	0	0	NA	0.4861		NA	NA	NA	NA	NA	NA	NA	0.5429
SMEL3Ch02	82514034	9	17	7	10	15	4	1	9		0.5556	0.4118	0	0.6	0	0	0	0.4444		0.4167	0.3346	0	0.4333	0	0	NA	0.5278		-0.3333	-0.2308	NA	-0.3846	NA	NA	NA	0.1579
SMEL3Ch02	83129167	9	18	7	10	15	4	1	7		0	0	0	0	0	0	0	0.4286		0	0	0	0	0	0	NA	0.5		NA	NA	NA	NA	NA	NA	NA	0.1429
SMEL3Ch03	37513	9	18	7	10	15	4	1	9		0	0	0	0.1	0	0	0	0		0	0	0	0.2778	0	0	NA	0		NA	NA	NA	0.64	NA	NA	NA	NA
SMEL3Ch03	77479	9	18	7	10	15	4	1	9		0	0	0	0	0	0	0	0.2222		0	0	0	0	0	0	NA	0.4861		NA	NA	NA	NA	NA	NA	NA	0.5429
SMEL3Ch03	109332	9	18	7	10	15	4	1	8		0	0	0	0	0	0	0	0		0	0	0	0	0	0	NA	0		NA	NA	NA	NA	NA	NA	NA	NA
SMEL3Ch03	109389	9	18	7	10	15	4	1	8		0	0	0	0	0	0	0	0.5		0	0	0	0	0	0	NA	0.5		NA	NA	NA	NA	NA	NA	NA	0
SMEL3Ch03	375241	9	18	7	10	15	3	1	9		0.1111	0	0	0	0.2667	0	0	0		0.1111	0	0	0	0.4667	0	NA	0		0	NA	NA	NA	0.4286	NA	NA	NA
SMEL3Ch03	499852	8	18	7	10	15	4	1	10		0.25	0.4444	0.2857	0.1	0.2667	0	0	0		0.2321	0.4118	0.5476	0.4111	0.4667	0	NA	0		-0.0769	-0.0794	0.4783	0.7568	0.4286	NA	NA	NA
SMEL3Ch03	499906	8	18	7	10	15	4	1	10		0	0.2778	0	0	0	0	0	0		0	0.3235	0	0	0	0	NA	0		NA	0.1414	NA	NA	NA	NA	NA	NA
SMEL3Ch03	505386	9	18	7	10	15	4	1	9		0	0.2222	0	0	0	0	0	0		0	0.2876	0	0	0	0	NA	0		NA	0.2273	NA	NA	NA	NA	NA	NA
SMEL3Ch03	1497299	9	18	7	10	15	4	1	10		0	0	0	0	0	0	0	0.4		0	0	0	0	0	0	NA	0.4444		NA	NA	NA	NA	NA	NA	NA	0.1
SMEL3Ch03	1546197	9	18	7	10	15	4	1	10		0	0	0	0	0	0	0	0.3		0	0	0	0	0	0	NA	0.2667		NA	NA	NA	NA	NA	NA	NA	-0.125
SMEL3Ch03	2872164	9	18	7	10	15	4	1	9		0	0	0	0	0	0	0	0.5556		0	0	0	0	0	0	NA	0.4167		NA	NA	NA	NA	NA	NA	NA	-0.3333
SMEL3Ch03	2917788	9	18	7	10	15	4	1	10		0	0	0	0	0	0	0	0.4		0	0	0	0	0	0	NA	0.4444		NA	NA	NA	NA	NA	NA	NA	0.1
SMEL3Ch03	3646736	9	18	7	10	15	4	1	9		0	0	0	0	0	0	0	0.3333		0	0	0	0	0	0	NA	0.4306		NA	NA	NA	NA	NA	NA	NA	0.2258
SMEL3Ch03	3653227	9	18	7	10	15	4	1	10		0.1111	0.0556	0.5714	0.1	0	0	1	0.4		0.1111	0.1601	0.5238	0.2778	0	0	NA	0.4444		0	0.6531	-0.0909	0.64	NA	NA	NA	0.1
SMEL3Ch03	3752847	9	18	7	10	15	4	1	9		0	0	0	0	0	0	0	0.4444		0	0	0	0	0	0	NA	0.3611		NA	NA	NA	NA	NA	NA	NA	-0.2308
SMEL3Ch03	3752917	9	18	7	10	14	4	1	10		0.1111	0.1111	0.5714	0.2	0.2857	0	0	0		0.1111	0.2059	0.4286	0.5222	0.4835	0	NA	0		0	0.4603	-0.3333	0.617	0.4091	NA	NA	NA
SMEL3Ch03	3752931	9	18	7	10	14	4	1	10		0	0	0	0	0.2857	0	0	0		0	0	0	0	0.4835	0	NA	0		NA	NA	NA	NA	0.4091	NA	NA	NA
SMEL3Ch03	3890144	9	18	7	10	15	4	1	10		0.3333	0	0.1429	0	0	0	0	0		0.2917	0	0.1429	0	0	0	NA	0		-0.1429	NA	0	NA	NA	NA	NA	NA
SMEL3Ch03	4455900	9	18	7	10	15	4	1	10		0.7778	0	0	0.1	0.0667	0	1	0.5		0.4861	0	0	0.1	0.0667	0	NA	0.3889		-0.6	NA	NA	0	0	NA	NA	-0.2857
SMEL3Ch03	6672379	9	18	7	10	15	4	1	10		0	0	0	0.1	0	0	0	0		0	0	0	0.2778	0	0	NA	0		NA	NA	NA	0.64	NA	NA	NA	NA
SMEL3Ch03	6672422	9	18	7	10	15	4	1	10		0	0	0	0.1	0	0	0	0		0	0	0	0.2778	0	0	NA	0		NA	NA	NA	0.64	NA	NA	NA	NA
SMEL3Ch03	7316753	9	18	7	10	15	4	1	10		0.2222	0.2222	0	0	0	0	0	0.1		0.4861	0.4967	0	0.2	0	0	NA	0.1		0.5429	0.5526	NA	1	NA	NA	NA	0
SMEL3Ch03	7316756	9	18	7	10	15	4	1	10		0.2222	0.2222	0	0	0	0	0	0.1		0.4861	0.4967	0	0.2	0	0	NA	0.1		0.5429	0.5526	NA	1	NA	NA	NA	0
SMEL3Ch03	7316772	9	18	7	10	15	4	1	10		0.4444	0.3333	0.1429	0.1	0	0	1	0		0.5278	0.415	0.1429	0.5	0	0	NA	0		0.1579	0.1969	0	0.8	NA	NA	NA	NA
SMEL3Ch03	7316808	9	18	7	10	15	4	1	10		0.2222	0.2222	0	0	0	0	0	0.1		0.4861	0.4967	0	0.2	0	0	NA	0.1		0.5429	0.5526	NA	1	NA	NA	NA	0
SMEL3Ch03	25644508	9	18	7	10	15	4	1	10		0	0	0	0	0	0	0	0.5		0	0	0	0	0	0	NA	0.4778		NA	NA	NA	NA	NA	NA	NA	-0.0465
SMEL3Ch03	25644530	9	18	7	10	15	4	1	10		0	0	0	0	0	0	0	0		0	0	0	0	0	0	NA	0		NA	NA	NA	NA	NA	NA	NA	NA
SMEL3Ch03	26141027	9	18	7	10	15	4	1	10		0	0	0	0	0	0	0	0		0	0	0	0	0	0	NA	0		NA	NA	NA	NA	NA	NA	NA	NA
SMEL3Ch03	26141101	9	18	7	10	15	4	1	10		0	0	0	0	0	0	0	0		0	0	0	0	0	0	NA	0		NA	NA	NA	NA	NA	NA	NA	NA
SMEL3Ch03	59417608	9	18	7	10	15	4	1	10		0	0.4444	0	0	0	0	0	0		0	0.4575	0	0	0	0	NA	0		NA	0.0286	NA	NA	NA	NA	NA	NA
SMEL3Ch03	61397486	9	18	6	10	14	4	1	10		0.5556	0.0556	0.8333	0	0	0	0	0		0.4167	0.0556	0.5	0	0	0	NA	0		-0.3333	0	-0.6667	NA	NA	NA	NA	NA
SMEL3Ch03	61397541	9	18	7	10	14	4	1	10		0.1111	0.1111	0	0.2	0	0	0	0		0.1111	0.2908	0	0.3444	0	0	NA	0		0	0.618	NA	0.4194	NA	NA	NA	NA
SMEL3Ch03	61506266	9	18	7	10	15	4	1	10		0.5556	0.0556	1	0	0	0	0	0		0.4167	0.0556	0.5	0	0	0	NA	0		-0.3333	0	-1	NA	NA	NA	NA	NA
SMEL3Ch03	66648319	9	18	7	10	15	4	1	10		0	0	0	0	0	0	0	0.3		0	0	0	0	0	0	NA	0.5333		NA	NA	NA	NA	NA	NA	NA	0.4375
SMEL3Ch03	67772025	9	18	7	10	15	4	1	10		0.3333	0	0.1429	0	0	0	0	0.1		0.2917	0	0.1429	0	0	0	NA	0.1		-0.1429	NA	0	NA	NA	NA	NA	0
SMEL3Ch03	69689111	9	17	7	10	15	4	1	10		0.3333	0.1765	0	0	0	0	0	0.9		0.2917	0.1654	0	0	0	0	NA	0.5		-0.1429	-0.0667	NA	NA	NA	NA	NA	-0.8
SMEL3Ch03	69689134	9	18	7	10	15	4	1	10		0.6667	0.1667	0.7143	0.7	0.6	0	0	1		0.5139	0.1601	0.5238	0.4667	0.4286	0	NA	0.55		-0.2973	-0.0408	-0.3636	-0.5	-0.4	NA	NA	-0.8182
SMEL3Ch03	73275574	9	18	6	10	15	4	1	9		0	0	0	0	0	0	0	0.3333		0	0	0	0	0	0	NA	0.2917		NA	NA	NA	NA	NA	NA	NA	-0.1429
SMEL3Ch03	73972435	9	18	7	10	15	4	1	10		1	1	1	1	1	1	1	0		0.5	0.5	0.5	0.5	0.5	0.5	NA	0		-1	-1	-1	-1	-1	-1	NA	NA
SMEL3Ch03	73972445	9	18	7	10	15	4	1	10		0	0	0	0	0	0	0	0.4		0	0	0	0	0	0	NA	0.3333		NA	NA	NA	NA	NA	NA	NA	-0.2
SMEL3Ch03	73972472	9	18	7	10	15	4	1	10		0	0	0	0	0.5333	0	0	0		0	0	0	0	0.4	0	NA	0		NA	NA	NA	NA	-0.3333	NA	NA	NA
SMEL3Ch03	73972477	9	18	7	10	15	4	1	10		0	0	0	0	0	0	0	0.9		0	0	0	0	0	0	NA	0.5		NA	NA	NA	NA	NA	NA	NA	-0.8
SMEL3Ch03	74958416	9	18	6	10	15	4	NA	10		0.4444	0.1111	0.5	0.4	0.3333	0	NA	0		0.6736	0.5261	0.4333	0.5944	0.4857	0	NA	0		0.3402	0.7888	-0.1538	0.3271	0.3137	NA	NA	NA
SMEL3Ch03	74958419	9	18	7	10	15	4	1	10		0	0	0.2857	0.2	0	0	0	0		0	0	0.2619	0.3444	0	0	NA	0		NA	NA	-0.0909	0.4194	NA	NA	NA	NA
SMEL3Ch03	74958426	9	18	7	10	15	4	1	10		0	0	0	0	0	0	0	0.2		0	0	0	0	0	0	NA	0.1889		NA	NA	NA	NA	NA	NA	NA	-0.0588
SMEL3Ch03	74958476	9	18	7	9	15	4	1	10		0	0	0.2857	0.1111	0	0	0	0		0	0	0.2619	0.3056	0	0	NA	0		NA	NA	-0.0909	0.6364	NA	NA	NA	NA
SMEL3Ch03	74958482	9	18	7	10	15	4	1	10		0	0	0	0	0	0	0	0.2		0	0	0	0	0	0	NA	0.1889		NA	NA	NA	NA	NA	NA	NA	-0.0588
SMEL3Ch03	75428449	9	18	7	10	15	4	1	10		0	0	0	0	0	0	0	1		0	0	0	0	0	0	NA	0.5		NA	NA	NA	NA	NA	NA	NA	-1
SMEL3Ch03	75428462	9	18	7	10	15	4	1	10		0	0	0	0	0.5333	0	0	0		0	0	0	0	0.4	0	NA	0		NA	NA	NA	NA	-0.3333	NA	NA	NA
SMEL3Ch03	75428505	9	18	7	10	15	4	1	10		0	0	0.1429	0.2	0.4	0	0	0		0	0	0.1429	0.4556	0.5	0	NA	0		NA	NA	0	0.561	0.2	NA	NA	NA
SMEL3Ch03	78789621	9	18	7	10	15	4	1	10		0.1111	0	0	0.2	0	0	0	0		0.1111	0	0	0.3444	0	0	NA	0		0	NA	NA	0.4194	NA	NA	NA	NA
SMEL3Ch03	79827833	9	18	7	10	15	4	1	10		0	0.0556	0.4286	0.2	0	0	0	0		0	0.0556	0.5	0.1889	0	0	NA	0		NA	0	0.1429	-0.0588	NA	NA	NA	NA
SMEL3Ch03	79865951	8	18	6	10	15	4	1	10		0	0	0	0	0	0	0	0.4		0	0	0	0	0	0	NA	0.3333		NA	NA	NA	NA	NA	NA	NA	-0.2
SMEL3Ch03	79944817	9	18	7	10	15	3	1	10		0.3333	0	0	0	0	0	0	0		0.2917	0	0	0	0	0	NA	0		-0.1429	NA	NA	NA	NA	NA	NA	NA
SMEL3Ch03	80013154	9	18	6	10	15	4	1	9		0	0	0	0	0	0	0	0		0	0	0	0	0	0	NA	0		NA	NA	NA	NA	NA	NA	NA	NA
SMEL3Ch03	80606797	8	18	7	10	15	4	1	9		0	0.2778	0	0.1	0	0	0	0		0	0.4412	0	0.2778	0	0	NA	0		NA	0.3704	NA	0.64	NA	NA	NA	NA
SMEL3Ch03	80777754	9	18	7	10	15	4	1	9		0	0	0	0.1	0.0667	0	0	0		0	0	0	0.1	0.0667	0	NA	0		NA	NA	NA	0	0	NA	NA	NA
SMEL3Ch03	82038246	9	18	7	10	15	4	1	10		0	0	0.1429	0	0	0	0	0.6		0	0	0.1429	0	0	0	NA	0.5222		NA	NA	0	NA	NA	NA	NA	-0.1489
SMEL3Ch03	82038284	9	18	7	10	15	4	1	10		0	0	0	0	0	0	0	0.3		0	0	0	0	0	0	NA	0.2667		NA	NA	NA	NA	NA	NA	NA	-0.125
SMEL3Ch03	82564431	9	18	7	10	15	4	1	10		0.4444	0.0556	0.4286	0	0	0	0	0.6		0.3611	0.0556	0.5	0	0	0	NA	0.4333		-0.2308	0	0.1429	NA	NA	NA	NA	-0.3846
SMEL3Ch03	82653442	9	18	7	10	15	4	1	8		0	0.2222	0	0	0	0	0	0.5		0	0.4641	0	0	0	0	NA	0.5357		NA	0.5211	NA	NA	NA	NA	NA	0.0667
SMEL3Ch03	82966673	9	18	7	10	15	4	1	10		0	0	0	0	0	0	0	0.4		0	0	0	0	0	0	NA	0.5333		NA	NA	NA	NA	NA	NA	NA	0.25
SMEL3Ch03	83834175	9	18	6	10	15	4	1	10		0.1111	0	0	0	0	0	0	0.5		0.1111	0	0	0	0	0	NA	0.5222		0	NA	NA	NA	NA	NA	NA	0.0426
SMEL3Ch03	83834178	9	18	6	10	15	4	1	10		0.6667	0	0.5	0.1	0	0	0	0		0.5139	0.1111	0.4	0.2778	0	0	NA	0		-0.2973	1	-0.25	0.64	NA	NA	NA	NA
SMEL3Ch03	83834238	9	17	7	10	15	4	1	10		0	0.0588	0	0	0.2	0	0	0		0	0.0588	0	0	0.1857	0	NA	0		NA	0	NA	NA	-0.0769	NA	NA	NA
SMEL3Ch03	84075352	9	18	7	10	15	4	1	10		0.3333	0	0.5714	0	0	0	0	0		0.2917	0.1111	0.4286	0	0	0	NA	0		-0.1429	1	-0.3333	NA	NA	NA	NA	NA
SMEL3Ch03	84145674	9	18	7	10	15	4	1	10		0.2222	0.0556	0.1429	0	0	0	0	0		0.2083	0.0556	0.1429	0	0	0	NA	0		-0.0667	0	0	NA	NA	NA	NA	NA
SMEL3Ch03	84145733	9	18	7	10	15	4	1	9		0	0	0	0	0	0	0	0.1111		0	0	0	0	0	0	NA	0.3056		NA	NA	NA	NA	NA	NA	NA	0.6364
SMEL3Ch03	84821537	9	18	7	10	15	4	1	10		0.6667	0.3889	0.2857	0.1	0	0	0	0.6		0.4583	0.5033	0.2619	0.1	0	0	NA	0.5222		-0.4545	0.2273	-0.0909	0	NA	NA	NA	-0.1489
SMEL3Ch03	84845473	9	18	7	10	15	4	1	10		0.5556	0.3333	0.2857	0	0	0	0	0		0.4167	0.4935	0.2619	0	0	0	NA	0		-0.3333	0.3245	-0.0909	NA	NA	NA	NA	NA
SMEL3Ch03	85441455	9	18	7	10	15	4	1	9		0.4444	0.2222	0	0	0	0	0	0.1111		0.3611	0.5163	0	0	0	0	NA	0.1111		-0.2308	0.5696	NA	NA	NA	NA	NA	0
SMEL3Ch03	85441465	9	18	7	10	15	4	1	9		0	0	0	0	0	0	0	0.4444		0	0	0	0	0	0	NA	0.4722		NA	NA	NA	NA	NA	NA	NA	0.0588
SMEL3Ch03	85441527	9	18	7	10	15	4	1	9		0	0	0	0	0	0	0	0.4444		0	0	0	0	0	0	NA	0.4722		NA	NA	NA	NA	NA	NA	NA	0.0588
SMEL3Ch03	85588704	9	18	7	10	14	4	1	10		0	0	0	0	0	0	0	0.4		0	0	0	0	0	0	NA	0.3333		NA	NA	NA	NA	NA	NA	NA	-0.2
SMEL3Ch03	85588712	9	18	7	10	14	4	1	10		0	0	0	0	0	0	0	0.5		0	0	0	0	0	0	NA	0.4778		NA	NA	NA	NA	NA	NA	NA	-0.0465
SMEL3Ch03	86886178	9	18	7	10	15	4	1	10		0.6667	0.1111	0	0.5	0.0667	0	0	1		0.5139	0.1078	0	0.5222	0.0667	0	NA	0.5		-0.2973	-0.0303	NA	0.0426	0	NA	NA	-1
SMEL3Ch03	87033529	9	18	7	10	15	4	1	10		0	0	0	0	0	0	0	0.7		0	0	0	0	0	0	NA	0.4667		NA	NA	NA	NA	NA	NA	NA	-0.5
SMEL3Ch03	87073091	9	18	7	10	15	4	1	8		0	0.1111	0.1429	0	0	0	0	0		0	0.1078	0.1429	0	0	0	NA	0		NA	-0.0303	0	NA	NA	NA	NA	NA
SMEL3Ch03	87073110	9	18	7	10	15	4	1	8		0	0	0	0	0	0	0	0.25		0	0	0	0	0	0	NA	0.4107		NA	NA	NA	NA	NA	NA	NA	0.3913
SMEL3Ch03	87307830	9	18	7	10	15	4	1	9		0	0	0	0	0	0	0	0.4444		0	0	0	0	0	0	NA	0.4722		NA	NA	NA	NA	NA	NA	NA	0.0588
SMEL3Ch03	87330598	9	18	6	10	15	4	1	9		0	0	0.1667	0	0	0	0	0		0	0.366	0.1667	0	0	0	NA	0		NA	1	0	NA	NA	NA	NA	NA
SMEL3Ch03	88197222	9	18	7	10	15	4	1	9		0	0	0	0	0	0	0	0.6667		0	0	0	0	0	0	NA	0.5139		NA	NA	NA	NA	NA	NA	NA	-0.2973
SMEL3Ch03	88490316	9	18	7	10	15	4	1	10		0	0.2222	0	0	0	0	0	0		0	0.4641	0	0	0	0	NA	0		NA	0.5211	NA	NA	NA	NA	NA	NA
SMEL3Ch03	88841825	9	18	7	10	15	4	1	9		0.6667	0.0556	0.1429	0	0	0	0	0		0.4583	0.0556	0.1429	0	0	0	NA	0		-0.4545	0	0	NA	NA	NA	NA	NA
SMEL3Ch03	88841892	9	18	7	10	15	4	1	8		0.6667	0.0556	0.1429	0	0	0	0	0		0.4583	0.0556	0.1429	0	0	0	NA	0		-0.4545	0	0	NA	NA	NA	NA	NA
SMEL3Ch03	88894834	9	18	7	10	15	4	1	10		0.2222	0.0556	0.2857	0	0.4	0	0	0		0.2083	0.0556	0.2619	0	0.5	0	NA	0		-0.0667	0	-0.0909	NA	0.2	NA	NA	NA
SMEL3Ch03	89313874	9	18	7	10	15	4	1	8		0.3333	0.2222	0	0.3	0.4667	0	0	0		0.2917	0.4967	0	0.2667	0.481	0	NA	0		-0.1429	0.5526	NA	-0.125	0.0297	NA	NA	NA
SMEL3Ch03	89483482	9	18	7	10	15	4	1	10		0	0	0	0	0	0	0	0.3		0	0	0	0	0	0	NA	0.2667		NA	NA	NA	NA	NA	NA	NA	-0.125
SMEL3Ch03	89483493	9	18	7	10	15	4	1	10		0	0	0	0	0	0	0	0.3		0	0	0	0	0	0	NA	0.2667		NA	NA	NA	NA	NA	NA	NA	-0.125
SMEL3Ch03	89688690	9	18	7	10	15	4	1	9		0.6667	0.1111	0	0.5	0.5333	0	0	0.3333		0.5139	0.1078	0	0.3889	0.4571	0	NA	0.2917		-0.2973	-0.0303	NA	-0.2857	-0.1667	NA	NA	-0.1429
SMEL3Ch03	89848437	9	18	7	10	15	4	1	10		0	0	0	0	0	0	0	0.1		0	0	0	0	0	0	NA	0.2778		NA	NA	NA	NA	NA	NA	NA	0.64
SMEL3Ch03	89848444	9	18	7	10	15	4	1	10		0	0	0	0	0	0	0	0.8		0	0	0	0	0	0	NA	0.4889		NA	NA	NA	NA	NA	NA	NA	-0.6364
SMEL3Ch03	89894939	8	18	7	10	15	4	1	10		0	0	0	0	0	0	0	0.5		0	0	0	0	0	0	NA	0.5222		NA	NA	NA	NA	NA	NA	NA	0.0426
SMEL3Ch03	89932171	9	18	7	10	15	4	1	10		0	0	0	0	0	0	0	0.1		0	0	0	0	0	0	NA	0.2778		NA	NA	NA	NA	NA	NA	NA	0.64
SMEL3Ch03	89941639	9	18	7	10	15	4	1	9		0	0	0	0	0	0	0	0.6667		0	0	0	0	0	0	NA	0.5139		NA	NA	NA	NA	NA	NA	NA	-0.2973
SMEL3Ch03	90124425	9	18	7	10	15	4	1	9		0	0	0	0	0	0	0	0.7778		0	0	0	0	0	0	NA	0.5139		NA	NA	NA	NA	NA	NA	NA	-0.5135
SMEL3Ch03	90124434	9	18	7	10	15	4	1	9		0	0	0	0	0	0	0	0.7778		0	0	0	0	0	0	NA	0.5139		NA	NA	NA	NA	NA	NA	NA	-0.5135
SMEL3Ch03	90215330	9	18	7	10	14	4	1	9		0	0.5556	0.5714	0.1	0	0.5	0	0		0	0.5065	0.5238	0.1	0	0.5833	NA	0		NA	-0.0968	-0.0909	0	NA	0.1429	NA	NA
SMEL3Ch03	90215337	9	18	7	10	15	4	1	9		0	0	0	0	0	0	0	0.5556		0	0	0	0	0	0	NA	0.5		NA	NA	NA	NA	NA	NA	NA	-0.1111
SMEL3Ch03	90215380	9	18	7	10	15	4	1	9		0	0	0	0	0	0	0	0.7778		0	0	0	0	0	0	NA	0.4861		NA	NA	NA	NA	NA	NA	NA	-0.6
SMEL3Ch03	90215395	9	18	7	10	14	4	1	9		0	0	0	0	0	0	0	0		0	0	0	0	0	0	NA	0		NA	NA	NA	NA	NA	NA	NA	NA
SMEL3Ch03	90687091	9	18	7	10	15	4	1	10		0	0	0	0	0	0	0	0.6		0	0	0	0	0	0	NA	0.5222		NA	NA	NA	NA	NA	NA	NA	-0.1489
SMEL3Ch03	90687094	9	18	7	10	15	4	1	10		0	0	0	0	0	0	0	0.6		0	0	0	0	0	0	NA	0.5222		NA	NA	NA	NA	NA	NA	NA	-0.1489
SMEL3Ch03	90687102	9	18	7	10	15	4	1	10		0.4444	0	0	0	0	0	0	0		0.3611	0	0	0	0	0	NA	0		-0.2308	NA	NA	NA	NA	NA	NA	NA
SMEL3Ch03	90687136	9	18	7	10	15	4	1	10		0	0.5	0.4286	0.1	0.0667	0	0	0		0	0.4739	0.5	0.1	0.0667	0	NA	0		NA	-0.0552	0.1429	0	0	NA	NA	NA
SMEL3Ch03	90687175	9	18	7	10	15	4	1	10		0.4444	0	0	0	0	0	0	0		0.3611	0	0	0	0	0	NA	0		-0.2308	NA	NA	NA	NA	NA	NA	NA
SMEL3Ch03	90689366	9	18	7	10	15	4	1	9		0	0	0	0	0	0	0	0.7778		0	0	0	0	0	0	NA	0.4861		NA	NA	NA	NA	NA	NA	NA	-0.6
SMEL3Ch03	90797183	9	18	7	10	15	4	1	10		0	0	0	0	0	0	0	0.3		0	0	0	0	0	0	NA	0.2667		NA	NA	NA	NA	NA	NA	NA	-0.125
SMEL3Ch03	90797237	9	18	7	10	15	4	1	10		0	0	0	0	0	0	0	0.3		0	0	0	0	0	0	NA	0.2667		NA	NA	NA	NA	NA	NA	NA	-0.125
SMEL3Ch03	92090622	9	18	7	10	15	4	1	9		0	0	0	0	0	0	0	0.7778		0	0	0	0	0	0	NA	0.4861		NA	NA	NA	NA	NA	NA	NA	-0.6
SMEL3Ch03	92636145	9	18	7	10	15	4	1	10		0	0	0	0	0	0	0	0.4		0	0	0	0	0	0	NA	0.4444		NA	NA	NA	NA	NA	NA	NA	0.1
SMEL3Ch03	92843520	9	18	7	10	15	4	1	10		0	0	0.2857	0	0	0	0	0		0	0	0.2619	0	0	0	NA	0		NA	NA	-0.0909	NA	NA	NA	NA	NA
SMEL3Ch03	92843524	9	18	7	10	15	4	1	10		0	0.1667	0.1429	0	0	0	0	0		0	0.2484	0.1429	0	0	0	NA	0		NA	0.3289	0	NA	NA	NA	NA	NA
SMEL3Ch03	92843525	9	18	7	10	15	4	1	10		0	0.1667	0.1429	0	0	0	0	0		0	0.2484	0.1429	0	0	0	NA	0		NA	0.3289	0	NA	NA	NA	NA	NA
SMEL3Ch03	92921696	9	17	7	10	15	4	1	9		0.3333	0.1765	0.4286	0.1	0	0	0	0		0.5417	0.1654	0.5	0.2778	0	0	NA	0		0.3846	-0.0667	0.1429	0.64	NA	NA	NA	NA
SMEL3Ch03	93021835	9	18	7	10	15	4	1	10		0	0	0	0	0	0	0	0.9		0	0	0	0	0	0	NA	0.5		NA	NA	NA	NA	NA	NA	NA	-0.8
SMEL3Ch03	93021875	9	18	7	10	15	4	1	10		0.1111	0	0.1429	0	0	0	0	0.9		0.1111	0	0.1429	0	0	0	NA	0.5		0	NA	0	NA	NA	NA	NA	-0.8
SMEL3Ch03	93021903	9	18	7	10	15	4	1	10		1	1	1	0.8	1	1	1	1		0.5	0.5	0.5	0.4889	0.5	0.5	NA	0.5		-1	-1	-1	-0.6364	-1	-1	NA	-1
SMEL3Ch03	93377232	9	18	7	10	15	4	1	10		0	0	0	0	0.3333	0	0	0		0.2222	0	0	0.2	0.5143	0	NA	0		1	NA	NA	1	0.3519	NA	NA	NA
SMEL3Ch03	93377280	9	18	7	10	15	4	1	10		0.3333	0	0.2857	0	0	0	0	0		0.4306	0	0.2619	0	0	0	NA	0		0.2258	NA	-0.0909	NA	NA	NA	NA	NA
SMEL3Ch03	93457474	9	18	7	10	15	4	1	10		0	0	0	0	0	0	0	0.8		0	0	0	0	0	0	NA	0.5111		NA	NA	NA	NA	NA	NA	NA	-0.5652
SMEL3Ch03	93935346	9	18	7	10	15	4	1	9		0.1111	0	0.2857	0.4	0.2	0	0	0		0.1111	0	0.2619	0.4444	0.2905	0	NA	0		0	NA	-0.0909	0.1	0.3115	NA	NA	NA
SMEL3Ch03	94001369	9	18	7	10	15	4	1	10		0.4444	0.2778	0.2857	0.3	0	0	0	0		0.4722	0.4804	0.2619	0.4889	0	0	NA	0		0.0588	0.4218	-0.0909	0.3864	NA	NA	NA	NA
SMEL3Ch03	94001389	9	17	7	10	15	4	1	10		0.4444	0.2941	0.2857	0.4	0	0	0	0		0.4722	0.4926	0.2619	0.5111	0	0	NA	0		0.0588	0.403	-0.0909	0.2174	NA	NA	NA	NA
SMEL3Ch03	94148243	9	18	7	10	15	4	1	9		0	0	0	0	0	0	0	0		0	0	0	0	0	0	NA	0		NA	NA	NA	NA	NA	NA	NA	NA
SMEL3Ch03	94222311	9	18	7	10	15	4	1	10		1	1	1	1	1	1	1	1		0.5	0.5	0.5	0.5	0.5	0.5	NA	0.5		-1	-1	-1	-1	-1	-1	NA	-1
SMEL3Ch03	94222365	9	18	7	10	15	4	1	10		0	0	0	0	0	0	0	0.2		0	0	0	0	0	0	NA	0.1889		NA	NA	NA	NA	NA	NA	NA	-0.0588
SMEL3Ch03	94222374	9	18	7	10	15	4	1	10		0	0	0	0	0	0	0	0.5		0	0	0	0	0	0	NA	0.3889		NA	NA	NA	NA	NA	NA	NA	-0.2857
SMEL3Ch03	94290007	9	18	7	10	15	4	1	8		0	0	0	0	0	0	0	0.5		0	0	0	0	0	0	NA	0.3929		NA	NA	NA	NA	NA	NA	NA	-0.2727
SMEL3Ch03	94344879	9	18	7	10	15	3	1	10		0.4444	0.2778	0.7143	0.2	0	0	0	0		0.4722	0.5065	0.4762	0.3444	0	0	NA	0		0.0588	0.4516	-0.5	0.4194	NA	NA	NA	NA
SMEL3Ch03	94344934	9	18	7	10	15	4	1	10		0	0	0	0.3	0	0	0	0		0	0	0	0.4	0	0	NA	0		NA	NA	NA	0.25	NA	NA	NA	NA
SMEL3Ch03	94425196	9	18	7	10	15	4	1	9		0.2222	0	0	0	0.2	0	0	0.4444		0.2083	0	0	0	0.2905	0	NA	0.3611		-0.0667	NA	NA	NA	0.3115	NA	NA	-0.2308
SMEL3Ch03	94425217	9	18	7	10	15	4	1	9		0.2222	0	0	0	0.2	0	0	0.2222		0.2083	0	0	0	0.2905	0	NA	0.2083		-0.0667	NA	NA	NA	0.3115	NA	NA	-0.0667
SMEL3Ch03	94699088	9	18	7	10	14	4	1	9		0	0	0	0	0	0	0	0.7778		0	0	0	0	0	0	NA	0.4861		NA	NA	NA	NA	NA	NA	NA	-0.6
SMEL3Ch03	94759725	9	18	7	10	15	4	1	10		0.3333	0.0556	0	0.3	0.4	0	0	0		0.2917	0.2516	0	0.4889	0.4619	0	NA	0		-0.1429	0.7792	NA	0.3864	0.134	NA	NA	NA
SMEL3Ch03	94769511	9	18	7	10	14	4	1	9		0	0	0	0	0	0	0	0.5556		0	0	0	0	0	0	NA	0.4167		NA	NA	NA	NA	NA	NA	NA	-0.3333
SMEL3Ch03	95051618	9	18	7	10	15	3	1	10		0.4444	0	0.4286	0.4	0.4	0	0	0		0.5278	0.1111	0.5476	0.5111	0.519	0	NA	0		0.1579	1	0.2174	0.2174	0.2294	NA	NA	NA
SMEL3Ch03	95238488	9	18	7	10	15	4	1	8		0	0	0	0	0	0	0	0.25		0	0	0	0	0	0	NA	0.4107		NA	NA	NA	NA	NA	NA	NA	0.3913
SMEL3Ch03	95370166	9	18	7	10	15	4	1	10		0	0	0	0	0	0	0	0.4		0	0	0	0	0	0	NA	0.3333		NA	NA	NA	NA	NA	NA	NA	-0.2
SMEL3Ch03	95370173	9	18	7	10	15	4	1	10		0	0.0556	0	0	0.4	0	0	0		0	0.1601	0	0	0.5	0	NA	0		NA	0.6531	NA	NA	0.2	NA	NA	NA
SMEL3Ch03	95575273	9	18	7	10	15	4	1	10		0.1111	0	0.1429	0.1	0	0	0	0		0.1111	0	0.381	0.1	0	0	NA	0		0	NA	0.625	0	NA	NA	NA	NA
SMEL3Ch03	95575285	9	18	7	10	15	4	1	10		0.2222	0	0	0.5	0.2	0	0	0.1		0.375	0	0	0.5222	0.2905	0	NA	0.1		0.4074	NA	NA	0.0426	0.3115	NA	NA	0
SMEL3Ch03	95575300	9	18	7	10	15	4	1	9		0	0	0	0	0	0	0	0.4444		0	0	0	0	0	0	NA	0.5278		NA	NA	NA	NA	NA	NA	NA	0.1579
SMEL3Ch03	95575315	9	18	7	10	15	4	1	10		0.2222	0	0	0.6	0.2	0	0	0		0.375	0	0	0.5	0.2905	0	NA	0		0.4074	NA	NA	-0.2	0.3115	NA	NA	NA
SMEL3Ch03	95619159	9	18	7	10	15	4	1	10		0	0.1667	0.2857	0.3	0.2	0	0	0		0.3889	0.4444	0.2619	0.4889	0.2905	0	NA	0		1	0.625	-0.0909	0.3864	0.3115	NA	NA	NA
SMEL3Ch03	96713638	9	18	7	10	15	4	1	10		0	0	0	0	0	0	0	0.4		0	0	0	0	0	0	NA	0.3333		NA	NA	NA	NA	NA	NA	NA	-0.2
SMEL3Ch03	96713678	9	18	7	10	15	4	1	10		0.2222	0.0556	0.2857	0.1	0	0	0	0.6		0.5417	0.2516	0.2619	0.1	0	0	NA	0.4333		0.5897	0.7792	-0.0909	0	NA	NA	NA	-0.3846
SMEL3Ch04	111831	9	18	7	10	15	4	1	10		0	0	0	0	0	0	0	0.3		0	0	0	0	0	0	NA	0.4		NA	NA	NA	NA	NA	NA	NA	0.25
SMEL3Ch04	531227	9	18	7	10	15	4	1	10		0	0	0	0	0	0	0	0		0	0.1111	0	0	0	0	NA	0		NA	1	NA	NA	NA	NA	NA	NA
SMEL3Ch04	1396724	9	18	7	10	15	4	1	9		0	0	0	0.3	0	0	0	0		0	0	0	0.4	0	0	NA	0		NA	NA	NA	0.25	NA	NA	NA	NA
SMEL3Ch04	1613107	8	18	7	10	15	4	1	9		0	0	0	0	0	0	0	0.1111		0	0	0	0	0	0	NA	0.1111		NA	NA	NA	NA	NA	NA	NA	0
SMEL3Ch04	1742194	9	18	7	10	15	4	1	9		0	0.2778	0	0.3	0	0	0	0		0	0.2451	0	0.4889	0	0	NA	0		NA	-0.1333	NA	0.3864	NA	NA	NA	NA
SMEL3Ch04	1846116	8	18	7	10	15	4	1	9		0.375	0	0.4286	0	0	0	0	0		0.4643	0	0.5476	0	0	0	NA	0		0.1923	NA	0.2174	NA	NA	NA	NA	NA
SMEL3Ch04	2683543	9	18	7	10	15	4	1	9		0.3333	0	0.4286	0	0	0	0	0		0.2917	0.1111	0.3571	0	0	0	NA	0		-0.1429	1	-0.2	NA	NA	NA	NA	NA
SMEL3Ch04	2700106	9	18	7	10	15	4	1	10		0.4444	0	0.4286	0.5	0	0	0	0		0.3611	0.1111	0.3571	0.3889	0	0	NA	0		-0.2308	1	-0.2	-0.2857	NA	NA	NA	NA
SMEL3Ch04	2700133	9	18	7	10	15	4	1	9		0	0	0	0	0	0	0	0.3333		0	0	0	0	0	0	NA	0.4306		NA	NA	NA	NA	NA	NA	NA	0.2258
SMEL3Ch04	3167853	9	18	7	10	15	4	1	10		0.4444	0.3889	0	0.3	0	0	0	0		0.4722	0.4771	0	0.2667	0	0	NA	0		0.0588	0.1849	NA	-0.125	NA	NA	NA	NA
SMEL3Ch04	3175627	9	18	7	10	15	4	1	10		0	0	0	0	0	0	0	0.3		0	0	0	0	0	0	NA	0.4		NA	NA	NA	NA	NA	NA	NA	0.25
SMEL3Ch04	3197544	9	18	7	10	15	4	1	8		0	0	0	0	0	0	0	0.25		0	0	0	0	0	0	NA	0.2321		NA	NA	NA	NA	NA	NA	NA	-0.0769
SMEL3Ch04	3219236	9	18	7	10	15	4	1	10		0.1111	0.1667	0.4286	0.1	0.0667	0	0	0		0.1111	0.1569	0.3571	0.1	0.0667	0	NA	0		0	-0.0625	-0.2	0	0	NA	NA	NA
SMEL3Ch04	3232652	9	18	7	10	15	4	1	8		0.2222	0.0556	0.4286	0.1	0.0667	0	0	0		0.375	0.0556	0.3571	0.1	0.1905	0	NA	0		0.4074	0	-0.2	0	0.65	NA	NA	NA
SMEL3Ch04	3939401	9	18	6	10	15	4	1	10		0.6667	0.0556	0.3333	0.2	0	0	0	0.2		0.5139	0.0556	0.5	0.1889	0	0	NA	0.3444		-0.2973	0	0.3333	-0.0588	NA	NA	NA	0.4194
SMEL3Ch04	4008161	9	18	7	10	15	4	1	9		0.1111	0.2778	0	0	0	0	0	0		0.1111	0.2451	0	0	0	0	NA	0		0	-0.1333	NA	NA	NA	NA	NA	NA
SMEL3Ch04	4008246	9	18	7	10	15	4	1	9		0	0	0	0	0	0	0	0.3333		0	0	0	0	0	0	NA	0.2917		NA	NA	NA	NA	NA	NA	NA	-0.1429
SMEL3Ch04	5202042	9	18	7	10	15	4	1	8		0	0.3333	0	0	0	0	0	0		0	0.5131	0	0	0	0	NA	0		NA	0.3503	NA	NA	NA	NA	NA	NA
SMEL3Ch04	5202058	9	18	7	10	15	4	1	8		0.6667	0.4444	0.2857	0.6	0.4667	0	0	0		0.5139	0.4575	0.5476	0.5	0.481	0	NA	0		-0.2973	0.0286	0.4783	-0.2	0.0297	NA	NA	NA
SMEL3Ch04	5202139	9	18	7	10	15	4	1	8		0	0	0	0	0	0	0	0.375		0	0	0	0	0	0	NA	0.5357		NA	NA	NA	NA	NA	NA	NA	0.3
SMEL3Ch04	5311486	9	18	7	10	14	4	1	9		0.4444	0	0	0.1	0	0	0	0.2222		0.4722	0	0	0.1	0	0	NA	0.2083		0.0588	NA	NA	0	NA	NA	NA	-0.0667
SMEL3Ch04	5311531	9	18	7	10	14	4	1	9		0.4444	0	0	0.1	0	0	0	0.2222		0.4722	0	0	0.1	0	0	NA	0.2083		0.0588	NA	NA	0	NA	NA	NA	-0.0667
SMEL3Ch04	5889875	8	18	7	10	15	4	1	9		0	0	0	0	0	0	0	0.6667		0	0	0	0	0	0	NA	0.5139		NA	NA	NA	NA	NA	NA	NA	-0.2973
SMEL3Ch04	5889879	8	18	7	10	15	4	1	9		0	0	0	0	0	0	0	0.3333		0	0	0	0	0	0	NA	0.2917		NA	NA	NA	NA	NA	NA	NA	-0.1429
SMEL3Ch04	5889905	8	18	7	10	15	4	1	9		0	0	0	0	0	0	0	0.2222		0	0	0	0	0	0	NA	0.2083		NA	NA	NA	NA	NA	NA	NA	-0.0667
SMEL3Ch04	5988326	9	18	7	10	15	4	1	10		0	0	0	0	0	0	0	0.3		0	0	0	0	0	0	NA	0.2667		NA	NA	NA	NA	NA	NA	NA	-0.125
SMEL3Ch04	5988332	9	18	7	10	15	4	1	10		0	0	0	0	0	0	0	0		0	0	0	0	0	0	NA	0		NA	NA	NA	NA	NA	NA	NA	NA
SMEL3Ch04	5988366	9	18	7	10	15	4	1	10		0	0	0	0.4	0	0	0	0		0	0	0	0.3333	0	0	NA	0		NA	NA	NA	-0.2	NA	NA	NA	NA
SMEL3Ch04	6180040	9	18	7	10	15	4	1	9		0	0.0556	0	0	0	0	0	0		0	0.0556	0.5714	0	0	0	NA	0		NA	0	1	NA	NA	NA	NA	NA
SMEL3Ch04	7441797	9	18	7	10	15	4	1	10		0	0	0	0	0	0	0	0.3		0	0	0	0	0	0	NA	0.2667		NA	NA	NA	NA	NA	NA	NA	-0.125
SMEL3Ch04	8138564	9	18	7	10	15	4	1	10		0.3333	0	0	0.4	0	0	0	0		0.2917	0	0	0.5111	0	0	NA	0		-0.1429	NA	NA	0.2174	NA	NA	NA	NA
SMEL3Ch04	8176821	9	17	7	10	14	4	1	10		0	0	0	0	0	0	0	0.9		0	0	0	0	0	0	NA	0.5		NA	NA	NA	NA	NA	NA	NA	-0.8
SMEL3Ch04	8176831	9	17	7	10	14	4	1	10		0	0	0	0	0	0	0	0.9		0	0	0	0	0	0	NA	0.5		NA	NA	NA	NA	NA	NA	NA	-0.8
SMEL3Ch04	20031808	9	18	7	10	15	4	1	10		0.3333	0.4444	0.1429	0.2	0	0	0	0.6		0.5139	0.4118	0.5238	0.4556	0.1333	0	NA	0.5		0.3514	-0.0794	0.7273	0.561	1	NA	NA	-0.2
SMEL3Ch04	21806495	9	18	7	10	15	4	1	10		0.2222	0.2222	0.2857	0.2	0	0	0	0		0.4861	0.2876	0.5476	0.1889	0	0	NA	0		0.5429	0.2273	0.4783	-0.0588	NA	NA	NA	NA
SMEL3Ch04	38765809	9	18	7	10	15	4	1	10		0	0	0	0.3	0	0	0	0		0	0	0	0.5333	0	0	NA	0		NA	NA	NA	0.4375	NA	NA	NA	NA
SMEL3Ch04	38765815	9	18	7	10	15	4	1	10		0	0	0	0.1	0	0	0	0		0	0	0	0.1	0	0	NA	0		NA	NA	NA	0	NA	NA	NA	NA
SMEL3Ch04	68112261	9	18	7	10	15	4	1	10		0	0	0	0	0	0	0	0		0	0	0	0	0	0	NA	0		NA	NA	NA	NA	NA	NA	NA	NA
SMEL3Ch04	72565544	9	18	7	10	15	4	1	9		0	0	0	0	0	0	0	0.5556		0	0	0	0	0	0	NA	0.5		NA	NA	NA	NA	NA	NA	NA	-0.1111
SMEL3Ch04	79882109	9	18	7	10	15	4	1	10		0	0	0	0	0	0	0	0.3		0	0	0	0	0	0	NA	0.2667		NA	NA	NA	NA	NA	NA	NA	-0.125
SMEL3Ch04	87389791	9	18	7	10	14	4	1	9		0.2222	0	0	0.2	0	0	0	0		0.2083	0	0	0.5222	0	0	NA	0		-0.0667	NA	NA	0.617	NA	NA	NA	NA
SMEL3Ch04	87389797	9	18	7	10	15	3	1	9		0.2222	0	0	0.3	0	0	0	0		0.2083	0	0	0.4889	0	0	NA	0		-0.0667	NA	NA	0.3864	NA	NA	NA	NA
SMEL3Ch04	87410966	9	18	7	10	15	3	1	9		0.1111	0.2778	0.4286	0.1	0	0	0	0		0.3056	0.3889	0.5476	0.1	0	0	NA	0		0.6364	0.2857	0.2174	0	NA	NA	NA	NA
SMEL3Ch04	87735673	9	18	7	10	15	4	1	10		0.3333	0	0.5714	0.4	0	0	0	0		0.5139	0	0.5238	0.4444	0	0	NA	0		0.3514	NA	-0.0909	0.1	NA	NA	NA	NA
SMEL3Ch04	88346503	9	18	7	10	15	4	1	10		0.1111	0	0	0.1	0.4	0	0	0		0.3056	0	0	0.1	0.3286	0	NA	0		0.6364	NA	NA	0	-0.2174	NA	NA	NA
SMEL3Ch04	89759587	9	18	7	10	15	4	1	10		1	1	1	1	1	1	0	0.1		0.5	0.5	0.5	0.5	0.5	0.5	NA	0.1		-1	-1	-1	-1	-1	-1	NA	0
SMEL3Ch04	89759612	9	18	7	10	15	4	1	10		1	1	1	1	1	1	1	0.8		0.5	0.5	0.5	0.5	0.5	0.5	NA	0.4889		-1	-1	-1	-1	-1	-1	NA	-0.6364
SMEL3Ch04	89759625	9	18	7	10	15	4	1	10		1	1	1	1	1	1	1	0.8		0.5	0.5	0.5	0.5	0.5	0.5	NA	0.4889		-1	-1	-1	-1	-1	-1	NA	-0.6364
SMEL3Ch04	89759628	9	18	7	10	15	4	1	10		1	1	1	1	1	1	1	0.8		0.5	0.5	0.5	0.5	0.5	0.5	NA	0.4889		-1	-1	-1	-1	-1	-1	NA	-0.6364
SMEL3Ch04	89759646	9	18	7	10	15	4	1	10		0	0	0.1429	0	0	0	0	0.2		0	0	0.1429	0	0	0	NA	0.1889		NA	NA	0	NA	NA	NA	NA	-0.0588
SMEL3Ch04	89759647	9	18	7	10	15	4	1	10		0	0	0	0	0	0	1	0.8		0	0	0	0	0	0	NA	0.4889		NA	NA	NA	NA	NA	NA	NA	-0.6364
SMEL3Ch04	89759652	9	18	7	10	15	4	1	10		0	0	0	0	0	0	0	0.3		0	0	0	0	0	0	NA	0.2667		NA	NA	NA	NA	NA	NA	NA	-0.125
SMEL3Ch04	90549820	9	18	7	10	15	4	1	10		0	0	0	0	0.5333	0	0	0		0	0	0	0	0.4	0	NA	0		NA	NA	NA	NA	-0.3333	NA	NA	NA
SMEL3Ch04	90549824	9	18	7	10	15	4	1	10		0.7778	0.7778	0.7143	0.6	0.8667	1	1	1		0.4861	0.4804	0.4762	0.4333	0.4952	0.5	NA	0.5		-0.6	-0.619	-0.5	-0.3846	-0.75	-1	NA	-1
SMEL3Ch04	90549827	9	18	7	10	15	4	1	10		1	1	1	1	1	1	1	1		0.5	0.5	0.5	0.5	0.5	0.5	NA	0.5		-1	-1	-1	-1	-1	-1	NA	-1
SMEL3Ch04	90549840	9	18	7	10	15	4	1	10		0	0	0	0	0	0	0	0.3		0	0	0	0	0	0	NA	0.2667		NA	NA	NA	NA	NA	NA	NA	-0.125
SMEL3Ch04	90549853	9	18	7	10	15	4	1	10		1	1	1	1	1	1	1	1		0.5	0.5	0.5	0.5	0.5	0.5	NA	0.5		-1	-1	-1	-1	-1	-1	NA	-1
SMEL3Ch04	90549854	9	18	7	10	15	4	1	10		0.7778	0.7778	0.7143	0.6	0.8667	1	1	0.9		0.4861	0.4804	0.4762	0.4333	0.4952	0.5	NA	0.5		-0.6	-0.619	-0.5	-0.3846	-0.75	-1	NA	-0.8
SMEL3Ch04	90549868	9	18	7	10	15	4	1	10		0.7778	0.7778	0.7143	0.5	0.8	1	1	0.9		0.4861	0.4804	0.4762	0.3889	0.4857	0.5	NA	0.5		-0.6	-0.619	-0.5	-0.2857	-0.6471	-1	NA	-0.8
SMEL3Ch04	91045129	9	18	7	10	15	4	1	9		0	0	0	0.2	0.3333	0	0	0.4444		0	0	0	0.3444	0.2857	0	NA	0.3611		NA	NA	NA	0.4194	-0.1667	NA	NA	-0.2308
SMEL3Ch04	91108681	9	18	7	10	15	4	1	10		0	0	0	0	0	0	0	0.7		0	0	0	0	0	0	NA	0.4667		NA	NA	NA	NA	NA	NA	NA	-0.5
SMEL3Ch04	91108734	9	18	7	10	15	4	1	10		0	0	0	0	0	0	0	0		0	0	0	0	0	0	NA	0		NA	NA	NA	NA	NA	NA	NA	NA
SMEL3Ch04	91119548	9	18	7	10	15	4	1	10		0.1111	0.0556	0	0	0	0	0	0		0.1111	0.0556	0	0.3556	0	0	NA	0		0	0	NA	1	NA	NA	NA	NA
SMEL3Ch04	91195659	9	18	7	10	15	4	1	10		0	0	0	0	0	0	0	0.5		0	0	0	0	0	0	NA	0.3889		NA	NA	NA	NA	NA	NA	NA	-0.2857
SMEL3Ch04	91195673	9	18	7	10	15	4	1	10		0	0	0	0	0	0	0	0.2		0	0	0	0	0	0	NA	0.1889		NA	NA	NA	NA	NA	NA	NA	-0.0588
SMEL3Ch04	91788696	9	18	7	10	15	4	1	9		0.6667	0.8333	0.1429	0.8	1	1	0	1		0.4583	0.4902	0.1429	0.4889	0.5	0.5	NA	0.5		-0.4545	-0.7	0	-0.6364	-1	-1	NA	-1
SMEL3Ch04	91788704	9	18	7	10	15	4	1	9		0	0	0	0	0	0	0	0.6667		0	0	0	0	0	0	NA	0.4583		NA	NA	NA	NA	NA	NA	NA	-0.4545
SMEL3Ch04	92645399	9	18	7	10	15	4	1	10		0	0.1667	0	0	0	0	0	0		0	0.1569	0	0	0	0	NA	0		NA	-0.0625	NA	NA	NA	NA	NA	NA
SMEL3Ch04	93978722	9	18	7	10	15	4	1	10		0	0	0	0	0	0	0	0.4		0	0	0	0	0	0	NA	0.5111		NA	NA	NA	NA	NA	NA	NA	0.2174
SMEL3Ch04	95075144	9	18	7	10	15	4	1	9		0	0.1667	0.1429	0.4	0	0	0	0		0.5556	0.4444	0.1429	0.3333	0	0	NA	0		1	0.625	0	-0.2	NA	NA	NA	NA
SMEL3Ch04	95075682	9	18	7	10	15	4	1	10		0.1111	0	0	0	0	0	0	0		0.1111	0.2092	0	0	0	0	NA	0		0	1	NA	NA	NA	NA	NA	NA
SMEL3Ch04	95201913	9	18	7	10	15	4	1	9		0	0	0	0	0	0	0	0.4444		0	0	0	0	0	0	NA	0.3611		NA	NA	NA	NA	NA	NA	NA	-0.2308
SMEL3Ch04	96029749	9	18	7	10	15	4	1	8		0	0	0	0	0	0	0	0		0	0	0	0	0	0	NA	0		NA	NA	NA	NA	NA	NA	NA	NA
SMEL3Ch04	96573312	9	18	7	10	15	4	1	10		0	0	0	0	0	0	0	0.6		0	0	0	0	0	0	NA	0.5		NA	NA	NA	NA	NA	NA	NA	-0.2
SMEL3Ch04	96632029	9	18	7	10	15	4	1	10		0	0.6111	0.2857	0.1	0	0	0	0		0.3889	0.4706	0.4524	0.1	0	0	NA	0		1	-0.2986	0.3684	0	NA	NA	NA	NA
SMEL3Ch04	96743512	9	18	7	10	15	4	1	10		0	0	0	0	0	0	0	0.7		0	0	0	0	0	0	NA	0.5111		NA	NA	NA	NA	NA	NA	NA	-0.3696
SMEL3Ch04	97008935	9	18	7	10	15	4	1	10		0	0.0556	0.2857	0	0	0	0	0		0	0.0556	0.4524	0	0	0	NA	0		NA	0	0.3684	NA	NA	NA	NA	NA
SMEL3Ch04	97837377	9	18	7	10	15	4	1	9		0	0	0	0	0	0	0	0.3333		0	0	0	0	0	0	NA	0.4306		NA	NA	NA	NA	NA	NA	NA	0.2258
SMEL3Ch04	98211244	9	18	6	10	14	4	1	10		0.2222	0.5556	0.1667	0	0	0	0	0		0.4861	0.4869	0.5667	0	0	0	NA	0		0.5429	-0.1409	0.7059	NA	NA	NA	NA	NA
SMEL3Ch04	99352197	9	18	6	10	15	4	1	10		0.6667	0.5556	0.6667	1	1	1	1	1		0.4583	0.4085	0.4667	0.5	0.5	0.5	NA	0.5		-0.4545	-0.36	-0.4286	-1	-1	-1	NA	-1
SMEL3Ch04	99352224	9	18	6	10	15	4	1	10		0	0	0	0	0	0	0	0.2		0	0	0	0	0	0	NA	0.1889		NA	NA	NA	NA	NA	NA	NA	-0.0588
SMEL3Ch04	99817535	9	18	7	10	15	4	1	9		0	0	0	0	0	0	0	0.4444		0	0	0	0	0	0	NA	0.4722		NA	NA	NA	NA	NA	NA	NA	0.0588
SMEL3Ch04	100373276	9	18	7	10	15	4	1	10		0.4444	0.4444	0.4286	0.5	0	0	0	0.2		0.4722	0.4118	0.5	0.5333	0	0	NA	0.1889		0.0588	-0.0794	0.1429	0.0625	NA	NA	NA	-0.0588
SMEL3Ch04	100373298	9	18	7	10	15	4	1	10		0	0	0	0	0	0	0	0.2		0	0	0	0	0	0	NA	0.1889		NA	NA	NA	NA	NA	NA	NA	-0.0588
SMEL3Ch04	100373328	9	18	7	10	15	4	1	10		0.2222	0	0.1429	0	0	0	0	0		0.4861	0	0.381	0	0	0	NA	0		0.5429	NA	0.625	NA	NA	NA	NA	NA
SMEL3Ch04	101030173	9	18	7	10	15	4	1	10		0	0	0	0	0	0	0	0.5		0	0	0	0	0	0	NA	0.3889		NA	NA	NA	NA	NA	NA	NA	-0.2857
SMEL3Ch04	101828060	9	18	6	10	15	4	1	9		0	0.2222	0	0.1	0	0	0	0		0	0.2026	0	0.1	0	0	NA	0		NA	-0.0968	NA	0	NA	NA	NA	NA
SMEL3Ch04	101905818	9	18	7	10	15	4	1	10		0	0	0	0	0	0	0	0.3		0	0	0	0	0	0	NA	0.2667		NA	NA	NA	NA	NA	NA	NA	-0.125
SMEL3Ch04	102305182	9	18	7	10	15	4	1	9		0.6667	0.0556	0.4286	0.1	0.2	0	0	0		0.5139	0.0556	0.5	0.1	0.519	0	NA	0		-0.2973	0	0.1429	0	0.6147	NA	NA	NA
SMEL3Ch04	102795428	9	18	7	10	15	4	1	10		0	0.1667	0	0.1	0.3333	0	0	0		0	0.3922	0	0.1	0.4857	0	NA	0		NA	0.575	NA	0	0.3137	NA	NA	NA
SMEL3Ch04	102795471	9	18	7	10	15	4	1	10		0	0.1667	0	0.1	0.3333	0	0	0		0	0.3922	0	0.1	0.4857	0	NA	0		NA	0.575	NA	0	0.3137	NA	NA	NA
SMEL3Ch04	102984396	9	18	7	10	15	4	1	9		0.3333	0.4444	0.1429	0.2	0.3333	0	0	0		0.5417	0.4118	0.1429	0.3444	0.4857	0	NA	0		0.3846	-0.0794	0	0.4194	0.3137	NA	NA	NA
SMEL3Ch04	102984410	9	18	7	10	15	4	1	9		0	0.2778	0	0.1	0	0	0	0		0	0.4412	0	0.1	0	0	NA	0		NA	0.3704	NA	0	NA	NA	NA	NA
SMEL3Ch04	103140263	9	18	7	10	15	4	1	10		0.2222	0.0556	0.4286	0.7	0.6667	0	0	0		0.2083	0.0556	0.3571	0.4667	0.4524	0	NA	0		-0.0667	0	-0.2	-0.5	-0.4737	NA	NA	NA
SMEL3Ch04	103227575	9	18	7	10	15	4	1	9		0	0	0	0	0	0	0	0.3333		0	0	0	0	0	0	NA	0.4306		NA	NA	NA	NA	NA	NA	NA	0.2258
SMEL3Ch04	103924546	9	18	7	10	15	4	1	9		0	0	0	0	0	0	0	0.3333		0	0	0	0	0	0	NA	0.5139		NA	NA	NA	NA	NA	NA	NA	0.3514
SMEL3Ch04	103959437	9	18	7	10	15	4	1	9		0.2222	0	0.2857	0	0	0	0	0		0.2083	0	0.2619	0	0	0	NA	0		-0.0667	NA	-0.0909	NA	NA	NA	NA	NA
SMEL3Ch04	105203034	9	18	7	10	15	4	1	9		0	0	0	0.1	0	0	0	0		0	0	0	0.2778	0	0	NA	0		NA	NA	NA	0.64	NA	NA	NA	NA
SMEL3Ch04	105486521	9	18	7	10	15	4	1	10		0	0	0	0	0	0	0	0		0	0	0	0	0	0	NA	0		NA	NA	NA	NA	NA	NA	NA	NA
SMEL3Ch04	105486565	9	18	7	10	15	4	1	10		0	0	0	0	0	0	0	0		0	0	0	0	0	0	NA	0		NA	NA	NA	NA	NA	NA	NA	NA
SMEL3Ch05	203291	9	18	7	10	15	4	1	10		0	0	0	0	0	0	0	0.5		0	0	0	0	0	0	NA	0.4778		NA	NA	NA	NA	NA	NA	NA	-0.0465
SMEL3Ch05	770858	9	18	7	10	15	4	1	10		0.1111	0.1111	0	0	0	0	0	0.1		0.1111	0.4216	0	0	0	0	NA	0.1		0	0.7364	NA	NA	NA	NA	NA	0
SMEL3Ch05	1553686	9	18	7	10	15	3	1	9		0	0	0	0.1	0	0	0	0		0	0	0	0.2778	0	0	NA	0		NA	NA	NA	0.64	NA	NA	NA	NA
SMEL3Ch05	1553719	9	18	7	10	15	3	1	9		0	0	0	0.5	0.2667	0	0	0.5556		0	0.1111	0	0.5222	0.2381	0	NA	0.5		NA	1	NA	0.0426	-0.12	NA	NA	-0.1111
SMEL3Ch05	1818151	9	18	7	10	15	4	1	9		0.1111	0.3333	0.2857	0.4	0.3333	0	0	0.1111		0.3056	0.3562	0.2619	0.5333	0.5143	0	NA	0.1111		0.6364	0.0642	-0.0909	0.25	0.3519	NA	NA	0
SMEL3Ch05	1818172	9	18	7	10	15	4	1	10		0	0	0.1429	0	0	0	0	0.5		0	0	0.1429	0	0	0	NA	0.4778		NA	NA	0	NA	NA	NA	NA	-0.0465
SMEL3Ch05	1855658	9	18	6	10	14	4	1	9		0	0	0	0.3	0	0	0	0.2222		0	0	0	0.4889	0	0	NA	0.2083		NA	NA	NA	0.3864	NA	NA	NA	-0.0667
SMEL3Ch05	2959880	9	18	7	10	15	4	1	10		0	0.2778	0	0	0	0	0	0		0	0.3889	0	0	0	0	NA	0		NA	0.2857	NA	NA	NA	NA	NA	NA
SMEL3Ch05	3350832	9	18	7	10	15	4	1	10		0.3333	0.0556	0.4286	0	0	0	0	0		0.4306	0.1601	0.5	0	0	0	NA	0		0.2258	0.6531	0.1429	NA	NA	NA	NA	NA
SMEL3Ch05	3468546	9	18	7	10	15	4	1	8		0	0	0	0	0	0	0	0.25		0	0	0	0	0	0	NA	0.2321		NA	NA	NA	NA	NA	NA	NA	-0.0769
SMEL3Ch05	3481624	9	18	7	10	15	4	1	9		0.1111	0.2778	0	0	0.4667	0	1	0.2222		0.1111	0.5196	0	0	0.5095	0	NA	0.375		0	0.4654	NA	NA	0.0841	NA	NA	0.4074
SMEL3Ch05	3944310	9	18	7	10	15	4	1	9		0	0.3333	0	0	0.3333	0	0	0		0	0.4608	0	0	0.5238	0	NA	0		NA	0.2766	NA	NA	0.3636	NA	NA	NA
SMEL3Ch05	5026300	8	18	7	10	15	4	1	9		0	0	0	0	0	0	0	0		0	0.1111	0	0	0	0	NA	0		NA	1	NA	NA	NA	NA	NA	NA
SMEL3Ch05	6186552	9	18	7	10	15	4	1	9		0	0	0	0	0	0	0	0.4444		0	0	0	0	0	0	NA	0.4722		NA	NA	NA	NA	NA	NA	NA	0.0588
SMEL3Ch05	7314479	9	18	7	10	15	4	1	10		0.4444	0.3333	0	0	0	0	1	0		0.4722	0.415	0	0	0	0	NA	0		0.0588	0.1969	NA	NA	NA	NA	NA	NA
SMEL3Ch05	7541550	9	18	7	10	15	4	1	10		0	0	0	0	0	0	0	0.2		0	0	0	0	0	0	NA	0.4556		NA	NA	NA	NA	NA	NA	NA	0.561
SMEL3Ch05	7745572	9	18	7	10	15	4	1	10		0	0	0	0	0	0	0	0.2		0	0	0	0	0	0	NA	0.1889		NA	NA	NA	NA	NA	NA	NA	-0.0588
SMEL3Ch05	7745596	9	18	7	10	15	4	1	10		0	0	0	0	0	0	0	0.5		0	0	0	0	0	0	NA	0.4778		NA	NA	NA	NA	NA	NA	NA	-0.0465
SMEL3Ch05	7745636	9	18	7	10	15	4	1	10		0.7778	0	0	0.3	0	0	0	0.4		0.4861	0	0	0.4	0	0	NA	0.4444		-0.6	NA	NA	0.25	NA	NA	NA	0.1
SMEL3Ch05	7745654	9	18	7	10	15	4	1	10		0.7778	0	0	0.3	0	0	0	0		0.4861	0	0	0.4	0	0	NA	0		-0.6	NA	NA	0.25	NA	NA	NA	NA
SMEL3Ch05	7924829	9	18	7	10	15	4	1	10		0	0	0.2857	0.3	0	0	0	0		0	0	0.2619	0.4889	0	0	NA	0		NA	NA	-0.0909	0.3864	NA	NA	NA	NA
SMEL3Ch05	7924851	9	18	7	10	15	4	1	9		0	0	0	0	0	0	0	0.4444		0	0	0	0	0	0	NA	0.5278		NA	NA	NA	NA	NA	NA	NA	0.1579
SMEL3Ch05	8026178	9	18	7	10	15	4	1	10		0	0	0	0	0	0	1	0.4		0	0	0	0	0	0	NA	0.5333		NA	NA	NA	NA	NA	NA	NA	0.25
SMEL3Ch05	8235939	9	18	7	10	15	4	1	10		0	0	0	0	0	0	0	0.4		0	0	0	0	0	0	NA	0.5111		NA	NA	NA	NA	NA	NA	NA	0.2174
SMEL3Ch05	8235969	9	17	7	10	15	4	1	10		0.1111	0.0588	0.2857	0	0.0667	0	1	0.3		0.3056	0.0588	0.4524	0	0.0667	0	NA	0.4		0.6364	0	0.3684	NA	0	NA	NA	0.25
SMEL3Ch05	8236001	9	18	7	10	15	4	1	10		0	0	0	0	0	0	0	0.4		0	0	0	0	0	0	NA	0.5111		NA	NA	NA	NA	NA	NA	NA	0.2174
SMEL3Ch05	8267117	9	18	7	10	15	4	1	10		0	0	0	0	0	0	0	0.4		0	0	0	0	0	0	NA	0.3333		NA	NA	NA	NA	NA	NA	NA	-0.2
SMEL3Ch05	8267139	9	18	7	10	15	4	1	10		0.1111	0.0556	0.2857	0	0	0	0	0		0.1111	0.0556	0.4524	0	0	0	NA	0		0	0	0.3684	NA	NA	NA	NA	NA
SMEL3Ch05	8827393	8	18	7	10	15	4	1	9		0	0	0	0.2	0	0	0	0		0	0	0	0.3444	0	0	NA	0		NA	NA	NA	0.4194	NA	NA	NA	NA
SMEL3Ch05	10142737	8	18	7	10	15	4	1	10		0	0	0	0.1	0	0	0	1		0	0	0	0.1	0	0	NA	0.5		NA	NA	NA	0	NA	NA	NA	-1
SMEL3Ch05	10142738	8	18	7	10	15	4	1	10		0	0	0	0.1	0	0	0	1		0	0	0	0.1	0	0	NA	0.5		NA	NA	NA	0	NA	NA	NA	-1
SMEL3Ch05	10192061	9	18	7	10	15	4	1	9		0	0	0	0	0	0	0	0.4444		0	0	0	0	0	0	NA	0.4722		NA	NA	NA	NA	NA	NA	NA	0.0588
SMEL3Ch05	10192086	9	18	7	10	15	4	1	9		0	0	0	0	0	0	0	0.4444		0	0	0	0	0	0	NA	0.4722		NA	NA	NA	NA	NA	NA	NA	0.0588
SMEL3Ch05	10271070	9	18	7	10	15	4	1	10		0.4444	0	0	0	0	0	0	0		0.3611	0	0	0	0	0	NA	0		-0.2308	NA	NA	NA	NA	NA	NA	NA
SMEL3Ch05	10937120	9	18	7	10	15	4	1	10		0	0	0	0	0	0	0	0.7		0	0	0	0	0	0	NA	0.5111		NA	NA	NA	NA	NA	NA	NA	-0.3696
SMEL3Ch05	10937138	9	18	7	10	15	4	1	10		0	0	0	0	0	0	0	0.3		0	0	0	0	0	0	NA	0.4		NA	NA	NA	NA	NA	NA	NA	0.25
SMEL3Ch05	24584583	9	18	7	10	15	4	1	10		0	0	0	0	0	0	0	0.6		0	0	0	0	0	0	NA	0.5222		NA	NA	NA	NA	NA	NA	NA	-0.1489
SMEL3Ch05	24584620	9	18	7	10	15	4	1	10		0	0	0	0	0	0	0	0.6		0	0	0	0	0	0	NA	0.5222		NA	NA	NA	NA	NA	NA	NA	-0.1489
SMEL3Ch05	31018311	9	18	7	10	15	4	1	8		0	0	0	0.1	0	0	0	0		0	0	0	0.2778	0	0	NA	0		NA	NA	NA	0.64	NA	NA	NA	NA
SMEL3Ch05	32191516	9	18	7	10	15	4	1	10		0.5556	0	0.2857	0	0	0	0	0.2		0.4167	0.1111	0.4524	0	0	0	NA	0.3444		-0.3333	1	0.3684	NA	NA	NA	NA	0.4194
SMEL3Ch05	32191528	9	18	7	10	15	4	1	10		0	0.2222	0.1429	0	0	0	0	0		0	0.4967	0.1429	0	0	0	NA	0		NA	0.5526	0	NA	NA	NA	NA	NA
SMEL3Ch05	32191530	9	18	7	10	15	4	1	10		0.1111	0	0.8571	0	0	0	0	0		0.1111	0	0.5	0	0	0	NA	0		0	NA	-0.7143	NA	NA	NA	NA	NA
SMEL3Ch05	32191538	9	18	7	10	15	4	1	10		0	0	0	0	0	0	0	0.3		0	0	0	0	0	0	NA	0.2667		NA	NA	NA	NA	NA	NA	NA	-0.125
SMEL3Ch05	32191582	9	18	7	10	15	4	1	10		0.1111	0	0.7143	0	0	0	0	0		0.1111	0	0.4762	0	0	0	NA	0		0	NA	-0.5	NA	NA	NA	NA	NA
SMEL3Ch05	32698199	9	18	7	10	15	4	1	10		0	0	0	0	0	0	0	0.4		0	0	0	0	0	0	NA	0.5333		NA	NA	NA	NA	NA	NA	NA	0.25
SMEL3Ch05	33130884	9	18	7	10	15	4	1	9		0.4444	0.3333	0.1429	0.1	0	0	0	0.4444		0.5278	0.4608	0.381	0.1	0	0	NA	0.5278		0.1579	0.2766	0.625	0	NA	NA	NA	0.1579
SMEL3Ch05	33665092	9	18	7	10	15	4	1	9		0	0	0	0	0	0	0	0.4444		0	0	0	0	0	0	NA	0.3611		NA	NA	NA	NA	NA	NA	NA	-0.2308
SMEL3Ch05	34754727	9	18	7	10	15	4	1	10		0.2222	0	0	0.2	0	0	0	0		0.2083	0	0	0.1889	0	0	NA	0		-0.0667	NA	NA	-0.0588	NA	NA	NA	NA
SMEL3Ch05	34754741	9	18	7	10	15	4	1	10		0.2222	0.3333	0.2857	0.4	0	0	0	0		0.2083	0.3562	0.4524	0.5111	0	0	NA	0		-0.0667	0.0642	0.3684	0.2174	NA	NA	NA	NA
SMEL3Ch05	36171810	9	18	7	10	15	4	1	10		0	0	0	0	0	0	0	0.4		0	0	0	0	0	0	NA	0.3333		NA	NA	NA	NA	NA	NA	NA	-0.2
SMEL3Ch05	36171844	9	18	7	10	15	4	1	10		0	0	0	0	0	0	0	0.4		0	0	0	0	0	0	NA	0.3333		NA	NA	NA	NA	NA	NA	NA	-0.2
SMEL3Ch05	36239540	9	18	6	10	15	3	1	9		0.1111	0	0	0.1	0.0667	0	1	0.5556		0.1111	0	0	0.1	0.0667	0	NA	0.4167		0	NA	NA	0	0	NA	NA	-0.3333
SMEL3Ch05	36239541	9	18	6	10	15	3	1	9		0.1111	0	0	0.1	0.0667	0	1	0.1111		0.1111	0	0	0.1	0.0667	0	NA	0.1111		0	NA	NA	0	0	NA	NA	0
SMEL3Ch05	36239545	9	18	6	10	15	3	1	9		0.1111	0	0	0.1	0.0667	0	0	0		0.1111	0	0	0.1	0.0667	0	NA	0		0	NA	NA	0	0	NA	NA	NA
SMEL3Ch05	36413740	9	18	7	10	15	4	1	9		0.4444	0.4444	0.5714	0.4	0.3333	0	0	0		0.5278	0.4902	0.5238	0.5111	0.5238	0	NA	0		0.1579	0.0933	-0.0909	0.2174	0.3636	NA	NA	NA
SMEL3Ch05	37206928	9	18	7	10	15	4	1	8		0.1111	0	0	0.2	0	0	0	0		0.1111	0	0	0.1889	0	0	NA	0		0	NA	NA	-0.0588	NA	NA	NA	NA
SMEL3Ch05	37302996	9	18	7	10	15	4	1	10		0.4444	0	0.2857	0.2	0	0	0	0		0.3611	0.1111	0.4524	0.3444	0	0	NA	0		-0.2308	1	0.3684	0.4194	NA	NA	NA	NA
SMEL3Ch05	37622604	9	18	7	10	15	4	1	9		0	0	0	0	0	0	0	0.1111		0	0	0	0	0	0	NA	0.3056		NA	NA	NA	NA	NA	NA	NA	0.6364
SMEL3Ch05	37622654	9	18	7	10	15	4	1	9		0	0	0	0	0	0	0	0		0	0	0	0	0	0	NA	0.2222		NA	NA	NA	NA	NA	NA	NA	1
SMEL3Ch05	38181805	8	18	7	10	15	4	1	9		0	0	0	0	0	0	0	0.5556		0	0	0	0	0	0	NA	0.4167		NA	NA	NA	NA	NA	NA	NA	-0.3333
SMEL3Ch05	38908667	9	18	7	10	15	4	1	10		0.2222	0	0	0	0	0	0	0.1		0.2083	0	0	0	0	0	NA	0.1		-0.0667	NA	NA	NA	NA	NA	NA	0
SMEL3Ch05	39528406	9	18	7	10	15	4	1	9		0	0	0	0	0	0	0	0.2222		0	0	0	0	0	0	NA	0.375		NA	NA	NA	NA	NA	NA	NA	0.4074
SMEL3Ch05	39871117	9	18	7	10	15	4	1	10		1	1	1	0.9	1	1	1	1		0.5	0.5	0.5	0.5	0.5	0.5	NA	0.5		-1	-1	-1	-0.8	-1	-1	NA	-1
SMEL3Ch05	39871123	9	18	7	10	15	4	1	10		1	1	1	0.9	1	1	1	1		0.5	0.5	0.5	0.5	0.5	0.5	NA	0.5		-1	-1	-1	-0.8	-1	-1	NA	-1
SMEL3Ch05	39871128	9	18	7	10	15	4	1	10		1	0.8889	1	0.3	1	1	1	1		0.5	0.4967	0.5	0.2667	0.5	0.5	NA	0.5		-1	-0.7895	-1	-0.125	-1	-1	NA	-1
SMEL3Ch05	39871135	9	18	7	10	15	4	1	10		0.4444	0.2222	0.5714	0.9	1	0	0	0		0.3611	0.2026	0.4286	0.5	0.5	0	NA	0		-0.2308	-0.0968	-0.3333	-0.8	-1	NA	NA	NA
SMEL3Ch05	39943420	9	18	7	10	15	4	1	10		0	0	0	0	0	0	0	0.2		0	0	0	0	0	0	NA	0.4556		NA	NA	NA	NA	NA	NA	NA	0.561
SMEL3Ch05	40037923	9	18	7	10	15	4	1	10		0	0	0	0	0	0	1	0.2		0	0	0	0	0	0	NA	0.1889		NA	NA	NA	NA	NA	NA	NA	-0.0588
SMEL3Ch05	40173040	9	18	7	10	15	4	1	10		0	0	0	0.1	0	0	0	0.1		0	0	0	0.1	0	0	NA	0.2778		NA	NA	NA	0	NA	NA	NA	0.64
SMEL3Ch05	40173045	9	18	7	10	15	4	1	10		0	0.1667	0	0.3	0	0	0	0.4		0	0.1569	0.2857	0.2667	0	0	NA	0.3333		NA	-0.0625	1	-0.125	NA	NA	NA	-0.2
SMEL3Ch05	40173077	8	18	7	10	15	4	1	10		0	0	0	0.2	0	0	0	0		0	0.2092	0	0.5222	0	0	NA	0		NA	1	NA	0.617	NA	NA	NA	NA
SMEL3Ch05	40888804	9	18	7	10	15	4	1	8		0	0	0	0.3	0	0	0	0.125		0	0	0	0.2667	0	0	NA	0.125		NA	NA	NA	-0.125	NA	NA	NA	0
SMEL3Ch05	41258030	9	18	7	10	14	4	1	9		0.4444	0.1667	0.4286	0.5	0	0	0	0.3333		0.3611	0.3268	0.3571	0.5222	0	0	NA	0.2917		-0.2308	0.49	-0.2	0.0426	NA	NA	NA	-0.1429
SMEL3Ch05	41430284	9	18	7	10	15	4	1	9		0	0.1667	0	0	0.2	0	0	0		0	0.1569	0	0	0.4905	0	NA	0		NA	-0.0625	NA	NA	0.5922	NA	NA	NA
SMEL3Ch05	41436137	9	18	7	10	15	3	1	10		0	0	0	0	0	0	0	0		0	0	0	0	0	0	NA	0		NA	NA	NA	NA	NA	NA	NA	NA
SMEL3Ch05	41755070	9	18	7	10	15	4	1	9		0.3333	0	0	0.1	0.0667	0	0	0.2222		0.5417	0	0	0.1	0.0667	0	NA	0.4861		0.3846	NA	NA	0	0	NA	NA	0.5429
SMEL3Ch05	41755117	9	18	7	10	15	4	1	9		0	0	0	0	0	0	0	0.2222		0	0	0	0	0	0	NA	0.4861		NA	NA	NA	NA	NA	NA	NA	0.5429
SMEL3Ch05	41921212	9	18	7	10	15	4	1	9		0	0	0	0	0	0	0	0.3333		0	0	0	0	0	0	NA	0.2917		NA	NA	NA	NA	NA	NA	NA	-0.1429
SMEL3Ch05	43593027	8	18	7	10	15	4	1	10		0.75	0	0.1429	0.1	0	0	0	0		0.4821	0	0.1429	0.1	0	0	NA	0		-0.5556	NA	0	0	NA	NA	NA	NA
SMEL3Ch05	43654979	9	18	7	10	15	4	1	10		0	0.4444	0.2857	0	0	0	0	0		0	0.4118	0.2619	0	0	0	NA	0		NA	-0.0794	-0.0909	NA	NA	NA	NA	NA
SMEL3Ch05	43654997	9	18	7	10	15	4	1	10		0	0.4444	0.2857	0	0	0	0	0.4		0	0.4118	0.2619	0	0	0	NA	0.5111		NA	-0.0794	-0.0909	NA	NA	NA	NA	0.2174
SMEL3Ch06	792708	9	18	7	10	15	4	1	9		0	0	0	0	0	0	0	0.3333		0	0	0	0	0	0	NA	0.2917		NA	NA	NA	NA	NA	NA	NA	-0.1429
SMEL3Ch06	792750	8	18	7	10	15	4	1	9		0.375	0.2778	0.2857	0.3	0.2	0	0	0		0.5357	0.3235	0.2619	0.4	0.1857	0	NA	0		0.3	0.1414	-0.0909	0.25	-0.0769	NA	NA	NA
SMEL3Ch06	1532169	9	18	7	10	15	4	1	9		0	0	0	0	0	0	0	0.4444		0	0	0	0	0	0	NA	0.4722		NA	NA	NA	NA	NA	NA	NA	0.0588
SMEL3Ch06	1532184	9	18	7	10	15	4	1	9		0	0	0	0	0	0	0	0.3333		0	0	0	0	0	0	NA	0.2917		NA	NA	NA	NA	NA	NA	NA	-0.1429
SMEL3Ch06	1661177	9	18	7	10	15	4	1	9		0	0	0	0	0.2	0	0	0.3333		0	0	0	0	0.1857	0	NA	0.5417		NA	NA	NA	NA	-0.0769	NA	NA	0.3846
SMEL3Ch06	1704971	9	18	7	10	15	4	1	9		0.3333	0.2222	0.1429	0.4	0	0	0	0.3333		0.4306	0.2876	0.1429	0.4444	0	0	NA	0.4306		0.2258	0.2273	0	0.1	NA	NA	NA	0.2258
SMEL3Ch06	1848709	9	18	7	10	15	4	1	10		0.4444	0.0556	0.5714	0.1	0.2	0	0	0		0.3611	0.1601	0.5238	0.2778	0.1857	0	NA	0		-0.2308	0.6531	-0.0909	0.64	-0.0769	NA	NA	NA
SMEL3Ch06	2160645	9	18	6	10	15	4	1	9		0	0	0	0	0	0	0	0.5556		0	0	0	0	0	0	NA	0.5		NA	NA	NA	NA	NA	NA	NA	-0.1111
SMEL3Ch06	2245143	9	18	7	10	15	4	1	9		0	0	0	0	0	0	0	0.2222		0	0	0	0	0	0	NA	0.2083		NA	NA	NA	NA	NA	NA	NA	-0.0667
SMEL3Ch06	2245145	9	18	7	10	15	4	1	9		0	0	0	0	0.3333	0	0	0		0	0.1111	0	0	0.4857	0	NA	0		NA	1	NA	NA	0.3137	NA	NA	NA
SMEL3Ch06	19535791	9	18	6	10	14	4	1	10		0	0	0	0.4	0	0	0	0		0	0	0	0.4444	0	0	NA	0		NA	NA	NA	0.1	NA	NA	NA	NA
SMEL3Ch06	39644656	9	18	7	10	15	4	1	9		1	0.6111	1	1	1	1	1	1		0.5	0.4314	0.5	0.5	0.5	0.5	NA	0.5		-1	-0.4167	-1	-1	-1	-1	NA	-1
SMEL3Ch06	39658291	9	18	7	10	15	4	1	9		0	0	0	0	0	0	0	0.4444		0	0	0	0	0	0	NA	0.3611		NA	NA	NA	NA	NA	NA	NA	-0.2308
SMEL3Ch06	40782118	9	18	7	10	15	4	1	10		0	0	0	0	0	0	0	0.3		0	0	0	0	0	0	NA	0.4889		NA	NA	NA	NA	NA	NA	NA	0.3864
SMEL3Ch06	41012195	9	18	7	10	14	4	1	9		0.6667	0.2222	0.1429	0.3	0	0	0	0		0.5139	0.4967	0.1429	0.4	0	0	NA	0		-0.2973	0.5526	0	0.25	NA	NA	NA	NA
SMEL3Ch06	41012257	9	18	7	10	15	4	1	10		0	0	0	0	0	0	0	0		0	0	0	0	0	0	NA	0.2		NA	NA	NA	NA	NA	NA	NA	1
SMEL3Ch06	42693994	9	18	7	10	15	4	1	10		0.1111	0	0.5714	0	0	0	0	0		0.1111	0	0.4286	0	0	0	NA	0		0	NA	-0.3333	NA	NA	NA	NA	NA
SMEL3Ch06	42694003	9	18	7	9	15	4	1	10		0	0	0	0	0	0	0	0.4		0	0	0	0	0	0	NA	0.3333		NA	NA	NA	NA	NA	NA	NA	-0.2
SMEL3Ch06	42694048	9	18	7	10	15	4	1	10		0.1111	0	0.5714	0	0	0	0	0.3		0.1111	0	0.4286	0	0	0	NA	0.2667		0	NA	-0.3333	NA	NA	NA	NA	-0.125
SMEL3Ch06	42865821	9	18	7	10	15	4	1	8		0	0	0	0	0	0	0	0.625		0	0	0	0	0	0	NA	0.5179		NA	NA	NA	NA	NA	NA	NA	-0.2069
SMEL3Ch06	42865823	9	18	7	10	15	4	1	8		0	0	0	0	0	0	0	0.5		0	0	0	0	0	0	NA	0.5357		NA	NA	NA	NA	NA	NA	NA	0.0667
SMEL3Ch06	42865855	9	18	7	10	15	4	1	8		0	0	0	0	0	0	0	0.5		0	0	0	0	0	0	NA	0.3929		NA	NA	NA	NA	NA	NA	NA	-0.2727
SMEL3Ch06	43444208	9	18	7	10	15	4	1	9		0	0	0	0	0	0	0	0.5556		0	0	0	0	0	0	NA	0.4167		NA	NA	NA	NA	NA	NA	NA	-0.3333
SMEL3Ch06	43444228	9	18	7	10	15	4	1	9		0.1111	0	0	0	0	0	0	0		0.1111	0	0	0	0	0	NA	0		0	NA	NA	NA	NA	NA	NA	NA
SMEL3Ch06	47995170	9	18	7	10	15	4	1	8		0.5556	0.2222	0.5714	0.5	0.2667	0	0	0		0.5	0.3595	0.5238	0.3889	0.5048	0	NA	0.25		-0.1111	0.3818	-0.0909	-0.2857	0.4717	NA	NA	1
SMEL3Ch06	49386713	9	18	7	10	15	4	1	9		0	0	0	0	0	0	0	0.4444		0	0	0	0	0	0	NA	0.3611		NA	NA	NA	NA	NA	NA	NA	-0.2308
SMEL3Ch06	56570159	9	18	7	10	15	4	1	10		0	0	0	0	0	0	0	0.6		0	0	0	0	0	0	NA	0.5		NA	NA	NA	NA	NA	NA	NA	-0.2
SMEL3Ch06	64590198	9	18	7	10	15	4	1	10		0	0.2778	0	0	0.2667	0	0	0		0	0.3889	0	0	0.5048	0	NA	0		NA	0.2857	NA	NA	0.4717	NA	NA	NA
SMEL3Ch06	64590203	9	18	7	10	15	4	1	10		0.5556	0.2778	0	0	0	0	0	0.6		0.5	0.5196	0.2857	0	0	0	NA	0.4333		-0.1111	0.4654	1	NA	NA	NA	NA	-0.3846
SMEL3Ch06	64590215	9	18	7	10	15	4	1	9		0	0.3333	0	0	0	0	0	0.5556		0	0.2843	0	0	0	0	NA	0.5278		NA	-0.1724	NA	NA	NA	NA	NA	-0.0526
SMEL3Ch06	64590255	9	18	7	10	15	4	1	9		0	0.3333	0	0	0	0	0	0.5556		0	0.2843	0	0	0	0	NA	0.5278		NA	-0.1724	NA	NA	NA	NA	NA	-0.0526
SMEL3Ch06	67510221	9	18	7	10	15	4	1	9		0	0	0	0	0	0	0	0.4444		0	0	0	0	0	0	NA	0.3611		NA	NA	NA	NA	NA	NA	NA	-0.2308
SMEL3Ch06	70117424	9	18	7	10	15	4	1	10		0	0.0556	0	0	0.2667	0	0	0.7		0	0.1601	0	0	0.5048	0	NA	0.4667		NA	0.6531	NA	NA	0.4717	NA	NA	-0.5
SMEL3Ch06	74324679	9	18	7	10	15	4	1	9		0	0	0	0	0	0	0	0.4444		0	0	0	0	0	0	NA	0.4722		NA	NA	NA	NA	NA	NA	NA	0.0588
SMEL3Ch06	74579322	9	18	6	10	15	4	1	9		0	0	0	0	0	0	0	0		0	0	0	0	0	0	NA	0		NA	NA	NA	NA	NA	NA	NA	NA
SMEL3Ch06	74579331	9	18	6	10	15	4	1	9		0	0	0	0	0	0	0	0		0	0	0	0	0	0	NA	0		NA	NA	NA	NA	NA	NA	NA	NA
SMEL3Ch06	74579374	9	18	7	10	15	3	1	9		0	0	0	0	0	0	0	0		0	0	0	0	0	0	NA	0		NA	NA	NA	NA	NA	NA	NA	NA
SMEL3Ch06	74697409	9	18	7	10	15	4	1	8		0	0	0	0	0	0	0	0.375		0	0	0	0	0	0	NA	0.4643		NA	NA	NA	NA	NA	NA	NA	0.1923
SMEL3Ch06	77192908	9	18	7	10	15	4	1	10		0	0	0	0	0	0	0	0.3		0	0	0	0	0	0	NA	0.4		NA	NA	NA	NA	NA	NA	NA	0.25
SMEL3Ch06	77338519	9	18	7	10	15	4	1	9		0	0.2778	0	0	0	0	0	0		0	0.2451	0	0	0	0	NA	0		NA	-0.1333	NA	NA	NA	NA	NA	NA
SMEL3Ch06	77897823	9	18	7	10	15	4	1	9		0	0	0	0	0	0	0	0.1111		0	0	0	0	0	0	NA	0.3056		NA	NA	NA	NA	NA	NA	NA	0.6364
SMEL3Ch06	78189670	9	18	7	10	15	4	1	10		0	0	0	0	0	0	0	0		0	0	0	0	0	0	NA	0.2		NA	NA	NA	NA	NA	NA	NA	1
SMEL3Ch06	82923982	9	18	7	10	15	4	1	9		0	0	0.2857	0	0	0	0	0		0	0.1111	0.5476	0	0	0	NA	0		NA	1	0.4783	NA	NA	NA	NA	NA
SMEL3Ch06	84931189	9	18	7	10	15	4	1	10		0	0	0	0	0	0	0	0.4		0	0	0	0	0	0	NA	0.4889		NA	NA	NA	NA	NA	NA	NA	0.1818
SMEL3Ch06	84931226	9	18	7	10	14	4	1	10		0	0	0	0	0	0	0	0.2		0	0	0	0	0	0	NA	0.3444		NA	NA	NA	NA	NA	NA	NA	0.4194
SMEL3Ch06	89504617	9	18	7	10	15	4	1	9		0	0	0	0	0	0	0	0.3333		0	0	0	0	0	0	NA	0.4306		NA	NA	NA	NA	NA	NA	NA	0.2258
SMEL3Ch06	89504658	9	18	7	10	15	4	1	10		0.7778	0	0.7143	0.1	0	0	0	0		0.5139	0	0.4762	0.1	0	0	NA	0		-0.5135	NA	-0.5	0	NA	NA	NA	NA
SMEL3Ch06	89504678	9	18	7	10	15	3	1	9		0	0.2778	0.7143	0.3	0	0	0	0.3333		0	0.3235	0.4762	0.4889	0	0	NA	0.2917		NA	0.1414	-0.5	0.3864	NA	NA	NA	-0.1429
SMEL3Ch06	91834316	9	18	7	10	15	4	1	9		0.1111	0	0	0	0	0	0	0.1111		0.1111	0	0	0	0	0	NA	0.1111		0	NA	NA	NA	NA	NA	NA	0
SMEL3Ch06	91834329	9	18	7	10	15	4	1	9		0	0	0	0	0	0	0	0.2222		0	0	0	0	0	0	NA	0.2083		NA	NA	NA	NA	NA	NA	NA	-0.0667
SMEL3Ch06	91889365	9	18	7	10	14	4	1	9		0	0.3889	0.1429	0	0	0	0	0		0	0.3203	0.1429	0	0	0	NA	0		NA	-0.2143	0	NA	NA	NA	NA	NA
SMEL3Ch06	91889378	9	18	7	10	14	4	1	9		0.5556	0.0556	1	0.3	0	0	0	0		0.4167	0.0556	0.5	0.2667	0	0	NA	0		-0.3333	0	-1	-0.125	NA	NA	NA	NA
SMEL3Ch06	91970401	9	18	7	10	15	3	1	9		0	0	0.1429	0.1	0	0	0	0		0	0	0.1429	0.1	0	0	NA	0		NA	NA	0	0	NA	NA	NA	NA
SMEL3Ch06	92513547	8	18	7	10	15	4	1	9		0.125	0	0.8571	0.3	0	0	0	0		0.125	0	0.5	0.4	0	0	NA	0		0	NA	-0.7143	0.25	NA	NA	NA	NA
SMEL3Ch06	92688874	9	18	7	10	15	4	1	10		0	0	0	0	0	0	0	0.5		0	0	0	0	0	0	NA	0.3889		NA	NA	NA	NA	NA	NA	NA	-0.2857
SMEL3Ch06	93643822	9	18	7	10	15	4	1	9		0	0	0	0	0	0	0	0.5556		0	0	0	0	0	0	NA	0.4167		NA	NA	NA	NA	NA	NA	NA	-0.3333
SMEL3Ch06	93734153	9	18	7	10	15	4	1	9		0	0	0.1429	0.4	0.6	0	0	0		0.5	0.1111	0.1429	0.5111	0.5048	0	NA	0		1	1	0	0.2174	-0.1887	NA	NA	NA
SMEL3Ch06	93734177	9	18	7	10	15	4	1	9		0	0	0.1429	0.4	0.6	0	0	0		0.5	0.1111	0.1429	0.5111	0.5048	0	NA	0		1	1	0	0.2174	-0.1887	NA	NA	NA
SMEL3Ch06	94297703	9	18	7	10	15	4	1	10		0.1111	0.5	0.7143	0.3	0	0	0	0		0.1111	0.4739	0.4762	0.4	0	0	NA	0		0	-0.0552	-0.5	0.25	NA	NA	NA	NA
SMEL3Ch06	94546968	9	18	7	10	15	4	1	8		0	0	0	0	0	0	0	0.25		0	0	0	0	0	0	NA	0.2321		NA	NA	NA	NA	NA	NA	NA	-0.0769
SMEL3Ch06	94546981	9	18	7	10	15	4	1	9		0.4444	0.0556	0.8571	0.1	0.6667	0	0	0.1111		0.5278	0.0556	0.5	0.1	0.4905	0	NA	0.1111		0.1579	0	-0.7143	0	-0.3592	NA	NA	0
SMEL3Ch06	94546993	9	18	7	10	15	4	1	9		0	0	0	0	0	0	0	0		0	0	0	0	0	0	NA	0		NA	NA	NA	NA	NA	NA	NA	NA
SMEL3Ch06	94547005	9	18	7	10	15	4	1	8		0	0	0	0	0	0	0	0.375		0	0	0	0	0	0	NA	0.3214		NA	NA	NA	NA	NA	NA	NA	-0.1667
SMEL3Ch06	94609818	9	18	7	10	15	4	1	10		0	0	0	0	0	0	0	0.5		0	0	0	0	0	0	NA	0.4778		NA	NA	NA	NA	NA	NA	NA	-0.0465
SMEL3Ch06	95031838	9	18	7	10	15	4	1	10		0	0	0	0	0	0	0	0.3		0	0	0	0	0	0	NA	0.4		NA	NA	NA	NA	NA	NA	NA	0.25
SMEL3Ch06	95031902	9	18	7	9	15	3	1	10		0	0	0	0.2222	0	0	0	0		0	0	0	0.2083	0	0	NA	0		NA	NA	NA	-0.0667	NA	NA	NA	NA
SMEL3Ch06	95393695	9	18	7	10	15	4	1	10		0	0	0	0	0	0	0	0.4		0	0	0	0	0	0	NA	0.5111		NA	NA	NA	NA	NA	NA	NA	0.2174
SMEL3Ch06	95678052	9	18	7	10	15	4	1	10		0	0	0	0	0	0	0	0.2		0	0	0	0	0	0	NA	0.3444		NA	NA	NA	NA	NA	NA	NA	0.4194
SMEL3Ch06	95813665	9	18	7	10	14	4	1	10		0.2222	0.4444	0.5714	0.2	0.1429	0	0	0		0.4861	0.3529	0.4286	0.3444	0.1374	0	NA	0		0.5429	-0.2593	-0.3333	0.4194	-0.04	NA	NA	NA
SMEL3Ch06	96586166	9	18	7	10	14	4	1	10		0	0	0	0.2	0.4286	0	0	0		0	0	0	0.1889	0.511	0	NA	0		NA	NA	NA	-0.0588	0.1613	NA	NA	NA
SMEL3Ch06	96589082	9	18	7	10	15	4	1	9		0	0.3889	0	0	0	0	0	0.3333		0	0.4379	0	0	0	0	NA	0.2917		NA	0.1119	NA	NA	NA	NA	NA	-0.1429
SMEL3Ch06	96605363	9	18	7	10	15	4	1	8		0	0	0	0.2	0	0	0	0		0	0	0	0.3444	0	0	NA	0		NA	NA	NA	0.4194	NA	NA	NA	NA
SMEL3Ch06	96718961	8	18	7	10	15	3	1	10		0	0.0556	0.5714	0	0	0	0	0.3		0	0.0556	0.5238	0	0	0	NA	0.4		NA	0	-0.0909	NA	NA	NA	NA	0.25
SMEL3Ch06	97121423	9	18	7	10	15	4	1	9		0	0	0	0	0	0	0	0.4444		0	0	0	0	0	0	NA	0.4722		NA	NA	NA	NA	NA	NA	NA	0.0588
SMEL3Ch06	97121427	9	18	7	10	15	4	1	9		0	0	0	0	0	0	0	0.2222		0	0	0	0	0	0	NA	0.2083		NA	NA	NA	NA	NA	NA	NA	-0.0667
SMEL3Ch06	97397584	9	18	7	10	15	4	1	9		0	0	0	0	0	0	0	0.3333		0	0	0	0	0	0	NA	0.5139		NA	NA	NA	NA	NA	NA	NA	0.3514
SMEL3Ch06	97593192	8	18	7	10	15	4	1	10		0.125	0.1111	0.7143	0.5	0.2667	0	0	0		0.125	0.2908	0.4762	0.5222	0.2381	0	NA	0		0	0.618	-0.5	0.0426	-0.12	NA	NA	NA
SMEL3Ch06	97593201	8	18	7	10	15	4	1	10		0.375	0.0556	0.1429	0.6	0.2667	0	0	0.4		0.5357	0.0556	0.1429	0.5	0.2381	0	NA	0.4444		0.3	0	0	-0.2	-0.12	NA	NA	0.1
SMEL3Ch06	97593215	8	18	7	10	15	4	1	10		0.5	0.1667	0.5714	0.1	0	0	0	0.4		0.5357	0.3268	0.5238	0.1	0	0	NA	0.4444		0.0667	0.49	-0.0909	0	NA	NA	NA	0.1
SMEL3Ch06	97593309	8	18	7	10	15	4	1	10		0.5	0.1111	0.5714	0.1	0.0667	0	0	0.4		0.5357	0.2908	0.5238	0.1	0.0667	0	NA	0.4444		0.0667	0.618	-0.0909	0	0	NA	NA	0.1
SMEL3Ch06	97979684	9	18	7	10	15	4	1	10		0.2222	0	0	0	0	0	0	0		0.2083	0.1111	0	0	0	0	NA	0		-0.0667	1	NA	NA	NA	NA	NA	NA
SMEL3Ch06	98951960	8	18	7	10	15	4	1	10		0	0	0	0	0	0	0	0		0	0	0	0	0	0	NA	0		NA	NA	NA	NA	NA	NA	NA	NA
SMEL3Ch06	99055922	9	18	7	10	15	4	1	10		0.4444	0.0556	0.2857	0.3	0.2	0	0	0		0.5278	0.0556	0.2619	0.2667	0.2905	0	NA	0		0.1579	0	-0.0909	-0.125	0.3115	NA	NA	NA
SMEL3Ch06	99181251	9	18	7	10	15	4	1	10		0.1111	0	0	0	0	0	0	0.1		0.1111	0.1111	0	0	0	0	NA	0.1		0	1	NA	NA	NA	NA	NA	0
SMEL3Ch06	99181252	9	18	7	10	15	4	1	9		0.1111	0	0	0	0	0	0	0.1111		0.1111	0.1111	0	0	0	0	NA	0.1111		0	1	NA	NA	NA	NA	NA	0
SMEL3Ch06	99644423	9	18	6	10	15	4	1	9		0	0	0.5	0	0	0	0	0		0	0.1111	0.5333	0	0.1333	0	NA	0		NA	1	0.0625	NA	1	NA	NA	NA
SMEL3Ch06	99763264	9	18	7	10	15	4	1	9		0	0	0	0	0	0	0	0.5556		0	0	0	0	0	0	NA	0.5278		NA	NA	NA	NA	NA	NA	NA	-0.0526
SMEL3Ch06	99763280	9	18	7	10	15	4	1	9		0	0	0	0	0	0	0	0.2222		0	0	0	0	0	0	NA	0.2083		NA	NA	NA	NA	NA	NA	NA	-0.0667
SMEL3Ch06	99988029	9	18	7	10	15	3	1	9		0.4444	0	0.5714	0.2	0	0	0	0.6667		0.3611	0.2092	0.5238	0.3444	0	0	NA	0.4583		-0.2308	1	-0.0909	0.4194	NA	NA	NA	-0.4545
SMEL3Ch06	99988054	9	18	7	10	15	4	1	9		0.4444	0	0.5714	0.1	0	0	0	0.6667		0.3611	0.1111	0.5238	0.2778	0	0	NA	0.4583		-0.2308	1	-0.0909	0.64	NA	NA	NA	-0.4545
SMEL3Ch06	99988063	9	18	7	10	15	4	1	9		0.4444	0	0.5714	0.1	0	0	0	0		0.3611	0.1111	0.5238	0.2778	0	0	NA	0		-0.2308	1	-0.0909	0.64	NA	NA	NA	NA
SMEL3Ch06	99988081	9	18	7	10	15	4	1	9		0	0	0	0	0	0	0	0.4444		0	0	0	0	0	0	NA	0.3611		NA	NA	NA	NA	NA	NA	NA	-0.2308
SMEL3Ch06	100049741	9	18	7	10	15	4	1	10		0	0	0	0	0.4667	0	0	0		0	0	0	0	0.519	0	NA	0		NA	NA	NA	NA	0.1009	NA	NA	NA
SMEL3Ch06	100056535	9	18	7	10	15	4	1	8		0	0	0	0	0	0	0	0.375		0	0	0	0	0	0	NA	0.5357		NA	NA	NA	NA	NA	NA	NA	0.3
SMEL3Ch06	100071567	9	18	7	10	15	4	1	8		0	0	0	0	0	0	0	0.25		0	0	0	0	0	0	NA	0.2321		NA	NA	NA	NA	NA	NA	NA	-0.0769
SMEL3Ch06	100273073	9	18	7	10	15	4	1	9		0.6667	0	0	0	0	0	0	0		0.5139	0	0	0	0	0	NA	0		-0.2973	NA	NA	NA	NA	NA	NA	NA
SMEL3Ch06	100642166	9	18	7	10	15	4	1	9		0	0	0	0	0	0	0	0.2222		0	0	0	0	0	0	NA	0.2083		NA	NA	NA	NA	NA	NA	NA	-0.0667
SMEL3Ch06	100777616	9	18	7	10	15	4	1	10		0	0	0	0	0	0	0	0.5		0	0	0	0	0	0	NA	0.4778		NA	NA	NA	NA	NA	NA	NA	-0.0465
SMEL3Ch06	100997029	9	18	7	10	15	4	1	10		0	0	0	0	0	0	0	0.4		0	0	0	0	0	0	NA	0.3333		NA	NA	NA	NA	NA	NA	NA	-0.2
SMEL3Ch06	100997037	9	18	7	10	15	4	1	10		0	0	0	0	0	0	0	0.6		0	0	0	0	0	0	NA	0.5		NA	NA	NA	NA	NA	NA	NA	-0.2
SMEL3Ch06	102066202	9	18	7	10	15	4	1	9		0	0.3333	0	0	0	0	0	0		0	0.5131	0	0	0	0	NA	0		NA	0.3503	NA	NA	NA	NA	NA	NA
SMEL3Ch06	102159425	9	18	7	10	15	4	1	10		0.3333	0.2778	0	0.1	0	0	0	0		0.2917	0.3235	0	0.1	0	0	NA	0		-0.1429	0.1414	NA	0	NA	NA	NA	NA
SMEL3Ch06	102285701	9	18	7	10	14	4	1	9		0	0	0	0.5	0	0	0	0.2222		0	0	0	0.5222	0	0	NA	0.2083		NA	NA	NA	0.0426	NA	NA	NA	-0.0667
SMEL3Ch06	102381045	8	18	7	10	15	4	NA	10		0.375	0	0	0	0.2	0	NA	0		0.3214	0	0	0	0.5286	0	NA	0		-0.1667	NA	NA	NA	0.6216	NA	NA	NA
SMEL3Ch06	103173059	9	18	7	10	14	4	1	9		0	0.0556	0	0.1	0	0	0	0.3333		0	0.0556	0	0.4111	0	0	NA	0.2917		NA	0	NA	0.7568	NA	NA	NA	-0.1429
SMEL3Ch06	103173069	9	18	7	10	14	4	1	9		0	0.0556	0	0.1	0	0	0	0.3333		0	0.0556	0	0.4111	0	0	NA	0.2917		NA	0	NA	0.7568	NA	NA	NA	-0.1429
SMEL3Ch06	104022883	9	18	7	10	15	4	1	10		0.8889	0.0556	0.1429	0.3	0	0	0	0		0.5	0.1601	0.1429	0.4889	0	0	NA	0		-0.7778	0.6531	0	0.3864	NA	NA	NA	NA
SMEL3Ch06	104036292	9	18	7	10	15	4	1	8		0	0	0	0	0	0	0	0.25		0	0	0	0	0	0	NA	0.2321		NA	NA	NA	NA	NA	NA	NA	-0.0769
SMEL3Ch06	104498519	9	18	7	10	15	4	1	10		0.5556	0.0556	0.2857	0	1	0	0	0		0.4167	0.0556	0.2619	0	0.5	0	NA	0		-0.3333	0	-0.0909	NA	-1	NA	NA	NA
SMEL3Ch06	104498530	9	18	7	10	15	4	1	10		0.2222	0	0	0	0	0	1	0		0.2083	0	0	0	0	0	NA	0		-0.0667	NA	NA	NA	NA	NA	NA	NA
SMEL3Ch06	104498541	9	18	7	10	15	4	1	10		0.7778	0.0556	1	0.6	0	0	1	0		0.4861	0.0556	0.5	0.4333	0	0	NA	0		-0.6	0	-1	-0.3846	NA	NA	NA	NA
SMEL3Ch06	104498543	9	18	7	10	15	4	1	10		0.1111	0	0	0.3	0	0	0	0		0.1111	0	0	0.2667	0	0	NA	0		0	NA	NA	-0.125	NA	NA	NA	NA
SMEL3Ch06	104498576	9	18	7	10	15	4	1	10		0.6667	0.8333	0.7143	1	0	1	0	0		0.4583	0.4902	0.4762	0.5	0	0.5	NA	0		-0.4545	-0.7	-0.5	-1	NA	-1	NA	NA
SMEL3Ch06	104498577	9	18	7	10	15	4	1	10		1	0.9444	1	1	1	0.75	1	1		0.5	0.5	0.5	0.5	0.5	0.5	NA	0.5		-1	-0.8889	-1	-1	-1	-0.5	NA	-1
SMEL3Ch06	104570018	9	18	6	10	15	3	1	10		0	0	0	0	0	0	1	0		0	0	0	0	0	0	NA	0		NA	NA	NA	NA	NA	NA	NA	NA
SMEL3Ch06	104676532	9	18	7	10	15	4	1	10		0	0.4444	0	0	0	0.25	0	0		0	0.5098	0	0	0	0.25	NA	0		NA	0.1282	NA	NA	NA	0	NA	NA
SMEL3Ch06	104797936	9	18	7	10	15	4	1	9		0.3333	0	0.4286	0.5	0.2	0	0	0.2222		0.5139	0	0.5	0.5222	0.4429	0	NA	0.375		0.3514	NA	0.1429	0.0426	0.5484	NA	NA	0.4074
SMEL3Ch06	104797939	9	18	7	10	15	4	1	9		0	0	0.5714	0	0	0	0	0		0	0.1111	0.5238	0	0	0	NA	0		NA	1	-0.0909	NA	NA	NA	NA	NA
SMEL3Ch06	104797954	9	18	7	10	15	4	1	9		0.3333	0	0.4286	0.5	0	0	0	0		0.5139	0	0.5	0.5222	0	0	NA	0		0.3514	NA	0.1429	0.0426	NA	NA	NA	NA
SMEL3Ch06	104797964	9	18	7	10	15	4	1	9		0	0	0	0	0	0	0	0.4444		0	0	0	0	0	0	NA	0.4722		NA	NA	NA	NA	NA	NA	NA	0.0588
SMEL3Ch06	104797969	9	18	7	10	15	4	1	9		0	0	0	0	0	0	0	0.4444		0	0	0	0	0	0	NA	0.3611		NA	NA	NA	NA	NA	NA	NA	-0.2308
SMEL3Ch06	104797977	9	18	7	10	15	4	1	9		0	0	0	0	0	0	0	0.3333		0	0	0	0	0	0	NA	0.2917		NA	NA	NA	NA	NA	NA	NA	-0.1429
SMEL3Ch06	104890688	9	18	7	10	15	4	1	9		0.2222	0.1667	0.1429	0.2	0	0	0	0		0.5417	0.2484	0.1429	0.1889	0	0	NA	0		0.5897	0.3289	0	-0.0588	NA	NA	NA	NA
SMEL3Ch06	104890697	9	18	7	10	15	4	1	9		0.2222	0.1667	0.1429	0.2	0	0	0	0		0.5417	0.2484	0.1429	0.1889	0	0	NA	0		0.5897	0.3289	0	-0.0588	NA	NA	NA	NA
SMEL3Ch06	104890703	9	18	7	10	15	4	1	9		0.2222	0.1667	0.1429	0.2	0	0	0	0		0.5417	0.2484	0.1429	0.1889	0	0	NA	0		0.5897	0.3289	0	-0.0588	NA	NA	NA	NA
SMEL3Ch06	104899693	9	17	6	10	15	4	1	9		0.3333	0	0.3333	0.1	0	0	0	0		0.2917	0	0.5667	0.1	0	0	NA	0		-0.1429	NA	0.4118	0	NA	NA	NA	NA
SMEL3Ch06	105560918	8	18	7	10	15	4	1	10		0	0	0	0	0	0	0	0.5		0	0	0	0	0	0	NA	0.3889		NA	NA	NA	NA	NA	NA	NA	-0.2857
SMEL3Ch06	105636015	9	18	7	10	15	4	1	10		0.4444	0.1111	0	0.1	0	0	0	0		0.3611	0.1078	0	0.1	0	0	NA	0		-0.2308	-0.0303	NA	0	NA	NA	NA	NA
SMEL3Ch06	106204022	9	17	7	8	15	4	1	10		0.6667	0.2353	0.5714	0.125	0	0	0	0		0.4583	0.375	0.5238	0.125	0	0	NA	0		-0.4545	0.3725	-0.0909	0	NA	NA	NA	NA
SMEL3Ch06	106303638	9	18	7	10	15	4	1	9		0	0	0	0	0	0	0	0.6667		0	0	0	0	0	0	NA	0.4583		NA	NA	NA	NA	NA	NA	NA	-0.4545
SMEL3Ch06	106393744	9	18	7	10	15	4	1	10		0.1111	0	0	0.3	0	0	0	0		0.1111	0	0	0.4889	0	0	NA	0		0	NA	NA	0.3864	NA	NA	NA	NA
SMEL3Ch06	106428391	9	18	7	10	14	4	1	9		0.1111	0.3333	0	0	0	0	0	0		0.1111	0.5131	0	0	0	0	NA	0		0	0.3503	NA	NA	NA	NA	NA	NA
SMEL3Ch06	106428477	9	18	7	10	14	4	1	9		0	0	0	0	0	0	0	0		0	0	0	0	0	0	NA	0		NA	NA	NA	NA	NA	NA	NA	NA
SMEL3Ch06	107184202	9	18	7	10	15	4	1	10		1	1	1	1	1	1	1	0.8		0.5	0.5	0.5	0.5	0.5	0.5	NA	0.4889		-1	-1	-1	-1	-1	-1	NA	-0.6364
SMEL3Ch06	107184225	9	18	7	10	15	4	1	10		1	1	1	1	1	1	1	0.9		0.5	0.5	0.5	0.5	0.5	0.5	NA	0.5		-1	-1	-1	-1	-1	-1	NA	-0.8
SMEL3Ch06	107184249	9	18	7	10	15	4	1	10		1	0	0.4286	0.7	0.5333	0	1	0		0.5	0	0.3571	0.4667	0.4	0	NA	0		-1	NA	-0.2	-0.5	-0.3333	NA	NA	NA
SMEL3Ch06	107184273	9	18	7	10	15	4	1	10		0	0	0	0.5	0	0	0	0		0	0	0	0.3889	0	0	NA	0		NA	NA	NA	-0.2857	NA	NA	NA	NA
SMEL3Ch06	107701913	9	18	7	10	15	4	1	10		0	0.1111	0	0	0	0	0	0		0	0.2059	0	0	0	0	NA	0		NA	0.4603	NA	NA	NA	NA	NA	NA
SMEL3Ch06	108121631	9	18	7	10	15	4	1	10		0	0	0	0.6	0	0	0	0		0	0	0	0.4333	0	0	NA	0		NA	NA	NA	-0.3846	NA	NA	NA	NA
SMEL3Ch06	108121658	9	18	7	10	15	4	1	10		0.4444	0	0.1429	0.4	0	0	0	0		0.3611	0	0.1429	0.3333	0	0	NA	0		-0.2308	NA	0	-0.2	NA	NA	NA	NA
SMEL3Ch06	108532352	8	18	7	10	15	4	1	9		0	0	0.4286	0	0	0	0	0		0	0.1111	0.5476	0	0	0	NA	0		NA	1	0.2174	NA	NA	NA	NA	NA
SMEL3Ch06	108583437	9	18	6	10	15	4	1	9		0	0	0	0.2	0	0	0	0		0	0	0	0.3444	0	0	NA	0		NA	NA	NA	0.4194	NA	NA	NA	NA
SMEL3Ch06	108685444	9	18	7	10	15	4	1	9		0	0	0.4286	0	0	0	0	0		0	0.1111	0.5476	0	0	0	NA	0		NA	1	0.2174	NA	NA	NA	NA	NA
SMEL3Ch06	108804768	9	18	7	10	15	4	1	9		0.1111	0.3333	0	0.6	0	0	0	0		0.1111	0.3562	0	0.4333	0	0	NA	0		0	0.0642	NA	-0.3846	NA	NA	NA	NA
SMEL3Ch06	108863957	9	18	7	10	15	4	1	9		0	0	0	0	0	0	0	0.5556		0	0	0	0	0	0	NA	0.5		NA	NA	NA	NA	NA	NA	NA	-0.1111
SMEL3Ch07	484765	8	18	7	10	15	4	1	8		0.125	0.0556	0.7143	0	0	0	0	0		0.5536	0.0556	0.5238	0	0	0	NA	0		0.7742	0	-0.3636	NA	NA	NA	NA	NA
SMEL3Ch07	519114	9	18	7	10	15	4	1	9		0	0	0	0	0	0	0	0.5556		0	0	0	0	0	0	NA	0.5		NA	NA	NA	NA	NA	NA	NA	-0.1111
SMEL3Ch07	562985	9	18	7	10	15	4	1	10		0.1111	0	0	0.4	0.2667	0	0	0		0.1111	0	0	0.4444	0.5048	0	NA	0		0	NA	NA	0.1	0.4717	NA	NA	NA
SMEL3Ch07	563006	9	18	7	10	15	4	1	10		0	0	0	0.3	0.2667	0	0	0.4		0	0	0	0.4	0.5048	0	NA	0.4444		NA	NA	NA	0.25	0.4717	NA	NA	0.1
SMEL3Ch07	2684818	8	18	6	10	15	4	1	9		0.375	0.0556	0.3333	0.2	0	0	0	0		0.5357	0.0556	0.5667	0.1889	0	0	NA	0		0.3	0	0.4118	-0.0588	NA	NA	NA	NA
SMEL3Ch07	2756789	9	18	7	10	15	4	1	9		0	0	0	0	0	0	0	0		0	0	0	0	0	0	NA	0		NA	NA	NA	NA	NA	NA	NA	NA
SMEL3Ch07	2756874	9	18	7	10	15	4	1	9		0	0	0	0	0	0	0	0.3333		0	0	0	0	0	0	NA	0.2917		NA	NA	NA	NA	NA	NA	NA	-0.1429
SMEL3Ch07	3295759	9	18	7	10	15	4	1	10		0.3333	0.0556	0.1429	0.3	0	0	0	0		0.2917	0.0556	0.5714	0.4	0	0	NA	0		-0.1429	0	0.75	0.25	NA	NA	NA	NA
SMEL3Ch07	3322685	9	18	7	10	15	4	1	10		0.3333	0.1111	0.2857	0.4	0.2667	0	0	0.1		0.2917	0.3627	0.5476	0.4444	0.5048	0	NA	0.1		-0.1429	0.6937	0.4783	0.1	0.4717	NA	NA	0
SMEL3Ch07	4381299	9	18	7	10	15	4	1	10		0.7778	0.0556	0	0	0	0	0	0.8		0.5139	0.3301	0	0	0	0	NA	0.4889		-0.5135	0.8317	NA	NA	NA	NA	NA	-0.6364
SMEL3Ch07	4502657	9	18	7	10	14	4	1	9		0	0.0556	0	0	0	0	0	0.5556		0	0.0556	0	0	0	0	NA	0.4167		NA	0	NA	NA	NA	NA	NA	-0.3333
SMEL3Ch07	4834184	9	18	6	10	15	4	1	10		0	0	0	0	0	0	0	0.6		0	0	0	0	0	0	NA	0.5222		NA	NA	NA	NA	NA	NA	NA	-0.1489
SMEL3Ch07	5000567	9	18	7	10	15	4	1	9		0	0	0	0	0	0	0	0.3333		0	0	0	0	0	0	NA	0.2917		NA	NA	NA	NA	NA	NA	NA	-0.1429
SMEL3Ch07	12303582	9	18	7	10	15	4	1	10		0	0	0	0	0	0	0	0.7		0	0	0	0	0	0	NA	0.5111		NA	NA	NA	NA	NA	NA	NA	-0.3696
SMEL3Ch07	12303635	9	18	7	10	15	4	1	9		0	0	0	0	0	0	0	0.5556		0	0	0	0	0	0	NA	0.5278		NA	NA	NA	NA	NA	NA	NA	-0.0526
SMEL3Ch07	18873846	9	18	7	10	15	4	1	8		0	0	0	0	0	0	0	0.5		0	0	0	0	0	0	NA	0.3929		NA	NA	NA	NA	NA	NA	NA	-0.2727
SMEL3Ch07	18987719	9	18	7	10	15	4	1	10		0	0	0	0	0	0	0	0.2		0	0	0	0	0	0	NA	0.3444		NA	NA	NA	NA	NA	NA	NA	0.4194
SMEL3Ch07	21538248	8	18	7	10	15	4	1	9		0.125	0.0556	0	0	0.1333	0	0	0.5556		0.125	0.0556	0	0	0.1286	0	NA	0.4167		0	0	NA	NA	-0.037	NA	NA	-0.3333
SMEL3Ch07	21538280	8	18	7	10	15	4	1	9		0	0	0	0	0	0	0	0.4444		0	0	0	0	0	0	NA	0.3611		NA	NA	NA	NA	NA	NA	NA	-0.2308
SMEL3Ch07	23929793	9	18	7	10	15	4	1	9		0.1111	0.0556	0.2857	0.2	0.3333	0	0	0		0.3056	0.0556	0.2619	0.1889	0.5143	0	NA	0		0.6364	0	-0.0909	-0.0588	0.3519	NA	NA	NA
SMEL3Ch07	23929830	8	18	7	10	15	4	1	9		0	0.1111	0	0	0.0667	0	0	0		0	0.2908	0	0	0.0667	0	NA	0		NA	0.618	NA	NA	0	NA	NA	NA
SMEL3Ch07	44345145	9	18	7	10	15	4	1	10		0	0	0	0	0.2667	0	0	0		0	0	0	0	0.2381	0	NA	0		NA	NA	NA	NA	-0.12	NA	NA	NA
SMEL3Ch07	44345146	9	18	7	10	15	4	1	10		0	0	0	0	0.2667	0	0	0		0	0	0	0	0.2381	0	NA	0		NA	NA	NA	NA	-0.12	NA	NA	NA
SMEL3Ch07	44345169	9	18	7	10	15	4	1	10		0	0	0	0	0	0	0	0.3		0	0	0	0	0	0	NA	0.5333		NA	NA	NA	NA	NA	NA	NA	0.4375
SMEL3Ch07	46412162	9	18	7	10	15	4	1	10		0	0	0	0	0	0	0	0.5		0	0	0	0	0	0	NA	0.4778		NA	NA	NA	NA	NA	NA	NA	-0.0465
SMEL3Ch07	48367942	9	18	7	10	15	4	1	8		0	0	0	0	0	0	0	0.5		0	0	0	0	0	0	NA	0.3929		NA	NA	NA	NA	NA	NA	NA	-0.2727
SMEL3Ch07	48367989	9	18	7	10	15	4	1	8		0	0	0	0	0	0	0	0.5		0	0	0	0	0	0	NA	0.5		NA	NA	NA	NA	NA	NA	NA	0
SMEL3Ch07	48421397	8	18	7	10	15	4	1	9		0	0	0	0	0	0	0	0.5556		0	0	0	0	0	0	NA	0.5		NA	NA	NA	NA	NA	NA	NA	-0.1111
SMEL3Ch07	48428448	9	18	7	10	15	4	1	9		0	0	0	0	0	0	0	0.4444		0	0	0	0	0	0	NA	0.3611		NA	NA	NA	NA	NA	NA	NA	-0.2308
SMEL3Ch07	48428450	9	18	7	10	15	4	1	9		0	0	0	0	0	0	0	0.4444		0	0	0	0	0	0	NA	0.5278		NA	NA	NA	NA	NA	NA	NA	0.1579
SMEL3Ch07	49441584	9	18	7	10	15	4	1	10		0.2222	0.1111	0.1429	0	0	0	0	0		0.2083	0.2908	0.1429	0	0	0	NA	0		-0.0667	0.618	0	NA	NA	NA	NA	NA
SMEL3Ch07	67206496	9	18	7	10	15	4	1	10		0	0	0	0	0	0	0	0		0	0	0	0	0	0	NA	0		NA	NA	NA	NA	NA	NA	NA	NA
SMEL3Ch07	67206565	9	18	7	10	15	4	1	10		0	0	0	0	0	0	0	0		0	0	0	0	0	0	NA	0		NA	NA	NA	NA	NA	NA	NA	NA
SMEL3Ch07	111148163	9	18	7	10	15	4	1	9		0	0.0556	0	0	0	0	0	0.3333		0	0.0556	0	0	0	0	NA	0.5139		NA	0	NA	NA	NA	NA	NA	0.3514
SMEL3Ch07	121837684	9	18	7	10	15	4	1	9		0	0	0	0	0	0	0	0.6667		0	0	0	0	0	0	NA	0.4583		NA	NA	NA	NA	NA	NA	NA	-0.4545
SMEL3Ch07	121837716	9	18	7	10	15	4	1	9		0	0	0	0	0	0	0	0.6667		0	0	0	0	0	0	NA	0.4583		NA	NA	NA	NA	NA	NA	NA	-0.4545
SMEL3Ch07	123069457	9	18	7	10	15	4	1	10		0.5556	0	0.1429	0	0	0	0	0		0.5278	0	0.1429	0	0	0	NA	0		-0.0526	NA	0	NA	NA	NA	NA	NA
SMEL3Ch07	125957922	9	18	7	10	15	4	1	9		0.1111	0	0	0.3	0	0	0	0		0.3056	0.1111	0	0.2667	0	0	NA	0		0.6364	1	NA	-0.125	NA	NA	NA	NA
SMEL3Ch07	128093621	8	18	7	10	15	4	1	9		0	0	0	0	0	0	0	0.5556		0	0	0	0	0	0	NA	0.5		NA	NA	NA	NA	NA	NA	NA	-0.1111
SMEL3Ch07	128324447	9	18	7	10	15	4	1	8		0.2222	0	0	0.2	0	0	0	0		0.2083	0	0	0.3444	0	0	NA	0		-0.0667	NA	NA	0.4194	NA	NA	NA	NA
SMEL3Ch07	128324507	9	18	7	10	14	4	1	8		0.1111	0.0556	0	0.1	0.2143	0	0	0		0.3056	0.0556	0	0.1	0.5275	0	NA	0		0.6364	0	NA	0	0.5938	NA	NA	NA
SMEL3Ch07	129316935	9	18	7	10	15	4	1	10		0	0	0	0	0	0	0	0.5		0	0	0	0	0	0	NA	0.5222		NA	NA	NA	NA	NA	NA	NA	0.0426
SMEL3Ch07	130569975	9	18	7	10	15	3	1	10		0.7778	0.0556	0	0.6	0.2667	0	0	0		0.4861	0.1601	0	0.4333	0.3333	0	NA	0		-0.6	0.6531	NA	-0.3846	0.2	NA	NA	NA
SMEL3Ch07	132683131	9	18	7	10	15	4	1	10		0.1111	0.0556	0.4286	0	0	0	0	0		0.3056	0.0556	0.3571	0	0	0	NA	0		0.6364	0	-0.2	NA	NA	NA	NA	NA
SMEL3Ch07	132683144	9	18	7	8	15	4	1	10		0	0	0.1429	0.125	0.2667	0	0	0		0	0	0.1429	0.125	0.3333	0	NA	0		NA	NA	0	0	0.2	NA	NA	NA
SMEL3Ch07	132939423	9	18	7	10	15	4	1	10		0.4444	0.1667	0	0.3	0.2	0	0	0		0.5278	0.2484	0	0.2667	0.2905	0	NA	0		0.1579	0.3289	NA	-0.125	0.3115	NA	NA	NA
SMEL3Ch07	133565627	9	18	7	10	15	4	1	10		0	0.1667	0.4286	0.1	0	0	0	0		0.2222	0.2484	0.3571	0.1	0	0	NA	0		1	0.3289	-0.2	0	NA	NA	NA	NA
SMEL3Ch07	133590211	9	18	7	10	15	4	1	10		0.2222	0.3333	0.2857	0.1	0.2	0	0	0.5		0.2083	0.4608	0.2619	0.1	0.2905	0	NA	0.3889		-0.0667	0.2766	-0.0909	0	0.3115	NA	NA	-0.2857
SMEL3Ch07	133606855	9	18	7	10	15	4	1	8		0.5556	0.3889	0	0.3	0	0	0	0.375		0.5278	0.4379	0	0.2667	0	0	NA	0.3214		-0.0526	0.1119	NA	-0.125	NA	NA	NA	-0.1667
SMEL3Ch07	133923720	9	18	7	10	15	4	1	8		0	0.3333	0.5714	0.3	0.0667	0	0	0.375		0.2222	0.4608	0.4286	0.2667	0.0667	0	NA	0.3214		1	0.2766	-0.3333	-0.125	0	NA	NA	-0.1667
SMEL3Ch07	134968782	9	18	7	10	15	4	1	10		0	0	0	0	0	0	0	0.2		0	0	0	0	0	0	NA	0.1889		NA	NA	NA	NA	NA	NA	NA	-0.0588
SMEL3Ch07	135089995	9	18	7	9	15	4	1	10		0	0	0	0	0	0	0	0.5		0	0	0	0	0	0	NA	0.5222		NA	NA	NA	NA	NA	NA	NA	0.0426
SMEL3Ch07	135090000	9	18	7	9	15	4	1	10		0	0	0	0	0	0	0	0		0	0	0	0	0	0	NA	0		NA	NA	NA	NA	NA	NA	NA	NA
SMEL3Ch07	135090022	9	18	7	9	15	4	1	10		0	0	0	0	0	0	0	0.5		0	0	0	0	0	0	NA	0.5222		NA	NA	NA	NA	NA	NA	NA	0.0426
SMEL3Ch07	135090025	9	18	7	9	15	4	1	10		0	0	0	0	0	0	0	0		0	0	0	0	0	0	NA	0		NA	NA	NA	NA	NA	NA	NA	NA
SMEL3Ch07	135132209	9	18	7	10	15	4	1	8		0	0	0	0	0	0	0	0.75		0	0	0	0	0	0	NA	0.4821		NA	NA	NA	NA	NA	NA	NA	-0.5556
SMEL3Ch07	135551563	9	18	7	10	15	4	1	9		0	0	0	0.1	0	0	0	0		0	0	0	0.4111	0	0	NA	0		NA	NA	NA	0.7568	NA	NA	NA	NA
SMEL3Ch07	136411751	9	18	7	10	15	4	1	10		0	0.0556	0.4286	0.1	0	0	0	0		0.3889	0.0556	0.3571	0.1	0	0	NA	0		1	0	-0.2	0	NA	NA	NA	NA
SMEL3Ch07	136981155	9	18	7	10	15	4	1	10		0	0	0	0	0	0	0	0.1		0	0	0	0	0	0	NA	0.2778		NA	NA	NA	NA	NA	NA	NA	0.64
SMEL3Ch07	136981169	9	18	7	10	15	4	1	10		0	0.2778	0	0	0	0	0	0		0	0.4412	0	0	0	0	NA	0		NA	0.3704	NA	NA	NA	NA	NA	NA
SMEL3Ch07	137530200	9	18	7	10	15	4	1	9		0	0	0	0	0	0	0	0.3333		0	0	0	0	0	0	NA	0.4306		NA	NA	NA	NA	NA	NA	NA	0.2258
SMEL3Ch07	137823029	9	18	7	10	15	4	1	10		0	0	0	0.2	0	0	0	0		0	0	0	0.5222	0	0	NA	0		NA	NA	NA	0.617	NA	NA	NA	NA
SMEL3Ch07	137823054	9	18	7	10	15	4	1	10		0	0	0	0	0	0	0	0.4		0	0	0	0	0	0	NA	0.4444		NA	NA	NA	NA	NA	NA	NA	0.1
SMEL3Ch07	137959431	9	18	7	10	15	4	1	9		0	0.0556	0.1429	0	0	0	0	0		0	0.1601	0.1429	0	0	0	NA	0		NA	0.6531	0	NA	NA	NA	NA	NA
SMEL3Ch07	137959447	9	18	7	10	15	4	1	8		0.5556	0	0.2857	0.3	0	0	0	0.25		0.5	0.1111	0.2619	0.5333	0	0	NA	0.2321		-0.1111	1	-0.0909	0.4375	NA	NA	NA	-0.0769
SMEL3Ch07	138086297	9	18	7	10	15	4	1	8		0	0	0	0	0	0	0	0		0	0	0	0	0	0	NA	0		NA	NA	NA	NA	NA	NA	NA	NA
SMEL3Ch07	138632103	9	18	7	10	15	4	1	10		0	0	0	0	0	0	0	0.6		0	0	0	0	0	0	NA	0.4333		NA	NA	NA	NA	NA	NA	NA	-0.3846
SMEL3Ch07	138643728	9	18	7	10	15	4	1	10		0.5556	0	0	0	0	0	0	0		0.5	0	0	0	0	0	NA	0		-0.1111	NA	NA	NA	NA	NA	NA	NA
SMEL3Ch07	138643736	9	18	7	10	14	4	1	10		0	0.0556	0.1429	0	0	0	0	0.1		0	0.0556	0.1429	0	0	0	NA	0.1		NA	0	0	NA	NA	NA	NA	0
SMEL3Ch07	138750354	9	18	7	10	15	4	1	9		0	0	0	0	0	0	0	0.4444		0	0	0	0	0	0	NA	0.3611		NA	NA	NA	NA	NA	NA	NA	-0.2308
SMEL3Ch07	138750449	9	18	7	10	15	4	1	9		0	0	0.1429	0.3	0	0	0	0		0	0	0.1429	0.4889	0	0	NA	0		NA	NA	0	0.3864	NA	NA	NA	NA
SMEL3Ch07	139113363	9	18	7	10	15	4	1	8		0.3333	0	0.1429	0	0	0	0	0		0.4306	0	0.1429	0	0	0	NA	0		0.2258	NA	0	NA	NA	NA	NA	NA
SMEL3Ch07	139158875	9	18	7	10	15	4	1	10		0	0	0	0	0	0	0	0.2		0	0	0	0	0	0	NA	0.1889		NA	NA	NA	NA	NA	NA	NA	-0.0588
SMEL3Ch07	139158885	9	18	7	10	15	4	1	10		0	0.2778	0	0	0	0	0	0		0	0.4412	0	0	0	0	NA	0		NA	0.3704	NA	NA	NA	NA	NA	NA
SMEL3Ch07	139158899	9	18	7	10	15	4	1	10		0	0	0	0	0	0	0	0		0	0	0	0	0	0	NA	0		NA	NA	NA	NA	NA	NA	NA	NA
SMEL3Ch07	139158935	9	18	7	10	15	4	1	10		0.1111	0	0.1429	0.1	0	0	0	0.1		0.1111	0	0.1429	0.2778	0	0	NA	0.1		0	NA	0	0.64	NA	NA	NA	0
SMEL3Ch07	139264918	9	18	7	10	15	4	1	10		0	0	0	0	0	0	0	0.3		0	0	0	0	0	0	NA	0.4		NA	NA	NA	NA	NA	NA	NA	0.25
SMEL3Ch07	139310994	9	18	7	10	14	4	1	10		0	0	0	0	0	0	0	0.5		0	0	0	0	0	0	NA	0.4778		NA	NA	NA	NA	NA	NA	NA	-0.0465
SMEL3Ch07	139322661	9	18	7	10	14	4	1	9		0	0	0	0	0	0	0	0		0	0	0	0	0	0	NA	0		NA	NA	NA	NA	NA	NA	NA	NA
SMEL3Ch07	139438258	9	18	7	10	15	4	1	10		0.3333	0.1111	0.2857	0.4	0	0	0	0.6		0.4306	0.2059	0.2619	0.5333	0	0	NA	0.4333		0.2258	0.4603	-0.0909	0.25	NA	NA	NA	-0.3846
SMEL3Ch07	139438260	9	18	7	10	15	4	1	10		0.3333	0.1111	0.2857	0.4	0	0	0	0.6		0.4306	0.2059	0.2619	0.5333	0	0	NA	0.4333		0.2258	0.4603	-0.0909	0.25	NA	NA	NA	-0.3846
SMEL3Ch07	139438263	9	18	7	10	15	4	1	10		0.3333	0.1111	0.2857	0.4	0	0	0	0.6		0.4306	0.2059	0.2619	0.5333	0	0	NA	0.4333		0.2258	0.4603	-0.0909	0.25	NA	NA	NA	-0.3846
SMEL3Ch07	139438270	9	18	7	10	15	4	1	10		0	0	0	0.2	0	0	0	0		0	0	0	0.5222	0	0	NA	0		NA	NA	NA	0.617	NA	NA	NA	NA
SMEL3Ch07	139438308	9	18	7	10	15	4	1	10		0	0	0	0	0	0	0	0.1		0	0	0	0	0	0	NA	0.1		NA	NA	NA	NA	NA	NA	NA	0
SMEL3Ch07	139560402	9	18	7	10	15	4	1	10		0	0	0	0	0	0	0	0.5		0	0	0	0	0	0	NA	0.4778		NA	NA	NA	NA	NA	NA	NA	-0.0465
SMEL3Ch07	139560412	8	18	7	10	15	4	1	10		0	0	0	0	0	0	0	0.5		0	0	0	0	0	0	NA	0.4778		NA	NA	NA	NA	NA	NA	NA	-0.0465
SMEL3Ch07	139560424	8	18	7	10	15	4	1	10		0	0	0	0	0	0	0	0.1		0	0	0	0	0	0	NA	0.2778		NA	NA	NA	NA	NA	NA	NA	0.64
SMEL3Ch07	139560425	8	18	7	10	15	4	1	10		0	0	0	0	0	0	0	0.4		0	0	0	0	0	0	NA	0.3333		NA	NA	NA	NA	NA	NA	NA	-0.2
SMEL3Ch07	139560446	8	18	6	10	15	4	1	10		0	0	0	0	0	0	0	0.5		0	0	0	0	0	0	NA	0.4778		NA	NA	NA	NA	NA	NA	NA	-0.0465
SMEL3Ch07	139560984	9	18	7	10	15	4	1	10		0	0.0556	0.2857	0	0	0	0	0		0	0.0556	0.4524	0	0	0	NA	0		NA	0	0.3684	NA	NA	NA	NA	NA
SMEL3Ch07	139573632	9	18	6	10	15	4	1	9		0	0	0	0	0	0	0	0.5556		0	0	0	0	0	0	NA	0.5278		NA	NA	NA	NA	NA	NA	NA	-0.0526
SMEL3Ch07	139634820	9	18	7	10	15	4	1	8		0	0	0	0	0	0	0	0.625		0	0	0	0	0	0	NA	0.4464		NA	NA	NA	NA	NA	NA	NA	-0.4
SMEL3Ch07	139634831	9	18	7	10	15	4	1	8		0.8889	1	1	0.9	0.2667	1	1	0		0.5	0.5	0.5	0.5	0.2381	0.5	NA	0		-0.7778	-1	-1	-0.8	-0.12	-1	NA	NA
SMEL3Ch07	139634861	9	18	7	10	15	4	1	8		0.8889	1	1	0.9	0.2667	1	1	0.5		0.5	0.5	0.5	0.5	0.2381	0.5	NA	0.3929		-0.7778	-1	-1	-0.8	-0.12	-1	NA	-0.2727
SMEL3Ch07	139634877	9	18	7	10	15	4	1	8		0	0	0	0.4	0	0	0	0		0	0	0	0.3333	0	0	NA	0		NA	NA	NA	-0.2	NA	NA	NA	NA
SMEL3Ch07	139946652	9	18	6	10	15	4	1	9		0	0	0	0	0	0	0	0.1111		0	0	0	0	0	0	NA	0.3056		NA	NA	NA	NA	NA	NA	NA	0.6364
SMEL3Ch07	140147726	9	18	7	10	15	4	1	9		0.1111	0	0.2857	0	0	0	0	0.3333		0.1111	0.1111	0.2619	0	0	0	NA	0.2917		0	1	-0.0909	NA	NA	NA	NA	-0.1429
SMEL3Ch07	140290106	9	18	7	10	15	4	1	10		0	0.0556	0.2857	0.1	0.0667	0.25	0	0		0	0.0556	0.2619	0.1	0.0667	0.25	NA	0		NA	0	-0.0909	0	0	0	NA	NA
SMEL3Ch07	140376429	9	18	7	10	15	4	1	10		0	0	0	0	0	0	0	0.5		0	0	0	0	0	0	NA	0.4778		NA	NA	NA	NA	NA	NA	NA	-0.0465
SMEL3Ch07	140416628	9	18	7	10	15	4	1	10		0	0	0	0	0	0	0	0.5		0	0	0	0	0	0	NA	0.3889		NA	NA	NA	NA	NA	NA	NA	-0.2857
SMEL3Ch07	140416650	9	18	7	10	14	4	1	10		0	0	0	0	0	0	0	0.8		0	0	0	0	0	0	NA	0.4889		NA	NA	NA	NA	NA	NA	NA	-0.6364
SMEL3Ch07	141004030	9	18	7	10	15	4	1	10		0	0	0	0	0	0	0	0.1		0	0	0	0	0	0	NA	0.1		NA	NA	NA	NA	NA	NA	NA	0
SMEL3Ch07	141004038	9	18	7	10	15	4	1	10		0	0	0	0	0	0	0	0.5		0	0	0	0	0	0	NA	0.5222		NA	NA	NA	NA	NA	NA	NA	0.0426
SMEL3Ch07	141240738	9	18	7	10	15	4	1	9		0	0	0	0	0	0	0	0		0	0	0	0	0	0	NA	0		NA	NA	NA	NA	NA	NA	NA	NA
SMEL3Ch07	141266950	9	18	7	10	15	4	1	10		0.1111	0.2778	0.2857	0.1	0	0	0	0		0.3056	0.4804	0.2619	0.5	0	0	NA	0		0.6364	0.4218	-0.0909	0.8	NA	NA	NA	NA
SMEL3Ch07	141405520	8	18	7	10	15	4	1	9		0	0	0	0	0	0	0	0.1111		0	0	0	0	0	0	NA	0.1111		NA	NA	NA	NA	NA	NA	NA	0
SMEL3Ch07	141422881	9	18	7	10	15	4	1	9		0	0	0	0	0	0	0	0.6667		0	0	0	0	0	0	NA	0.4583		NA	NA	NA	NA	NA	NA	NA	-0.4545
SMEL3Ch07	141422939	9	18	7	10	15	4	1	8		0	0	0	0	0	0	0	0.875		0	0	0	0	0	0	NA	0.5		NA	NA	NA	NA	NA	NA	NA	-0.75
SMEL3Ch07	141422940	9	18	7	10	15	4	1	8		0	0	0	0	0	0	0	0.75		0	0	0	0	0	0	NA	0.4821		NA	NA	NA	NA	NA	NA	NA	-0.5556
SMEL3Ch07	141422942	9	18	7	10	15	4	1	8		0	0	0	0.2	0.1333	0	0	0		0.2222	0	0	0.5444	0.3381	0	NA	0		1	NA	NA	0.6327	0.6056	NA	NA	NA
SMEL3Ch07	142018692	9	18	7	10	15	4	1	9		0.2222	0	0.2857	0	0	0	0	0		0.2083	0.1111	0.4524	0	0	0	NA	0		-0.0667	1	0.3684	NA	NA	NA	NA	NA
SMEL3Ch07	142095503	9	18	7	10	15	4	1	10		0	0	0	0	0	0	0	0.5		0	0	0	0	0	0	NA	0.3889		NA	NA	NA	NA	NA	NA	NA	-0.2857
SMEL3Ch07	142095507	9	18	7	10	15	4	1	10		0	0	0	0.1	0	0	0	0		0	0	0	0.2778	0	0	NA	0		NA	NA	NA	0.64	NA	NA	NA	NA
SMEL3Ch07	142095538	9	18	7	10	15	4	1	10		0	0	0	0.1	0	0	0	0		0	0	0	0.2778	0	0	NA	0		NA	NA	NA	0.64	NA	NA	NA	NA
SMEL3Ch07	142095549	9	18	7	10	15	4	1	10		0	0	0	0.1	0	0	0	0		0	0	0	0.2778	0	0	NA	0		NA	NA	NA	0.64	NA	NA	NA	NA
SMEL3Ch07	142095551	9	18	7	10	15	4	1	10		0.2222	0	0.2857	0	0	0	0	0		0.2083	0.1111	0.4524	0	0	0	NA	0		-0.0667	1	0.3684	NA	NA	NA	NA	NA
SMEL3Ch07	142095552	9	18	7	10	15	4	1	10		0	0	0	0	0	0	0	0		0	0	0	0	0	0	NA	0		NA	NA	NA	NA	NA	NA	NA	NA
SMEL3Ch07	142095553	9	18	7	10	15	4	1	10		0	0	0	0.1	0	0	0	0		0	0	0	0.2778	0	0	NA	0		NA	NA	NA	0.64	NA	NA	NA	NA
SMEL3Ch08	1101109	9	18	7	10	15	4	1	9		0	0	0	0	0	0	0	0.1111		0	0	0	0	0	0	NA	0.4444		NA	NA	NA	NA	NA	NA	NA	0.75
SMEL3Ch08	1567541	9	18	7	10	15	4	1	10		0	0	0	0	0	0	1	0.3		0	0	0	0	0	0	NA	0.4889		NA	NA	NA	NA	NA	NA	NA	0.3864
SMEL3Ch08	1567560	9	18	7	10	15	4	1	10		0	0	0	0	0	0	0	0.2		0	0	0	0	0	0	NA	0.4556		NA	NA	NA	NA	NA	NA	NA	0.561
SMEL3Ch08	1567568	9	18	7	10	15	4	1	10		0	0	0	0	0	0	1	0.3		0	0	0	0	0	0	NA	0.4889		NA	NA	NA	NA	NA	NA	NA	0.3864
SMEL3Ch08	1844710	9	18	7	10	15	4	1	10		0	0	0	0	0.4	0	0	0		0	0	0	0	0.5	0	NA	0		NA	NA	NA	NA	0.2	NA	NA	NA
SMEL3Ch08	1861216	9	18	7	10	15	4	1	10		0.2222	0.3889	0.2857	0.3	0	0	0	0		0.5417	0.5163	0.4524	0.2667	0	0	NA	0		0.5897	0.2468	0.3684	-0.125	NA	NA	NA	NA
SMEL3Ch08	2158828	8	18	7	10	15	4	1	10		0.5	0	0.1429	0.4	0	0	0	0		0.3929	0	0.1429	0.4444	0	0	NA	0		-0.2727	NA	0	0.1	NA	NA	NA	NA
SMEL3Ch08	2353422	9	18	7	10	15	4	1	10		0.1111	0.1667	0.5714	0.4	0.2667	0	0	0		0.5278	0.2484	0.5238	0.5333	0.4667	0	NA	0		0.7895	0.3289	-0.0909	0.25	0.4286	NA	NA	NA
SMEL3Ch08	2353428	9	18	7	10	15	4	1	10		0	0	0	0	0	0	0	0.5		0	0	0	0	0	0	NA	0.5222		NA	NA	NA	NA	NA	NA	NA	0.0426
SMEL3Ch08	2353453	9	18	7	10	15	4	1	10		0.2222	0	0	0.2	0	0	0	0		0.2083	0	0	0.1889	0	0	NA	0		-0.0667	NA	NA	-0.0588	NA	NA	NA	NA
SMEL3Ch08	2847405	9	18	7	10	15	4	1	9		0	0	0	0	0	0	0	0.2222		0	0	0	0	0	0	NA	0.2083		NA	NA	NA	NA	NA	NA	NA	-0.0667
SMEL3Ch08	3611892	9	18	7	10	15	4	1	10		0	0.2222	0	0	0	0	0	0		0	0.2026	0	0	0	0	NA	0		NA	-0.0968	NA	NA	NA	NA	NA	NA
SMEL3Ch08	3611972	9	18	7	10	15	4	1	10		0	0	0	0	0	0	0	0.9		0	0	0	0	0	0	NA	0.5		NA	NA	NA	NA	NA	NA	NA	-0.8
SMEL3Ch08	3611982	9	18	7	10	15	4	1	10		0	0	0	0	0	0	0	0.7		0	0	0	0	0	0	NA	0.4667		NA	NA	NA	NA	NA	NA	NA	-0.5
SMEL3Ch08	4981581	9	18	7	10	15	4	1	10		0.1111	0.2778	0	0.3	0	0	0	0		0.1111	0.3889	0	0.4889	0	0	NA	0		0	0.2857	NA	0.3864	NA	NA	NA	NA
SMEL3Ch08	4981611	9	18	7	10	15	4	1	10		0.1111	0.2778	0	0.3	0	0	0	0		0.1111	0.3889	0	0.4889	0	0	NA	0		0	0.2857	NA	0.3864	NA	NA	NA	NA
SMEL3Ch08	6020541	9	18	7	10	15	4	1	10		0	0	0	0	0	0	0	0.2		0	0	0	0	0	0	NA	0.1889		NA	NA	NA	NA	NA	NA	NA	-0.0588
SMEL3Ch08	6468374	9	18	7	10	15	4	1	10		0.2222	0.1111	0.2857	0	0	0	1	0		0.2083	0.2908	0.2619	0.2	0	0	NA	0		-0.0667	0.618	-0.0909	1	NA	NA	NA	NA
SMEL3Ch08	6468376	9	18	7	10	15	4	1	9		0	0	0	0	0	0	0	0.2222		0	0	0	0	0	0	NA	0.2083		NA	NA	NA	NA	NA	NA	NA	-0.0667
SMEL3Ch08	7696946	9	18	7	10	15	4	1	10		0	0	0	0	0	0	0	0.4		0	0	0	0	0	0	NA	0.3333		NA	NA	NA	NA	NA	NA	NA	-0.2
SMEL3Ch08	7807302	9	18	7	10	15	3	1	9		0	0	0	0	0	0	0	0.3333		0	0	0	0	0	0	NA	0.2917		NA	NA	NA	NA	NA	NA	NA	-0.1429
SMEL3Ch08	9874380	9	18	7	10	15	4	1	9		0	0.1111	0.1429	0.1	0	0	0	0		0	0.1078	0.1429	0.1	0	0	NA	0		NA	-0.0303	0	0	NA	NA	NA	NA
SMEL3Ch08	10554911	9	18	7	10	15	4	1	10		0	0	0	0	0	0	0	0.2		0	0	0	0	0	0	NA	0.1889		NA	NA	NA	NA	NA	NA	NA	-0.0588
SMEL3Ch08	61519021	9	18	7	10	15	4	1	9		0	0	0	0	0	0	0	0.2222		0	0	0	0	0	0	NA	0.2083		NA	NA	NA	NA	NA	NA	NA	-0.0667
SMEL3Ch08	67509250	9	18	7	10	15	4	1	10		0.8889	0.8889	0.7143	1	1	0	0	0.4		0.5	0.4967	0.4762	0.5	0.5	0	NA	0.3333		-0.7778	-0.7895	-0.5	-1	-1	NA	NA	-0.2
SMEL3Ch08	67509298	9	18	7	10	15	4	1	10		1	1	1	1	1	1	1	0.9		0.5	0.5	0.5	0.5	0.5	0.5	NA	0.5		-1	-1	-1	-1	-1	-1	NA	-0.8
SMEL3Ch08	69588200	9	18	7	10	15	4	1	9		0	0	0	0	0	0	0	0.2222		0	0	0	0	0	0	NA	0.2083		NA	NA	NA	NA	NA	NA	NA	-0.0667
SMEL3Ch08	69588235	9	18	7	10	15	4	1	9		0.1111	0.2222	0.4286	0.5	0	0	0	0		0.5556	0.3595	0.5	0.5222	0	0	NA	0		0.8	0.3818	0.1429	0.0426	NA	NA	NA	NA
SMEL3Ch08	69624924	9	18	7	10	15	4	1	9		0.1111	0	0.4286	0	0	0	0	0		0.5278	0.1111	0.5	0	0	0	NA	0		0.7895	1	0.1429	NA	NA	NA	NA	NA
SMEL3Ch08	71144815	9	18	7	10	15	4	1	10		0.3333	0.1111	0.1429	0	0.4	0	0	0.6		0.4306	0.3627	0.1429	0	0.5	0	NA	0.5		0.2258	0.6937	0	NA	0.2	NA	NA	-0.2
SMEL3Ch08	72473253	9	18	7	10	15	4	1	10		0.2222	0	0.5714	0	0	0	0	0		0.2083	0	0.5238	0	0	0	NA	0		-0.0667	NA	-0.0909	NA	NA	NA	NA	NA
SMEL3Ch08	83332740	9	18	7	10	15	4	1	10		0	0.1111	0	0.6	0	0	0	0.2		0	0.1078	0	0.4333	0	0	NA	0.5222		NA	-0.0303	NA	-0.3846	NA	NA	NA	0.617
SMEL3Ch08	83332800	9	18	7	10	15	4	1	10		0	0	0	0	0	0	0	0.5		0	0	0	0	0	0	NA	0.3889		NA	NA	NA	NA	NA	NA	NA	-0.2857
SMEL3Ch08	87756650	9	18	7	10	14	4	1	9		0	0.2222	0.1429	0.1	0	0	0	0		0	0.2876	0.1429	0.1	0	0	NA	0		NA	0.2273	0	0	NA	NA	NA	NA
SMEL3Ch08	87788786	9	18	7	10	15	4	1	10		0	0	0	0	0	0	0	0.3		0	0	0	0	0	0	NA	0.2667		NA	NA	NA	NA	NA	NA	NA	-0.125
SMEL3Ch08	87878332	9	18	7	10	15	4	1	10		0.1111	0	0.1429	0.7	0	0	0	0		0.5278	0	0.1429	0.4667	0	0	NA	0		0.7895	NA	0	-0.5	NA	NA	NA	NA
SMEL3Ch08	87878365	9	18	7	10	15	4	1	9		0	0	0.1429	0.1	0.0667	0	0	0		0	0	0.1429	0.1	0.0667	0	NA	0		NA	NA	0	0	0	NA	NA	NA
SMEL3Ch08	88774955	9	18	7	10	15	4	1	9		0	0	0	0	0	0	0	0.4444		0	0	0	0	0	0	NA	0.3611		NA	NA	NA	NA	NA	NA	NA	-0.2308
SMEL3Ch08	88774960	9	18	7	10	15	4	1	9		0	0	0	0	0	0	0	0.5556		0	0	0	0	0	0	NA	0.5		NA	NA	NA	NA	NA	NA	NA	-0.1111
SMEL3Ch08	88775027	9	18	7	10	15	4	1	9		0	0	0	0	0	0	0	0.4444		0	0	0	0	0	0	NA	0.3611		NA	NA	NA	NA	NA	NA	NA	-0.2308
SMEL3Ch08	88775029	9	18	7	10	15	4	1	9		0	0	0.4286	0	0	0	0	0		0.3889	0	0.5	0	0	0	NA	0		1	NA	0.1429	NA	NA	NA	NA	NA
SMEL3Ch08	88775030	9	18	7	10	15	4	1	9		0	0	0.4286	0	0	0	0	0		0.3889	0	0.5	0	0	0	NA	0		1	NA	0.1429	NA	NA	NA	NA	NA
SMEL3Ch08	90003369	8	17	7	10	15	4	1	9		0	0	0	0	0	0	0	0.3333		0	0	0	0	0	0	NA	0.5139		NA	NA	NA	NA	NA	NA	NA	0.3514
SMEL3Ch08	91546188	9	18	7	10	15	4	1	10		0	0	0	0	0	0	0	0		0	0	0	0	0	0	NA	0		NA	NA	NA	NA	NA	NA	NA	NA
SMEL3Ch08	91624788	9	18	7	10	15	4	1	10		0	0	0	0	0	0	1	0.3		0	0	0	0	0	0	NA	0.4		NA	NA	NA	NA	NA	NA	NA	0.25
SMEL3Ch08	91624802	9	18	7	10	15	4	1	10		0	0	0	0	0	0	0	0.2		0	0	0	0	0	0	NA	0.1889		NA	NA	NA	NA	NA	NA	NA	-0.0588
SMEL3Ch08	91624852	9	18	7	10	15	4	1	10		0.1111	0.3333	0.5714	0.2	0	0	0	0		0.1111	0.5131	0.4286	0.1889	0	0	NA	0		0	0.3503	-0.3333	-0.0588	NA	NA	NA	NA
SMEL3Ch08	93621515	9	18	7	10	15	4	1	8		0	0	0	0	0	0	0	0.25		0	0	0	0	0	0	NA	0.2321		NA	NA	NA	NA	NA	NA	NA	-0.0769
SMEL3Ch08	93908029	9	18	7	10	15	4	1	9		0.1111	0.1111	0.5714	0	0.4	0	0	0.3333		0.5278	0.3627	0.4286	0	0.5	0	NA	0.4306		0.7895	0.6937	-0.3333	NA	0.2	NA	NA	0.2258
SMEL3Ch08	97012884	9	18	7	10	15	4	1	10		0	0.3889	0	0	0	0	0	0		0	0.4771	0	0	0	0	NA	0		NA	0.1849	NA	NA	NA	NA	NA	NA
SMEL3Ch08	97012889	9	18	7	10	15	4	1	10		0	0	0	0	0	0	0	0.3		0	0	0	0	0	0	NA	0.2667		NA	NA	NA	NA	NA	NA	NA	-0.125
SMEL3Ch08	99855701	9	18	7	10	15	4	1	9		0	0	0	0	0	0	0	0.3333		0	0	0	0	0	0	NA	0.2917		NA	NA	NA	NA	NA	NA	NA	-0.1429
SMEL3Ch08	99855704	9	18	7	10	15	4	1	9		0	0	0	0	0	0	0	0.2222		0	0	0	0	0	0	NA	0.2083		NA	NA	NA	NA	NA	NA	NA	-0.0667
SMEL3Ch08	99855708	9	18	7	10	15	4	1	9		0	0	0	0	0	0	0	0.5556		0	0	0	0	0	0	NA	0.4167		NA	NA	NA	NA	NA	NA	NA	-0.3333
SMEL3Ch08	99932395	9	18	7	10	15	4	1	10		0.4444	0.1111	0.7143	0.2	0	0	0	0		0.3611	0.1078	0.5238	0.1889	0	0	NA	0		-0.2308	-0.0303	-0.3636	-0.0588	NA	NA	NA	NA
SMEL3Ch08	100329523	9	18	7	10	15	4	1	10		0	0	0	0	0	0	0	0.3		0	0	0	0	0	0	NA	0.2667		NA	NA	NA	NA	NA	NA	NA	-0.125
SMEL3Ch08	100329524	9	18	7	10	15	4	1	10		0.2222	0.2778	0.2857	0.2	0	0	0	0.1		0.375	0.3889	0.2619	0.5222	0	0	NA	0.1		0.4074	0.2857	-0.0909	0.617	NA	NA	NA	0
SMEL3Ch08	101390905	9	18	7	10	15	4	1	10		0	0	0	0.1	0	0	0	0		0	0	0	0.5	0	0	NA	0		NA	NA	NA	0.8	NA	NA	NA	NA
SMEL3Ch08	101390912	9	18	7	10	15	4	1	10		0.2222	0	0	0.1	0.4	0	0	0		0.2083	0	0	0.1	0.5	0	NA	0		-0.0667	NA	NA	0	0.2	NA	NA	NA
SMEL3Ch08	101451631	9	18	7	10	15	4	1	10		0.2222	0.2222	0	0.3	0.4	0	0	0.5		0.2083	0.4967	0	0.2667	0.5	0	NA	0.4778		-0.0667	0.5526	NA	-0.125	0.2	NA	NA	-0.0465
SMEL3Ch08	103839977	9	18	7	10	15	4	1	10		0	0	0	0	0	0	0	0.2		0	0	0	0	0	0	NA	0.1889		NA	NA	NA	NA	NA	NA	NA	-0.0588
SMEL3Ch08	103840003	9	18	7	10	15	4	1	10		0	0	0	0	0	0	0	0.1		0	0	0	0	0	0	NA	0.1		NA	NA	NA	NA	NA	NA	NA	0
SMEL3Ch08	103840004	9	18	7	10	15	4	1	10		0	0	0	0	0	0	0	0.2		0	0	0	0	0	0	NA	0.1889		NA	NA	NA	NA	NA	NA	NA	-0.0588
SMEL3Ch08	103958446	9	18	7	10	15	4	1	9		0.3333	0.2778	0.7143	0.3	0	0	0	0		0.5139	0.5196	0.4762	0.5333	0	0	NA	0		0.3514	0.4654	-0.5	0.4375	NA	NA	NA	NA
SMEL3Ch08	103958468	8	18	7	10	15	4	1	9		0.125	0	0.4286	0	0	0	0	0		0.125	0.1111	0.5476	0	0	0	NA	0		0	1	0.2174	NA	NA	NA	NA	NA
SMEL3Ch08	104975627	9	18	7	10	15	4	1	10		0	0	0.5714	0	0	0	0	0		0	0.1111	0.5238	0	0	0	NA	0		NA	1	-0.0909	NA	NA	NA	NA	NA
SMEL3Ch08	106134176	8	18	7	10	15	4	1	10		0	0	0	0	0	0	0	0.3		0	0	0	0	0	0	NA	0.4		NA	NA	NA	NA	NA	NA	NA	0.25
SMEL3Ch08	106676823	9	18	7	10	15	4	1	9		0.1111	0.1667	0.1429	0.4	0	0	0	0		0.1111	0.2484	0.1429	0.5333	0	0	NA	0		0	0.3289	0	0.25	NA	NA	NA	NA
SMEL3Ch08	106756178	9	18	7	10	15	4	1	8		0	0	0	0	0	0	0	0		0	0	0	0	0	0	NA	0		NA	NA	NA	NA	NA	NA	NA	NA
SMEL3Ch08	106768944	9	18	7	10	15	4	1	10		0	0	0	0	0	0	0	0.3		0	0	0	0	0	0	NA	0.2667		NA	NA	NA	NA	NA	NA	NA	-0.125
SMEL3Ch08	106768962	9	18	7	10	15	4	1	10		0	0	0	0	0	0	0	0.3		0	0	0	0	0	0	NA	0.2667		NA	NA	NA	NA	NA	NA	NA	-0.125
SMEL3Ch08	106768976	9	18	7	10	15	4	1	9		0	0	0	0	0	0	0	0.5556		0	0	0	0	0	0	NA	0.4167		NA	NA	NA	NA	NA	NA	NA	-0.3333
SMEL3Ch08	106816052	8	18	7	10	15	4	1	9		0.125	0.0556	0.1429	0	0	0	0	0.3333		0.3393	0.0556	0.1429	0.4667	0	0	NA	0.2917		0.6316	0	0	1	NA	NA	NA	-0.1429
SMEL3Ch08	106826709	9	18	6	10	14	4	1	10		0.1111	0	0.3333	0	0	0	0	0		0.1111	0.1111	0.5667	0	0	0	NA	0		0	1	0.4118	NA	NA	NA	NA	NA
SMEL3Ch08	106961455	9	18	7	10	15	4	1	8		0	0	0	0	0	0	0	0.25		0	0	0	0	0	0	NA	0.2321		NA	NA	NA	NA	NA	NA	NA	-0.0769
SMEL3Ch08	107018870	9	18	7	10	14	4	1	9		0.8889	0.7222	0.4286	0.8	1	0.75	1	0.1111		0.5	0.4673	0.3571	0.4889	0.5	0.5	NA	0.1111		-0.7778	-0.5455	-0.2	-0.6364	-1	-0.5	NA	0
SMEL3Ch08	107018932	9	18	7	10	14	4	1	10		0	0	0	0	0	0	1	0.7		0	0	0	0	0	0	NA	0.5111		NA	NA	NA	NA	NA	NA	NA	-0.3696
SMEL3Ch08	107334885	9	18	7	10	15	4	1	10		0.6667	0	0.2857	0.4	0	0	0	0		0.5139	0	0.5476	0.5111	0	0	NA	0		-0.2973	NA	0.4783	0.2174	NA	NA	NA	NA
SMEL3Ch08	107334928	9	18	7	10	15	4	1	9		0	0.0556	0	0.1	0	0	0	0		0.2222	0.1601	0	0.1	0	0	NA	0		1	0.6531	NA	0	NA	NA	NA	NA
SMEL3Ch08	107556463	9	18	7	10	15	4	1	8		0	0.0556	0.2857	0.2	0	0	0	0		0	0.2516	0.5476	0.3444	0	0	NA	0		NA	0.7792	0.4783	0.4194	NA	NA	NA	NA
SMEL3Ch08	108152618	9	18	7	10	15	4	1	10		0	0	0	0	0	0	0	0.1		0	0	0	0	0	0	NA	0.2778		NA	NA	NA	NA	NA	NA	NA	0.64
SMEL3Ch08	108789194	9	18	7	10	15	4	1	10		0	0	0	0	0	0	0	0.3		0	0	0	0	0	0	NA	0.4889		NA	NA	NA	NA	NA	NA	NA	0.3864
SMEL3Ch08	108993903	9	18	7	10	15	4	1	8		0	0	0	0	0	0	0	0.25		0	0	0	0	0	0	NA	0.5179		NA	NA	NA	NA	NA	NA	NA	0.5172
SMEL3Ch09	83167	9	18	6	10	15	4	1	9		0	0	0	0	0	0	0	0.2222		0	0	0	0	0	0	NA	0.2083		NA	NA	NA	NA	NA	NA	NA	-0.0667
SMEL3Ch09	623913	9	18	7	10	15	4	1	8		0.5556	0	0	0.5	0	0	0	0		0.4167	0	0	0.3889	0	0	NA	0		-0.3333	NA	NA	-0.2857	NA	NA	NA	NA
SMEL3Ch09	1004284	9	18	7	10	15	4	1	9		0	0	0	0	0	0	0	0.2222		0	0	0	0	0	0	NA	0.2083		NA	NA	NA	NA	NA	NA	NA	-0.0667
SMEL3Ch09	1004315	9	18	7	10	15	4	1	9		0	0.3889	0.1429	0	0	0	0	0.2222		0	0.4771	0.1429	0	0	0	NA	0.375		NA	0.1849	0	NA	NA	NA	NA	0.4074
SMEL3Ch09	1345211	8	18	5	10	15	4	1	10		0.875	0.9444	0.4	0.9	1	1	1	0.4		0.5	0.5	0.35	0.5	0.5	0.5	NA	0.3333		-0.75	-0.8889	-0.1429	-0.8	-1	-1	NA	-0.2
SMEL3Ch09	1345212	8	18	5	10	15	4	1	10		0.875	0.9444	0.4	0.9	1	1	1	0.4		0.5	0.5	0.35	0.5	0.5	0.5	NA	0.3333		-0.75	-0.8889	-0.1429	-0.8	-1	-1	NA	-0.2
SMEL3Ch09	1345220	9	18	5	10	15	4	1	10		0	0	0	0	0	0	0	0.8		0	0	0	0	0	0	NA	0.4889		NA	NA	NA	NA	NA	NA	NA	-0.6364
SMEL3Ch09	1345243	8	18	5	10	15	4	1	10		0.875	0.8889	0.4	0.8	0	1	1	0		0.5	0.4967	0.35	0.4889	0	0.5	NA	0		-0.75	-0.7895	-0.1429	-0.6364	NA	-1	NA	NA
SMEL3Ch09	1346962	9	18	7	10	15	4	1	8		1	1	1	1	1	1	1	1		0.5	0.5	0.5	0.5	0.5	0.5	NA	0.5		-1	-1	-1	-1	-1	-1	NA	-1
SMEL3Ch09	1346991	9	18	7	10	15	4	1	9		0.7778	0.9444	0.8571	0.9	0	1	1	0		0.4861	0.5	0.5	0.5	0	0.5	NA	0		-0.6	-0.8889	-0.7143	-0.8	NA	-1	NA	NA
SMEL3Ch09	1347015	9	18	7	10	15	4	1	8		0	0	0	0	0	0	0	0.375		0	0	0	0	0	0	NA	0.3214		NA	NA	NA	NA	NA	NA	NA	-0.1667
SMEL3Ch09	1347042	9	18	7	10	15	4	1	8		1	1	1	1	1	1	1	1		0.5	0.5	0.5	0.5	0.5	0.5	NA	0.5		-1	-1	-1	-1	-1	-1	NA	-1
SMEL3Ch09	2629501	9	18	7	10	15	4	1	9		0	0	0	0.2	0	0	0	0		0	0	0	0.1889	0	0	NA	0		NA	NA	NA	-0.0588	NA	NA	NA	NA
SMEL3Ch09	2678353	9	18	7	10	15	4	1	10		0	0	0	0	0	0	0	0.4		0	0	0	0	0	0	NA	0.4444		NA	NA	NA	NA	NA	NA	NA	0.1
SMEL3Ch09	2861594	9	17	7	10	15	4	1	9		0	0	0	0	0	0	0	0.3333		0	0	0	0	0	0	NA	0.5139		NA	NA	NA	NA	NA	NA	NA	0.3514
SMEL3Ch09	3161761	9	18	7	10	15	4	1	9		0	0	0	0	0	0	0	0.2222		0	0	0	0	0	0	NA	0.375		NA	NA	NA	NA	NA	NA	NA	0.4074
SMEL3Ch09	3161810	9	18	7	10	15	4	1	9		0	0.1667	0	0	0	0	0	0		0	0.1569	0	0	0	0	NA	0		NA	-0.0625	NA	NA	NA	NA	NA	NA
SMEL3Ch09	3161811	9	18	7	10	15	4	1	9		0	0	0	0	0	0	0	0.3333		0	0	0	0	0	0	NA	0.2917		NA	NA	NA	NA	NA	NA	NA	-0.1429
SMEL3Ch09	3507174	9	18	7	10	15	4	1	9		0.5556	0.5	0.1429	0.2	0	0	0	0.2222		0.4167	0.4346	0.1429	0.1889	0	0	NA	0.2083		-0.3333	-0.1504	0	-0.0588	NA	NA	NA	-0.0667
SMEL3Ch09	3665637	9	18	7	10	15	4	1	8		0.5556	0	0	0	0	0	0	0		0.4167	0	0	0	0	0	NA	0		-0.3333	NA	NA	NA	NA	NA	NA	NA
SMEL3Ch09	4090806	9	18	7	10	15	3	1	10		0	0	0	0	0	0	1	0.3		0	0	0	0	0	0	NA	0.2667		NA	NA	NA	NA	NA	NA	NA	-0.125
SMEL3Ch09	4090879	9	18	7	10	15	3	1	10		0	0	0	0	0	0	0	0.2		0	0	0	0	0	0	NA	0.4556		NA	NA	NA	NA	NA	NA	NA	0.561
SMEL3Ch09	4150810	9	18	7	10	15	4	1	10		0	0	0	0	0	0	0	0.2		0	0	0	0	0	0	NA	0.1889		NA	NA	NA	NA	NA	NA	NA	-0.0588
SMEL3Ch09	4693201	9	18	7	10	15	4	1	9		0.2222	0	0	0.5	0	0	0	0		0.2083	0	0	0.4778	0	0	NA	0		-0.0667	NA	NA	-0.0465	NA	NA	NA	NA
SMEL3Ch09	4730226	9	18	7	10	15	4	1	10		0.3333	0.6667	0	0	0	0	0	0		0.2917	0.5033	0	0	0	0	NA	0		-0.1429	-0.3247	NA	NA	NA	NA	NA	NA
SMEL3Ch09	4758153	9	18	7	10	15	4	1	9		0	0	0	0	0	0	0	0.2222		0	0	0	0	0	0	NA	0.4861		NA	NA	NA	NA	NA	NA	NA	0.5429
SMEL3Ch09	6627274	9	18	7	10	15	4	1	9		0.4444	0	0.2857	0.2	0.2667	0	0	0.5556		0.4722	0.2092	0.4524	0.3444	0.5048	0	NA	0.5		0.0588	1	0.3684	0.4194	0.4717	NA	NA	-0.1111
SMEL3Ch09	6644070	9	18	6	10	15	4	1	10		0	0	0	0	0	0	0	0.7		0	0	0	0	0	0	NA	0.5111		NA	NA	NA	NA	NA	NA	NA	-0.3696
SMEL3Ch09	6944862	9	18	7	10	15	4	1	10		0.3333	0	0	0	0.2667	0	0	0		0.2917	0	0	0	0.5048	0	NA	0		-0.1429	NA	NA	NA	0.4717	NA	NA	NA
SMEL3Ch09	6944899	9	18	7	10	15	4	1	10		0.2222	0.4444	0.4286	0.1	0	0	0	0.4		0.2083	0.4118	0.5	0.4111	0	0	NA	0.4444		-0.0667	-0.0794	0.1429	0.7568	NA	NA	NA	0.1
SMEL3Ch09	6944928	9	18	7	10	15	4	1	9		0	0	0	0	0.2667	0	0	0.4444		0	0	0	0	0.5048	0	NA	0.4722		NA	NA	NA	NA	0.4717	NA	NA	0.0588
SMEL3Ch09	7136158	9	18	7	10	15	4	1	10		0.3333	0	0.1429	0	0	0	0	0		0.2917	0	0.1429	0	0	0	NA	0		-0.1429	NA	0	NA	NA	NA	NA	NA
SMEL3Ch09	7151904	9	18	7	9	15	4	1	9		0.3333	0.4444	0	0.1111	0	0	0	0.1111		0.4306	0.3529	0	0.3056	0	0	NA	0.1111		0.2258	-0.2593	NA	0.6364	NA	NA	NA	0
SMEL3Ch09	7955273	9	18	7	10	15	4	1	9		0	0	0	0	0	0	0	0.2222		0	0	0	0	0	0	NA	0.375		NA	NA	NA	NA	NA	NA	NA	0.4074
SMEL3Ch09	7955314	9	18	7	10	15	4	1	9		0	0	0	0	0	0	0	0.2222		0	0	0	0	0	0	NA	0.2083		NA	NA	NA	NA	NA	NA	NA	-0.0667
SMEL3Ch09	8706768	9	18	7	10	15	4	1	9		0.2222	0	0	0	0	0	0	0.2222		0.2083	0	0	0	0	0	NA	0.2083		-0.0667	NA	NA	NA	NA	NA	NA	-0.0667
SMEL3Ch09	8760154	9	18	7	10	15	4	1	10		0	0	0	0	0	0	0	0.2		0	0	0	0	0	0	NA	0.1889		NA	NA	NA	NA	NA	NA	NA	-0.0588
SMEL3Ch09	8760175	9	18	7	10	15	4	1	10		0.2222	0	0	0	0	0	0	0.3		0.2083	0.2092	0	0	0	0	NA	0.2667		-0.0667	1	NA	NA	NA	NA	NA	-0.125
SMEL3Ch09	8760201	9	18	7	10	15	4	1	10		0	0	0	0	0	0	0	0.3		0	0	0	0	0	0	NA	0.4		NA	NA	NA	NA	NA	NA	NA	0.25
SMEL3Ch09	9579961	9	18	7	10	15	4	1	10		0	0	0	0	0	0	0	0.6		0	0	0	0	0	0	NA	0.4333		NA	NA	NA	NA	NA	NA	NA	-0.3846
SMEL3Ch09	16201941	9	18	7	10	15	4	1	9		0	0	0	0	0	0	0	0.4444		0	0	0	0	0	0	NA	0.4722		NA	NA	NA	NA	NA	NA	NA	0.0588
SMEL3Ch09	16277184	9	18	7	10	15	4	1	10		0	0	0	0	0	0	0	0.5		0	0	0	0	0	0	NA	0.5222		NA	NA	NA	NA	NA	NA	NA	0.0426
SMEL3Ch09	16811512	9	18	7	10	15	4	1	10		0	0	0	0	0	0	0	0.1		0	0	0	0	0	0	NA	0.2778		NA	NA	NA	NA	NA	NA	NA	0.64
SMEL3Ch09	17271303	9	18	7	10	15	4	1	10		0	0	0	0	0.3333	0	1	0		0	0	0	0	0.5143	0	NA	0		NA	NA	NA	NA	0.3519	NA	NA	NA
SMEL3Ch09	18631340	9	18	7	10	15	4	1	10		0	0	0	0	0	0	0	0.2		0	0	0	0	0	0	NA	0.1889		NA	NA	NA	NA	NA	NA	NA	-0.0588
SMEL3Ch09	18814048	9	18	7	10	15	4	1	9		0.2222	0	0	0	0	0	0	0.1111		0.2083	0.2092	0	0	0	0	NA	0.3056		-0.0667	1	NA	NA	NA	NA	NA	0.6364
SMEL3Ch09	18814097	9	18	7	10	15	4	1	9		0	0	0	0	0	0	0	0.2222		0	0	0	0	0	0	NA	0.375		NA	NA	NA	NA	NA	NA	NA	0.4074
SMEL3Ch09	20927936	9	18	7	10	15	4	1	9		0	0	0	0	0	0	0	0.5556		0	0	0	0	0	0	NA	0.5278		NA	NA	NA	NA	NA	NA	NA	-0.0526
SMEL3Ch09	21073111	9	18	7	10	15	4	1	10		0	0	0	0	0	0	0	0.2		0	0	0	0	0	0	NA	0.1889		NA	NA	NA	NA	NA	NA	NA	-0.0588
SMEL3Ch09	21073185	9	18	7	10	15	4	1	10		0	0	0	0	0	0	0	0.3		0	0	0	0	0	0	NA	0.2667		NA	NA	NA	NA	NA	NA	NA	-0.125
SMEL3Ch09	21199348	9	18	7	10	15	4	1	10		0.6667	0.1667	0.1429	0.2	0	0	0	0.1		0.5139	0.2484	0.381	0.4556	0	0	NA	0.1		-0.2973	0.3289	0.625	0.561	NA	NA	NA	0
SMEL3Ch09	23642692	9	18	7	10	15	4	1	10		0	0	0	0	0	0	0	0.2		0	0	0	0	0	0	NA	0.1889		NA	NA	NA	NA	NA	NA	NA	-0.0588
SMEL3Ch09	23642700	9	18	7	10	15	4	1	10		0	0	0	0	0	0	0	0.2		0	0	0	0	0	0	NA	0.1889		NA	NA	NA	NA	NA	NA	NA	-0.0588
SMEL3Ch09	23656655	9	18	7	10	15	4	1	9		0.1111	0.3889	0.1429	0	0.2	0	0	0		0.1111	0.5033	0.5714	0	0.4905	0	NA	0		0	0.2273	0.75	NA	0.5922	NA	NA	NA
SMEL3Ch09	24004015	9	18	7	10	15	4	1	8		0	0	0	0	0	0	0	0.5		0	0	0	0	0	0	NA	0.3929		NA	NA	NA	NA	NA	NA	NA	-0.2727
SMEL3Ch09	25668375	9	18	7	10	15	4	1	10		0.3333	0.2222	0	0.4	0	0	1	0.5		0.5139	0.2026	0	0.5111	0	0	NA	0.5222		0.3514	-0.0968	NA	0.2174	NA	NA	NA	0.0426
SMEL3Ch09	25688984	9	18	7	10	15	4	1	9		0	0	0	0	0	0	0	0.3333		0	0	0	0	0	0	NA	0.2917		NA	NA	NA	NA	NA	NA	NA	-0.1429
SMEL3Ch09	26480074	9	18	7	10	15	4	1	10		0	0	0	0	0	0	0	0.2		0	0	0	0	0	0	NA	0.1889		NA	NA	NA	NA	NA	NA	NA	-0.0588
SMEL3Ch09	26606240	9	18	7	10	15	4	1	10		0.6667	0.5556	0.1429	0.2	0	0	0	0.2		0.5139	0.4869	0.5238	0.5444	0	0	NA	0.1889		-0.2973	-0.1409	0.7273	0.6327	NA	NA	NA	-0.0588
SMEL3Ch09	27255094	9	18	6	10	15	4	1	9		0	0	0	0	0	0	0	0.1111		0	0	0	0	0	0	NA	0.3056		NA	NA	NA	NA	NA	NA	NA	0.6364
SMEL3Ch09	27280033	9	18	7	10	15	4	1	10		0	0	0	0	0	0	0	0.1		0	0	0	0	0	0	NA	0.2778		NA	NA	NA	NA	NA	NA	NA	0.64
SMEL3Ch09	27280053	9	18	7	10	15	4	1	10		0	0	0	0	0	0	0	0.1		0	0	0	0	0	0	NA	0.2778		NA	NA	NA	NA	NA	NA	NA	0.64
SMEL3Ch09	27295054	9	18	7	10	15	4	1	10		0.1111	0	0	0.2	0	0	0	0.5		0.1111	0	0	0.3444	0	0	NA	0.3889		0	NA	NA	0.4194	NA	NA	NA	-0.2857
SMEL3Ch09	27709903	9	18	7	10	15	4	1	10		0	0	0	0	0	0	0	0.3		0	0	0	0	0	0	NA	0.2667		NA	NA	NA	NA	NA	NA	NA	-0.125
SMEL3Ch09	27710714	9	18	7	10	15	4	1	10		0	0	0	0	0	0	0	0.3		0	0	0	0	0	0	NA	0.2667		NA	NA	NA	NA	NA	NA	NA	-0.125
SMEL3Ch09	27806609	9	18	7	10	15	4	1	8		0.6667	0.0556	0.1429	0.5	0.1333	0	1	0		0.4583	0.0556	0.5714	0.4778	0.4143	0	NA	0		-0.4545	0	0.75	-0.0465	0.6782	NA	NA	NA
SMEL3Ch09	28289839	9	18	7	10	15	4	1	10		0	0	0	0	0	0	0	0.6		0	0	0	0	0	0	NA	0.5		NA	NA	NA	NA	NA	NA	NA	-0.2
SMEL3Ch09	28289846	9	18	7	10	15	4	1	10		0.1111	0	0.4286	0	0	0	0	0.1		0.1111	0	0.3571	0	0	0	NA	0.1		0	NA	-0.2	NA	NA	NA	NA	0
SMEL3Ch09	28289847	9	18	7	10	15	4	1	10		0.1111	0	0.4286	0	0	0	0	0.1		0.1111	0	0.3571	0	0	0	NA	0.1		0	NA	-0.2	NA	NA	NA	NA	0
SMEL3Ch09	29883688	9	17	7	10	15	4	1	10		0	0	0	0	0	0	0	0.3		0	0	0	0	0	0	NA	0.2667		NA	NA	NA	NA	NA	NA	NA	-0.125
SMEL3Ch09	30347526	9	18	7	10	15	4	1	10		0	0	0	0	0	0	0	0.7		0	0	0	0	0	0	NA	0.5111		NA	NA	NA	NA	NA	NA	NA	-0.3696
SMEL3Ch09	30347619	8	18	7	10	15	4	1	9		0.75	0.1111	0	0.4	0	0	0	0		0.5179	0.1078	0	0.4444	0	0	NA	0		-0.4483	-0.0303	NA	0.1	NA	NA	NA	NA
SMEL3Ch09	30534542	9	18	7	10	15	4	1	10		0.5556	0.1667	0.7143	0.3	0	0	0	0.2		0.5278	0.1569	0.5238	0.5333	0	0	NA	0.4556		-0.0526	-0.0625	-0.3636	0.4375	NA	NA	NA	0.561
SMEL3Ch09	30811261	9	18	7	10	15	4	1	10		0	0	0	0.3	0	0	0	0		0	0	0	0.4	0	0	NA	0		NA	NA	NA	0.25	NA	NA	NA	NA
SMEL3Ch09	31464776	9	18	7	10	15	4	1	9		0.1111	0.4444	0	0.3	0	0	0	0.1111		0.1111	0.4902	0	0.4	0	0	NA	0.1111		0	0.0933	NA	0.25	NA	NA	NA	0
SMEL3Ch09	31586392	9	18	7	10	15	4	1	10		0	0	0	0	0	0	0	0.4		0	0	0	0	0	0	NA	0.5333		NA	NA	NA	NA	NA	NA	NA	0.25
SMEL3Ch09	31760061	9	17	7	10	15	4	1	10		0.8889	0.8824	0.8571	0.8	0.8667	0.5	1	0.9		0.5	0.4963	0.5	0.4889	0.4952	0.4167	NA	0.5		-0.7778	-0.7778	-0.7143	-0.6364	-0.75	-0.2	NA	-0.8
SMEL3Ch09	31760063	9	18	7	10	15	4	1	10		0.8889	0.8333	0.8571	0.8	0.8667	0.5	1	0.9		0.5	0.4902	0.5	0.4889	0.4952	0.4167	NA	0.5		-0.7778	-0.7	-0.7143	-0.6364	-0.75	-0.2	NA	-0.8
SMEL3Ch09	31760066	9	18	7	9	15	4	1	10		0.8889	0.8333	0.8571	0.8889	0.8667	0.5	1	0.9		0.5	0.4902	0.5	0.5	0.4952	0.4167	NA	0.5		-0.7778	-0.7	-0.7143	-0.7778	-0.75	-0.2	NA	-0.8
SMEL3Ch09	31760069	9	17	7	9	15	4	1	10		0.8889	0.8824	0.8571	0.8889	0.8667	0.5	1	0.9		0.5	0.4963	0.5	0.5	0.4952	0.4167	NA	0.5		-0.7778	-0.7778	-0.7143	-0.7778	-0.75	-0.2	NA	-0.8
SMEL3Ch09	31760079	9	17	7	9	15	4	1	10		0.8889	0.8824	0.8571	0.8889	0.8667	0.5	1	0.9		0.5	0.4963	0.5	0.5	0.4952	0.4167	NA	0.5		-0.7778	-0.7778	-0.7143	-0.7778	-0.75	-0.2	NA	-0.8
SMEL3Ch09	31760096	9	17	7	9	15	4	1	10		0.8889	0.8824	0.8571	0.8889	0.8667	0.5	1	0.9		0.5	0.4963	0.5	0.5	0.4952	0.4167	NA	0.5		-0.7778	-0.7778	-0.7143	-0.7778	-0.75	-0.2	NA	-0.8
SMEL3Ch09	31760100	9	17	7	10	15	4	1	10		0.8889	0.8824	0.8571	0.8	0.8667	0.5	1	0.9		0.5	0.4963	0.5	0.4889	0.4952	0.4167	NA	0.5		-0.7778	-0.7778	-0.7143	-0.6364	-0.75	-0.2	NA	-0.8
SMEL3Ch09	31760113	9	18	7	9	15	4	1	9		0.8889	0.8333	0.8571	0.8889	0.8667	0.5	1	0.8889		0.5	0.4902	0.5	0.5	0.4952	0.4167	NA	0.5		-0.7778	-0.7	-0.7143	-0.7778	-0.75	-0.2	NA	-0.7778
SMEL3Ch09	31835284	9	18	7	10	15	4	1	10		0	0	0	0	0	0	0	0.2		0	0	0	0	0	0	NA	0.1889		NA	NA	NA	NA	NA	NA	NA	-0.0588
SMEL3Ch09	31835300	9	18	7	10	15	4	1	10		0	0	0	0	0	0	0	0.3		0	0	0	0	0	0	NA	0.2667		NA	NA	NA	NA	NA	NA	NA	-0.125
SMEL3Ch09	31835307	9	18	7	10	15	4	1	10		0.6667	0.4444	0.2857	0.3	0	0	0	0.2		0.4583	0.4902	0.2619	0.5333	0	0	NA	0.1889		-0.4545	0.0933	-0.0909	0.4375	NA	NA	NA	-0.0588
SMEL3Ch09	31835308	9	18	7	10	15	4	1	10		0.2222	0	0	0.1	0.2	0	0	0.4		0.2083	0	0	0.2778	0.3762	0	NA	0.3333		-0.0667	NA	NA	0.64	0.4684	NA	NA	-0.2
SMEL3Ch09	31835828	9	18	7	10	15	3	1	10		0	0	0	0	0.6	0	0	0		0	0	0	0	0.4286	0	NA	0		NA	NA	NA	NA	-0.4	NA	NA	NA
SMEL3Ch09	31835882	9	18	7	10	14	3	1	10		0	0.1111	0	0	0	0	0	0		0	0.1078	0	0.2	0	0	NA	0		NA	-0.0303	NA	1	NA	NA	NA	NA
SMEL3Ch09	31835903	9	18	7	10	15	3	1	9		0	0	0	0	0	0	0	0.1111		0	0	0	0	0	0	NA	0.3056		NA	NA	NA	NA	NA	NA	NA	0.6364
SMEL3Ch09	31955512	8	18	7	10	15	4	1	10		0.875	1	0.7143	0.4	0.8667	1	1	0		0.5	0.5	0.4762	0.5333	0.4952	0.5	NA	0		-0.75	-1	-0.5	0.25	-0.75	-1	NA	NA
SMEL3Ch09	31955516	8	18	7	10	15	4	1	10		0.875	1	0.7143	0.4	0.8667	1	1	0		0.5	0.5	0.4762	0.5333	0.4952	0.5	NA	0		-0.75	-1	-0.5	0.25	-0.75	-1	NA	NA
SMEL3Ch09	31955528	9	18	7	10	15	4	1	10		0	0	0	0	0	0	0	0.8		0	0	0	0	0	0	NA	0.4889		NA	NA	NA	NA	NA	NA	NA	-0.6364
SMEL3Ch09	32171765	8	18	7	10	14	4	1	9		0.125	0	0.2857	0	0.1429	0	0	0		0.125	0	0.2619	0	0.1374	0	NA	0		0	NA	-0.0909	NA	-0.04	NA	NA	NA
SMEL3Ch09	32250849	9	18	7	10	15	4	1	10		0	0.1667	0	0	0	0	0	0		0.2222	0.1569	0	0	0	0	NA	0		1	-0.0625	NA	NA	NA	NA	NA	NA
SMEL3Ch09	32297092	9	18	7	10	15	4	1	10		0.1111	0	0	0.1	0	0	0	0		0.1111	0	0	0.2778	0	0	NA	0		0	NA	NA	0.64	NA	NA	NA	NA
SMEL3Ch09	33025864	9	18	7	10	15	4	1	10		0	0.1667	0	0	0	0	0	0		0	0.3268	0	0	0	0	NA	0		NA	0.49	NA	NA	NA	NA	NA	NA
SMEL3Ch09	33025866	9	18	7	10	15	4	1	10		0	0.0556	0.2857	0	0	0	0	0		0	0.0556	0.5476	0	0	0	NA	0		NA	0	0.4783	NA	NA	NA	NA	NA
SMEL3Ch09	33025878	9	18	7	10	15	4	1	10		0	0	0	0	0	0	0	0.2		0	0	0	0	0	0	NA	0.1889		NA	NA	NA	NA	NA	NA	NA	-0.0588
SMEL3Ch09	33038937	9	18	7	10	15	4	1	10		0	0	0	0	0	0	0	0.2		0	0	0	0	0	0	NA	0.1889		NA	NA	NA	NA	NA	NA	NA	-0.0588
SMEL3Ch09	33040297	9	18	7	10	15	4	1	10		1	1	1	1	1	1	1	1		0.5	0.5	0.5	0.5	0.5	0.5	NA	0.5		-1	-1	-1	-1	-1	-1	NA	-1
SMEL3Ch09	33040324	9	18	7	10	15	4	1	10		0.1111	0.2778	0	0	0	0	0	0		0.1111	0.2451	0	0	0	0	NA	0		0	-0.1333	NA	NA	NA	NA	NA	NA
SMEL3Ch09	33041741	9	18	7	10	15	4	1	10		0	0.3333	0.8571	0.6	0	0	0	0		0	0.2843	0.5	0.4333	0	0	NA	0		NA	-0.1724	-0.7143	-0.3846	NA	NA	NA	NA
SMEL3Ch09	33042111	9	18	7	10	15	4	1	10		0.3333	0.1667	0.2857	0	0.2667	0	0	0.2		0.2917	0.3268	0.2619	0	0.3333	0	NA	0.1889		-0.1429	0.49	-0.0909	NA	0.2	NA	NA	-0.0588
SMEL3Ch09	33043441	9	18	7	10	15	4	1	10		0	0	0	0	0	0	0	1		0	0	0	0	0	0	NA	0.5		NA	NA	NA	NA	NA	NA	NA	-1
SMEL3Ch09	33043629	9	18	7	10	15	4	1	10		1	0.7778	0.8571	0.5	0.8	0.5	1	0.1		0.5	0.5	0.5	0.3889	0.5048	0.4167	NA	0.1		-1	-0.5556	-0.7143	-0.2857	-0.5849	-0.2	NA	0
SMEL3Ch09	33143026	8	18	7	10	14	4	1	10		0	0	0	0.2	0	0	0	0.2		0	0	0	0.4556	0	0	NA	0.1889		NA	NA	NA	0.561	NA	NA	NA	-0.0588
SMEL3Ch09	33307083	9	18	7	10	15	4	1	10		0	0	0	0	0	0	0	0.3		0	0	0	0	0	0	NA	0.4889		NA	NA	NA	NA	NA	NA	NA	0.3864
SMEL3Ch09	33562514	9	18	7	10	15	4	1	9		0	0	0	0	0	0	0	0.1111		0	0	0	0	0	0	NA	0.3056		NA	NA	NA	NA	NA	NA	NA	0.6364
SMEL3Ch09	33562534	9	18	7	10	15	4	1	9		0.2222	0.4444	0.1429	0.2	0.0667	0	1	0		0.2083	0.4902	0.1429	0.5222	0.0667	0	NA	0		-0.0667	0.0933	0	0.617	0	NA	NA	NA
SMEL3Ch09	33562546	9	18	7	10	15	4	1	9		0	0	0	0	0	0	1	0		0	0	0	0.2	0	0	NA	0		NA	NA	NA	1	NA	NA	NA	NA
SMEL3Ch09	33562571	9	18	7	10	15	3	1	9		0.2222	0.4444	0	0	0	0	0	0		0.2083	0.4575	0	0	0	0	NA	0		-0.0667	0.0286	NA	NA	NA	NA	NA	NA
SMEL3Ch09	33672208	9	18	7	10	15	4	1	10		0	0	0	0	0	0	0	0.5		0	0	0	0	0	0	NA	0.3889		NA	NA	NA	NA	NA	NA	NA	-0.2857
SMEL3Ch09	33672214	9	18	7	10	15	4	1	10		0	0.0556	0.1429	0.1	0	0	0	0		0	0.0556	0.381	0.1	0	0	NA	0		NA	0	0.625	0	NA	NA	NA	NA
SMEL3Ch09	33826748	9	18	7	10	15	4	1	10		0	0	0	0.3	0	0	0	0.7		0	0	0	0.2667	0	0	NA	0.4667		NA	NA	NA	-0.125	NA	NA	NA	-0.5
SMEL3Ch09	33826801	9	18	7	10	15	4	1	10		0	0	0	0.3	0	0	0	0		0	0	0	0.2667	0	0	NA	0		NA	NA	NA	-0.125	NA	NA	NA	NA
SMEL3Ch09	33859261	9	18	7	10	15	4	1	9		0	0	0	0	0	0	0	0.3333		0	0	0	0	0	0	NA	0.4306		NA	NA	NA	NA	NA	NA	NA	0.2258
SMEL3Ch09	33874137	9	18	7	10	15	4	1	10		0	0	0	0	0	0	0	0.1		0	0	0	0	0	0	NA	0.1		NA	NA	NA	NA	NA	NA	NA	0
SMEL3Ch09	33874194	9	18	7	10	15	4	1	10		0	0	0	0	0	0	1	0.1		0	0	0	0	0	0	NA	0.1		NA	NA	NA	NA	NA	NA	NA	0
SMEL3Ch09	33942607	9	18	6	10	15	4	1	9		0	0	0	0	0	0	0	0.2222		0	0	0	0	0	0	NA	0.2083		NA	NA	NA	NA	NA	NA	NA	-0.0667
SMEL3Ch09	34034316	9	18	7	10	15	4	1	10		0	0	0	0	0	0	0	0.1		0	0	0	0	0	0	NA	0.1		NA	NA	NA	NA	NA	NA	NA	0
SMEL3Ch09	34298029	8	18	7	10	15	4	1	9		0.5	0	0	0.4	0	0	0	0		0.5	0	0	0.3333	0	0	NA	0		0	NA	NA	-0.2	NA	NA	NA	NA
SMEL3Ch09	34426973	9	18	7	10	14	4	1	9		0.4444	0.4444	0.1429	0.6	0	0	1	0.1111		0.3611	0.4575	0.381	0.4333	0	0	NA	0.1111		-0.2308	0.0286	0.625	-0.3846	NA	NA	NA	0
SMEL3Ch09	34468377	9	18	7	10	15	4	1	10		0	0	0	0	0	0	0	0		0	0	0	0	0	0	NA	0		NA	NA	NA	NA	NA	NA	NA	NA
SMEL3Ch09	34650730	9	18	7	10	15	4	1	9		0	0	0	0	0	0	0	0.4444		0	0	0	0	0	0	NA	0.4722		NA	NA	NA	NA	NA	NA	NA	0.0588
SMEL3Ch09	34650743	9	18	7	10	15	4	1	9		0.7778	1	0.8571	0.9	1	1	1	0		0.4861	0.5	0.5	0.5	0.5	0.5	NA	0		-0.6	-1	-0.7143	-0.8	-1	-1	NA	NA
SMEL3Ch09	34650763	9	18	7	10	15	4	1	9		0.7778	1	0.8571	0.9	1	1	1	0		0.4861	0.5	0.5	0.5	0.5	0.5	NA	0		-0.6	-1	-0.7143	-0.8	-1	-1	NA	NA
SMEL3Ch09	34650766	9	18	7	10	15	4	1	9		0.7778	1	0.8571	0.9	1	1	1	0		0.4861	0.5	0.5	0.5	0.5	0.5	NA	0		-0.6	-1	-0.7143	-0.8	-1	-1	NA	NA
SMEL3Ch09	34660960	9	18	7	10	14	4	1	9		0	0	0	0	0	0	0	0.2222		0	0	0	0	0	0	NA	0.2083		NA	NA	NA	NA	NA	NA	NA	-0.0667
SMEL3Ch09	34946807	9	18	7	10	15	4	1	9		0	0.0556	0.2857	0.5	0	0	0	0.1111		0	0.1601	0.4524	0.4778	0	0	NA	0.1111		NA	0.6531	0.3684	-0.0465	NA	NA	NA	0
SMEL3Ch09	34946854	9	18	6	10	15	4	1	9		0	0.0556	0.3333	0.3	0	0	0	0		0	0.1601	0.5	0.4	0	0	NA	0		NA	0.6531	0.3333	0.25	NA	NA	NA	NA
SMEL3Ch09	35834045	9	18	7	10	15	4	1	9		0	0	0	0	0	0	0	0.1111		0	0	0	0	0	0	NA	0.3056		NA	NA	NA	NA	NA	NA	NA	0.6364
SMEL3Ch10	310960	9	18	7	10	15	4	1	10		0.2222	0	0	0	0	0	0	0		0.2083	0	0	0	0	0	NA	0		-0.0667	NA	NA	NA	NA	NA	NA	NA
SMEL3Ch10	311035	9	18	7	10	15	4	1	10		0	0	0	0	0	0	0	0.3		0	0	0	0	0	0	NA	0.5333		NA	NA	NA	NA	NA	NA	NA	0.4375
SMEL3Ch10	311037	8	18	7	10	15	4	1	8		0	0	0	0.3	0	0	0	0		0	0	0	0.2667	0	0	NA	0		NA	NA	NA	-0.125	NA	NA	NA	NA
SMEL3Ch10	461737	9	18	7	10	15	4	1	9		0	0	0	0	0	0	0	0.4444		0	0	0	0	0	0	NA	0.3611		NA	NA	NA	NA	NA	NA	NA	-0.2308
SMEL3Ch10	551071	9	18	7	9	15	4	1	9		0	0	0	0.2222	0	0	0	0		0	0	0	0.2083	0	0	NA	0		NA	NA	NA	-0.0667	NA	NA	NA	NA
SMEL3Ch10	744388	8	18	7	10	15	4	1	9		0	0	0	0	0	0	1	0.4444		0	0	0	0	0	0	NA	0.4722		NA	NA	NA	NA	NA	NA	NA	0.0588
SMEL3Ch10	770626	9	18	7	10	15	4	1	10		0	0	0	0	0	0	0	0.2		0	0	0	0	0	0	NA	0.1889		NA	NA	NA	NA	NA	NA	NA	-0.0588
SMEL3Ch10	770648	9	18	7	10	15	4	1	10		0	0	0	0	0	0	0	0.4		0	0	0	0	0	0	NA	0.3333		NA	NA	NA	NA	NA	NA	NA	-0.2
SMEL3Ch10	877837	9	18	7	10	14	4	1	9		0	0	0	0	0	0	0	0.4444		0	0	0	0	0	0	NA	0.3611		NA	NA	NA	NA	NA	NA	NA	-0.2308
SMEL3Ch10	877839	9	18	7	10	14	4	1	9		0.2222	0.2778	0	0.2	0	0	1	0.3333		0.4861	0.4412	0	0.5444	0	0	NA	0.2917		0.5429	0.3704	NA	0.6327	NA	NA	NA	-0.1429
SMEL3Ch10	995966	9	18	7	10	15	4	1	8		0.1111	0	0.5714	0.3	0	0	1	0		0.1111	0	0.4286	0.4889	0	0	NA	0		0	NA	-0.3333	0.3864	NA	NA	NA	NA
SMEL3Ch10	1682688	9	18	7	10	15	4	1	8		0	0	0	0	0	0	0	0.5		0	0	0	0	0	0	NA	0.5		NA	NA	NA	NA	NA	NA	NA	0
SMEL3Ch10	2087251	9	18	7	10	15	4	1	10		0.1111	0	0.7143	0	0	0	0	0		0.1111	0.1111	0.4762	0	0	0	NA	0		0	1	-0.5	NA	NA	NA	NA	NA
SMEL3Ch10	2087269	9	18	7	10	15	4	1	10		0	0	0	0	0	0	0	0.2		0	0	0	0	0	0	NA	0.3444		NA	NA	NA	NA	NA	NA	NA	0.4194
SMEL3Ch10	2087335	9	18	7	10	15	4	1	9		0.3333	0.4444	0.1429	0	0	0	0	0		0.2917	0.5098	0.1429	0	0	0	NA	0		-0.1429	0.1282	0	NA	NA	NA	NA	NA
SMEL3Ch10	2146785	9	18	7	10	15	4	1	10		0	0	0	0	0	0	0	0.3		0	0	0	0	0	0	NA	0.2667		NA	NA	NA	NA	NA	NA	NA	-0.125
SMEL3Ch10	2456444	9	18	7	10	15	4	1	9		0.1111	0.1111	0	0	0	0	0	0		0.1111	0.2059	0	0	0	0	NA	0		0	0.4603	NA	NA	NA	NA	NA	NA
SMEL3Ch10	2462411	9	18	7	10	15	4	1	9		0	0	0.1429	0.1	0.2	0	0	0		0	0	0.1429	0.5	0.4429	0	NA	0		NA	NA	0	0.8	0.5484	NA	NA	NA
SMEL3Ch10	2714914	9	18	7	10	15	4	1	10		1	1	1	1	1	1	1	1		0.5	0.5	0.5	0.5	0.5	0.5	NA	0.5		-1	-1	-1	-1	-1	-1	NA	-1
SMEL3Ch10	2714949	9	18	7	10	15	4	1	10		0.1111	0.1667	0	0.2	0	0	0	0.3		0.1111	0.1569	0	0.3444	0	0	NA	0.4		0	-0.0625	NA	0.4194	NA	NA	NA	0.25
SMEL3Ch10	2714969	9	18	7	10	15	4	1	10		0.2222	0	0	0	0	0	0	0.3		0.2083	0	0	0	0	0	NA	0.4		-0.0667	NA	NA	NA	NA	NA	NA	0.25
SMEL3Ch10	2714979	9	18	7	10	15	4	1	10		0.2222	0	0	0	0	0	0	0.4		0.2083	0	0	0	0	0	NA	0.3333		-0.0667	NA	NA	NA	NA	NA	NA	-0.2
SMEL3Ch10	2714998	9	18	7	10	15	4	1	9		0	0	0	0	0	0	0	0.4444		0	0	0	0	0	0	NA	0.5278		NA	NA	NA	NA	NA	NA	NA	0.1579
SMEL3Ch10	3068082	8	18	7	10	15	4	1	10		0.5	0	0	0	0	0	0	0		0.3929	0	0	0	0	0	NA	0		-0.2727	NA	NA	NA	NA	NA	NA	NA
SMEL3Ch10	3248603	9	18	7	10	15	4	1	10		0	0.3889	0.4286	0.3	0.2	0	0	0		0.2222	0.4379	0.5	0.2667	0.3762	0	NA	0		1	0.1119	0.1429	-0.125	0.4684	NA	NA	NA
SMEL3Ch10	3248625	9	18	7	10	15	4	1	10		0.1111	0.2778	0.4286	0.2	0	0	0	0.4		0.3056	0.5065	0.5	0.5444	0	0	NA	0.3333		0.6364	0.4516	0.1429	0.6327	NA	NA	NA	-0.2
SMEL3Ch10	3588263	9	18	7	10	15	4	1	10		0	0	0	0	0	0	0	0.2		0	0	0	0	0	0	NA	0.1889		NA	NA	NA	NA	NA	NA	NA	-0.0588
SMEL3Ch10	3588285	9	18	7	10	15	4	1	9		0	0.2778	0	0.1	0	0	0	0.5556		0	0.5196	0	0.2778	0	0	NA	0.5		NA	0.4654	NA	0.64	NA	NA	NA	-0.1111
SMEL3Ch10	4363975	9	18	7	10	15	4	1	10		0	0	0	0.2	0	0	0	0		0	0	0	0.3444	0	0	NA	0		NA	NA	NA	0.4194	NA	NA	NA	NA
SMEL3Ch10	4734045	9	18	7	10	14	4	1	10		0	0	0	0	0	0	0	0		0	0	0	0	0	0	NA	0		NA	NA	NA	NA	NA	NA	NA	NA
SMEL3Ch10	4734054	9	18	7	10	14	4	1	10		0	0.2778	0.1429	0	0	0	0	0		0	0.3235	0.1429	0	0	0	NA	0		NA	0.1414	0	NA	NA	NA	NA	NA
SMEL3Ch10	4787352	9	18	7	10	15	4	NA	10		0	0	0	0	0	0	NA	0.1		0	0	0	0	0	0	NA	0.4111		NA	NA	NA	NA	NA	NA	NA	0.7568
SMEL3Ch10	4859778	9	18	7	10	15	4	1	10		0.3333	0.2778	0	0.4	0	0	0	0		0.2917	0.4412	0	0.4444	0	0	NA	0		-0.1429	0.3704	NA	0.1	NA	NA	NA	NA
SMEL3Ch10	4859828	9	18	7	10	15	4	1	10		0.3333	0	0.1429	0	0	0	0	0.1		0.4306	0.1111	0.1429	0	0	0	NA	0.2778		0.2258	1	0	NA	NA	NA	NA	0.64
SMEL3Ch10	5055542	9	18	7	10	15	4	1	10		0	0	0	0	0	0	0	0.4		0	0	0	0	0	0	NA	0.5111		NA	NA	NA	NA	NA	NA	NA	0.2174
SMEL3Ch10	5055543	9	18	7	10	15	4	1	10		0	0	0	0	0	0	0	0.4		0	0	0	0	0	0	NA	0.5111		NA	NA	NA	NA	NA	NA	NA	0.2174
SMEL3Ch10	5055552	9	18	7	10	15	4	1	9		0	0	0	0	0	0	0	0.2222		0	0	0	0	0	0	NA	0.2083		NA	NA	NA	NA	NA	NA	NA	-0.0667
SMEL3Ch10	5055560	9	18	7	10	15	4	1	10		0.4444	0.2778	0.1429	0.5	0	0	0	0.2		0.4722	0.4804	0.1429	0.4778	0	0	NA	0.3444		0.0588	0.4218	0	-0.0465	NA	NA	NA	0.4194
SMEL3Ch10	5264133	9	18	7	10	15	4	1	9		0	0	0	0	0	0	0	0		0	0	0	0	0	0	NA	0		NA	NA	NA	NA	NA	NA	NA	NA
SMEL3Ch10	5313892	9	18	7	10	15	4	1	10		0	0	0	0	0	0	0	0.5		0	0	0	0	0	0	NA	0.5222		NA	NA	NA	NA	NA	NA	NA	0.0426
SMEL3Ch10	5313923	9	18	7	10	15	4	1	10		0.7778	0.1111	0.5714	0.2	0	0	0	0.5		0.5139	0.5196	0.5238	0.1889	0	0	NA	0.5222		-0.5135	0.7862	-0.0909	-0.0588	NA	NA	NA	0.0426
SMEL3Ch10	5762990	9	18	7	10	15	3	1	10		0	0	0	0	0	0	0	0.3		0	0	0	0	0	0	NA	0.2667		NA	NA	NA	NA	NA	NA	NA	-0.125
SMEL3Ch10	5961387	9	18	7	10	15	4	1	10		0.4444	0.3889	0.4286	0.2	0.2	0	0	0.4		0.5278	0.5163	0.5	0.1889	0.3762	0	NA	0.3333		0.1579	0.2468	0.1429	-0.0588	0.4684	NA	NA	-0.2
SMEL3Ch10	6142600	8	18	7	10	15	4	1	9		0.125	0.3889	0.4286	0	0	0	0	0		0.3393	0.4379	0.5	0	0	0	NA	0		0.6316	0.1119	0.1429	NA	NA	NA	NA	NA
SMEL3Ch10	6504837	9	18	7	10	15	4	1	10		0	0	0	0	0	0	0	0.5		0	0	0	0	0	0	NA	0.4778		NA	NA	NA	NA	NA	NA	NA	-0.0465
SMEL3Ch10	8486436	9	18	7	10	15	4	1	10		0.3333	0.0556	0.1429	0.2	0.2667	0	0	0		0.2917	0.0556	0.5238	0.3444	0.4095	0	NA	0		-0.1429	0	0.7273	0.4194	0.3488	NA	NA	NA
SMEL3Ch10	10060559	9	18	6	10	15	3	1	10		0.1111	0.2222	0.1667	0.1	0	0	0	0		0.1111	0.3595	0.4333	0.2778	0	0	NA	0		0	0.3818	0.6154	0.64	NA	NA	NA	NA
SMEL3Ch10	10060572	8	18	7	10	15	3	1	10		0.125	0.2778	0	0.1	0	0	0	0		0.3393	0.3235	0	0.4111	0	0	NA	0		0.6316	0.1414	NA	0.7568	NA	NA	NA	NA
SMEL3Ch10	10060581	9	18	6	10	15	3	1	10		0.2222	0.0556	0.1667	0	0	0	0	0		0.2083	0.0556	0.5667	0	0	0	NA	0		-0.0667	0	0.7059	NA	NA	NA	NA	NA
SMEL3Ch10	12122734	9	18	7	10	15	4	1	9		0	0	0	0	0	0	0	0.3333		0	0	0	0	0	0	NA	0.5139		NA	NA	NA	NA	NA	NA	NA	0.3514
SMEL3Ch10	12535472	9	18	7	10	15	4	1	10		0	0	0	0	0	0	0	0.5		0	0	0	0	0	0	NA	0.4778		NA	NA	NA	NA	NA	NA	NA	-0.0465
SMEL3Ch10	12535506	9	18	7	10	15	4	1	10		0	0.1111	0	0	0	0	0	0		0	0.5	0	0	0	0	NA	0		NA	0.7778	NA	NA	NA	NA	NA	NA
SMEL3Ch10	14018628	9	18	7	10	15	4	1	10		0.4444	0.2778	0.2857	0.1	0	0	0	0.1		0.3611	0.4804	0.2619	0.5444	0	0	NA	0.4111		-0.2308	0.4218	-0.0909	0.8163	NA	NA	NA	0.7568
SMEL3Ch10	19615759	9	18	7	10	15	4	1	10		0.4444	0.1667	0.2857	0	0	0	0	0		0.3611	0.5098	0.2619	0	0	0	NA	0		-0.2308	0.6731	-0.0909	NA	NA	NA	NA	NA
SMEL3Ch10	19671018	9	18	7	10	15	4	1	10		0.3333	0	0.7143	0	0	0	0	0		0.5139	0.1111	0.5476	0	0	0	NA	0		0.3514	1	-0.3043	NA	NA	NA	NA	NA
SMEL3Ch10	19671028	9	18	7	10	15	4	1	10		0	0	0	0	0	0	0	0.1		0	0	0	0	0	0	NA	0.4111		NA	NA	NA	NA	NA	NA	NA	0.7568
SMEL3Ch10	19671074	9	18	7	10	15	4	1	10		0.5556	0.2222	0.2857	0	0	0	0	0.2		0.5278	0.2876	0.2619	0	0	0	NA	0.4833		-0.0526	0.2273	-0.0909	NA	NA	NA	NA	0.5862
SMEL3Ch10	19671077	9	18	7	10	15	4	1	10		0	0.2222	0.4286	0	0	0	0	0		0	0.2026	0.3571	0	0	0	NA	0		NA	-0.0968	-0.2	NA	NA	NA	NA	NA
SMEL3Ch10	21877756	9	18	7	10	15	4	1	10		0	0.1111	0.1429	0	0	0	0	0		0	0.1078	0.1429	0	0	0	NA	0		NA	-0.0303	0	NA	NA	NA	NA	NA
SMEL3Ch10	23655936	9	18	7	10	15	4	1	10		0	0	0	0	0	0	0	0.2		0	0	0	0	0	0	NA	0.3444		NA	NA	NA	NA	NA	NA	NA	0.4194
SMEL3Ch10	26779185	9	18	7	10	15	4	1	10		0.2222	0.2778	0	0.1	0	0	0	0		0.2083	0.4804	0	0.1	0	0	NA	0		-0.0667	0.4218	NA	0	NA	NA	NA	NA
SMEL3Ch10	29363144	9	18	7	10	15	3	1	10		0	0	0	0	0	0	1	0		0	0	0	0	0	0	NA	0		NA	NA	NA	NA	NA	NA	NA	NA
SMEL3Ch10	29722208	9	18	7	10	15	4	1	9		0	0	0	0	0	0	0	0.3333		0	0	0	0	0	0	NA	0.4306		NA	NA	NA	NA	NA	NA	NA	0.2258
SMEL3Ch10	37080777	9	18	7	10	15	4	1	10		0	0.3333	0	0.2	0	0	0	0		0.3889	0.2843	0	0.1889	0	0	NA	0		1	-0.1724	NA	-0.0588	NA	NA	NA	NA
SMEL3Ch10	37080808	9	18	7	10	15	4	1	10		0	0	0	0	0	0	0	0.4		0	0	0	0	0	0	NA	0.5111		NA	NA	NA	NA	NA	NA	NA	0.2174
SMEL3Ch10	38042913	8	18	7	10	14	4	1	10		0	0.3333	0	0.2	0	0	0	0		0.25	0.2843	0	0.1889	0	0	NA	0		1	-0.1724	NA	-0.0588	NA	NA	NA	NA
SMEL3Ch10	40573009	9	17	7	10	15	4	1	10		0.3333	0	0.4286	0.2	0	0	0	0		0.2917	0	0.3571	0.5444	0	0	NA	0		-0.1429	NA	-0.2	0.6327	NA	NA	NA	NA
SMEL3Ch10	40573033	9	17	7	10	15	4	1	9		0	0	0	0	0	0	0	0		0	0	0	0	0	0	NA	0		NA	NA	NA	NA	NA	NA	NA	NA
SMEL3Ch10	40576454	9	18	7	10	15	4	1	9		0	0	0	0	0	0	0	0		0	0	0	0	0	0	NA	0		NA	NA	NA	NA	NA	NA	NA	NA
SMEL3Ch10	60872120	9	18	7	10	15	4	1	10		0	0	0	0	0	0	0	0.3		0	0	0	0	0	0	NA	0.4		NA	NA	NA	NA	NA	NA	NA	0.25
SMEL3Ch10	61205599	9	18	7	10	15	4	1	10		0	0	0	0	0	0	0	0		0	0	0	0	0	0	NA	0		NA	NA	NA	NA	NA	NA	NA	NA
SMEL3Ch10	66188845	9	18	7	10	15	4	1	9		0	0	0.4286	0	0	0	0	0		0	0	0.3571	0	0	0	NA	0		NA	NA	-0.2	NA	NA	NA	NA	NA
SMEL3Ch10	66188893	9	18	7	10	15	4	1	9		0	0	0	0	0	0	0	0		0	0	0	0	0	0	NA	0		NA	NA	NA	NA	NA	NA	NA	NA
SMEL3Ch10	66188914	9	18	7	10	15	4	1	9		0	0	0	0	0	0	0	0		0	0	0	0	0	0	NA	0		NA	NA	NA	NA	NA	NA	NA	NA
SMEL3Ch10	77568283	9	18	7	10	14	4	1	9		0	0	0	0	0	0	0	0.3333		0	0	0	0	0	0	NA	0.5139		NA	NA	NA	NA	NA	NA	NA	0.3514
SMEL3Ch10	84383090	9	18	6	10	15	4	1	9		0.4444	0.2778	0.5	0.2	0	0	1	0		0.3611	0.5196	0.4	0.5222	0	0	NA	0		-0.2308	0.4654	-0.25	0.617	NA	NA	NA	NA
SMEL3Ch10	84383095	9	18	7	10	15	4	1	8		0	0	0	0	0	0	0	0.5		0	0	0	0	0	0	NA	0.3929		NA	NA	NA	NA	NA	NA	NA	-0.2727
SMEL3Ch10	85106000	9	18	7	10	15	4	1	10		0	0	0	0	0	0	0	0		0	0	0	0	0	0	NA	0		NA	NA	NA	NA	NA	NA	NA	NA
SMEL3Ch10	85106035	9	18	7	10	15	4	1	10		0	0	0	0	0	0	0	0.3		0	0	0	0	0	0	NA	0.2667		NA	NA	NA	NA	NA	NA	NA	-0.125
SMEL3Ch10	86536509	9	18	7	10	15	4	1	10		0.4444	0.2778	0.2857	0	0	0	0	0.2		0.5278	0.5196	0.4524	0	0	0	NA	0.3444		0.1579	0.4654	0.3684	NA	NA	NA	NA	0.4194
SMEL3Ch10	86536511	9	18	7	10	15	4	1	10		0	0	0.1429	0.2	0	0	0	0		0	0	0.1429	0.4556	0	0	NA	0		NA	NA	0	0.561	NA	NA	NA	NA
SMEL3Ch10	86536526	9	18	7	10	15	4	1	10		0.4444	0.2778	0.4286	0.2	0	0	0	0		0.3611	0.5196	0.5	0.5222	0	0	NA	0		-0.2308	0.4654	0.1429	0.617	NA	NA	NA	NA
SMEL3Ch10	86536541	9	18	7	10	15	4	1	10		0	0	0	0	0	0	0	0.2		0	0	0	0	0	0	NA	0.1889		NA	NA	NA	NA	NA	NA	NA	-0.0588
SMEL3Ch10	89046039	9	18	7	10	15	4	1	9		0	0	0	0.3	0	0	0	0		0	0	0	0.4	0	0	NA	0		NA	NA	NA	0.25	NA	NA	NA	NA
SMEL3Ch10	89158816	9	18	7	10	15	4	1	10		0	0	0	0	0	0	0	0.5		0	0	0	0	0	0	NA	0.5222		NA	NA	NA	NA	NA	NA	NA	0.0426
SMEL3Ch10	89404134	9	18	7	10	15	4	1	10		0	0.2778	0	0	0	0	0	0		0	0.5196	0	0.2	0	0	NA	0		NA	0.4654	NA	1	NA	NA	NA	NA
SMEL3Ch10	89404173	9	18	7	10	15	4	1	10		0	0	0	0	0	0	0	0.3		0	0	0	0	0	0	NA	0.5333		NA	NA	NA	NA	NA	NA	NA	0.4375
SMEL3Ch10	89463427	9	18	6	10	15	4	1	10		0.4444	0.2222	0.5	0.2	0	0	0	0.2		0.5278	0.5163	0.5333	0.5444	0	0	NA	0.1889		0.1579	0.5696	0.0625	0.6327	NA	NA	NA	-0.0588
SMEL3Ch10	89463449	9	17	7	10	15	4	1	10		0	0	0	0	0	0	0	0.2		0	0	0	0	0	0	NA	0.1889		NA	NA	NA	NA	NA	NA	NA	-0.0588
SMEL3Ch10	89712129	9	18	7	10	15	4	1	10		0	0	0	0	0	0	0	0.5		0	0	0	0	0	0	NA	0.5222		NA	NA	NA	NA	NA	NA	NA	0.0426
SMEL3Ch10	89712156	9	18	7	10	15	4	1	10		0.4444	0.2222	0.2857	0.2	0	0	0	0		0.3611	0.2026	0.2619	0.5222	0	0	NA	0		-0.2308	-0.0968	-0.0909	0.617	NA	NA	NA	NA
SMEL3Ch10	90124221	9	18	7	10	15	4	1	10		0	0	0.1429	0.2	0	0	0	0		0	0	0.1429	0.5444	0	0	NA	0		NA	NA	0	0.6327	NA	NA	NA	NA
SMEL3Ch10	91654468	9	18	7	10	15	4	1	10		0	0.2222	0	0	0	0	0	0		0.2222	0.4967	0	0	0	0	NA	0		1	0.5526	NA	NA	NA	NA	NA	NA
SMEL3Ch10	92370921	9	18	7	10	15	4	1	10		0	0	0	0	0	0	0	0.4		0	0	0	0	0	0	NA	0.3333		NA	NA	NA	NA	NA	NA	NA	-0.2
SMEL3Ch10	92370930	9	18	7	10	15	4	1	10		0	0	0	0	0	0	0	0.3		0	0	0	0	0	0	NA	0.4		NA	NA	NA	NA	NA	NA	NA	0.25
SMEL3Ch10	92467638	9	18	7	10	15	4	1	8		0	0	0	0.2	0	0	0	0		0	0	0	0.3444	0	0	NA	0		NA	NA	NA	0.4194	NA	NA	NA	NA
SMEL3Ch10	93892695	9	18	7	10	15	4	1	9		0	0	0	0	0	0	0	0.3333		0	0	0	0	0	0	NA	0.4306		NA	NA	NA	NA	NA	NA	NA	0.2258
SMEL3Ch10	94786073	9	18	7	10	15	3	1	9		0	0	0	0.5	0.2	0	0	0		0	0	0	0.4778	0.4429	0	NA	0		NA	NA	NA	-0.0465	0.5484	NA	NA	NA
SMEL3Ch10	97185800	9	18	7	10	15	4	1	10		0	0	0	0.4	0	0	0	0		0	0	0	0.5111	0	0	NA	0		NA	NA	NA	0.2174	NA	NA	NA	NA
SMEL3Ch10	98153121	9	18	7	10	15	4	1	8		0	0.2778	0	0	0	0	0	0		0	0.5196	0	0	0	0	NA	0		NA	0.4654	NA	NA	NA	NA	NA	NA
SMEL3Ch10	98821850	9	18	7	10	15	4	1	8		1	0.3333	1	1	0.7333	0	0	0		0.5	0.2843	0.5	0.5	0.4714	0	NA	0		-1	-0.1724	-1	-1	-0.5556	NA	NA	NA
SMEL3Ch10	98851753	9	18	7	10	15	4	1	10		0	0	0	0	0	0	0	0.5		0	0	0	0	0	0	NA	0.4778		NA	NA	NA	NA	NA	NA	NA	-0.0465
SMEL3Ch10	98973682	9	18	7	10	15	4	1	9		0	0	0	0	0	0	0	0.4444		0	0	0	0	0	0	NA	0.5278		NA	NA	NA	NA	NA	NA	NA	0.1579
SMEL3Ch10	98973683	9	18	7	10	15	4	1	9		0	0	0	0	0	0	0	0.4444		0	0	0	0	0	0	NA	0.5278		NA	NA	NA	NA	NA	NA	NA	0.1579
SMEL3Ch10	98973726	9	18	7	10	15	4	1	9		0	0	0	0	0	0	0	0.4444		0	0	0	0	0	0	NA	0.4722		NA	NA	NA	NA	NA	NA	NA	0.0588
SMEL3Ch10	99009468	9	18	7	10	15	4	1	9		0.1111	0.0556	0.2857	0	0	0	0	0.1111		0.1111	0.0556	0.2619	0	0	0	NA	0.1111		0	0	-0.0909	NA	NA	NA	NA	0
SMEL3Ch10	99009489	9	18	7	10	15	4	1	8		0	0	0	0	0	0	0	0		0	0	0	0	0	0	NA	0.25		NA	NA	NA	NA	NA	NA	NA	1
SMEL3Ch10	99116148	9	18	7	10	15	4	1	9		0.1111	0.0556	0.2857	0	0	0	0	0		0.1111	0.0556	0.2619	0	0	0	NA	0		0	0	-0.0909	NA	NA	NA	NA	NA
SMEL3Ch10	99484666	9	18	7	10	15	4	1	9		0.1111	0.2778	0.5714	0.1	0.1333	0	0	0.2222		0.1111	0.3889	0.5238	0.2778	0.1286	0	NA	0.2083		0	0.2857	-0.0909	0.64	-0.037	NA	NA	-0.0667
SMEL3Ch10	100798724	9	18	7	10	15	4	1	10		0	0	0	0	0	0	0	0.6		0	0	0	0	0	0	NA	0.4333		NA	NA	NA	NA	NA	NA	NA	-0.3846
SMEL3Ch10	100798752	9	18	7	10	15	4	1	10		0	0	0	0	0	0	0	0.4		0	0	0	0	0	0	NA	0.3333		NA	NA	NA	NA	NA	NA	NA	-0.2
SMEL3Ch10	101111482	9	18	7	10	15	4	1	9		0	0.2222	0	0.3	0	0	0	0		0	0.4641	0	0.4889	0	0	NA	0		NA	0.5211	NA	0.3864	NA	NA	NA	NA
SMEL3Ch10	101706283	9	18	7	10	15	4	1	8		0	0	0	0	0	0	0	0.25		0	0	0	0	0	0	NA	0.4107		NA	NA	NA	NA	NA	NA	NA	0.3913
SMEL3Ch10	101745915	9	18	7	10	14	4	1	10		0	0.0556	0.5714	0.4	0	0	0	0		0	0.0556	0.5238	0.4444	0	0	NA	0		NA	0	-0.0909	0.1	NA	NA	NA	NA
SMEL3Ch10	101745919	9	18	7	10	14	4	1	10		0	0.1111	0	0	0	0	0	0		0	0.4673	0	0	0	0	NA	0		NA	0.7622	NA	NA	NA	NA	NA	NA
SMEL3Ch10	101784335	9	18	7	10	15	4	1	9		0	0	0	0	0	0	0	0.4444		0	0	0	0	0	0	NA	0.5278		NA	NA	NA	NA	NA	NA	NA	0.1579
SMEL3Ch10	101784407	9	18	6	10	15	4	1	9		0	0	0	0	0	0	0	0.2222		0	0	0	0	0	0	NA	0.2083		NA	NA	NA	NA	NA	NA	NA	-0.0667
SMEL3Ch10	102362494	9	18	7	10	15	3	1	10		0	0	0	0	0	0	0	0.5		0	0	0	0	0	0	NA	0.3889		NA	NA	NA	NA	NA	NA	NA	-0.2857
SMEL3Ch10	102362558	9	18	7	10	15	3	1	9		0	0	0	0	0	0	0	0.5556		0	0	0	0	0	0	NA	0.4167		NA	NA	NA	NA	NA	NA	NA	-0.3333
SMEL3Ch10	102362565	9	18	7	10	15	3	1	9		0.3333	0.2778	0.5714	0.3	0	0	0	0.1111		0.2917	0.4412	0.5238	0.5333	0	0	NA	0.1111		-0.1429	0.3704	-0.0909	0.4375	NA	NA	NA	0
SMEL3Ch10	102488882	9	18	7	10	15	4	1	8		0.4444	0	0.1429	0.4	0	0	0	0		0.5278	0	0.1429	0.5111	0	0	NA	0		0.1579	NA	0	0.2174	NA	NA	NA	NA
SMEL3Ch10	102488883	9	18	7	10	15	4	1	8		0	0.2222	0	0	0.0667	0	0	0		0	0.4641	0	0	0.1905	0	NA	0		NA	0.5211	NA	NA	0.65	NA	NA	NA
SMEL3Ch10	103174994	9	18	7	10	15	4	1	8		0	0	0	0	0	0	0	0.125		0	0	0	0	0	0	NA	0.125		NA	NA	NA	NA	NA	NA	NA	0
SMEL3Ch10	103333331	9	18	7	10	15	4	1	9		0	0	0	0	0	0	0	0.1111		0	0	0	0	0	0	NA	0.1111		NA	NA	NA	NA	NA	NA	NA	0
SMEL3Ch10	103421371	9	18	7	10	15	4	1	9		0	0	0	0	0	0	0	0.6667		0	0	0	0	0	0	NA	0.4583		NA	NA	NA	NA	NA	NA	NA	-0.4545
SMEL3Ch10	103429391	9	18	6	10	15	4	1	8		0	0	0	0	0.2667	0	0	0		0	0	0	0.2	0.2381	0	NA	0		NA	NA	NA	1	-0.12	NA	NA	NA
SMEL3Ch10	103434531	9	18	7	10	15	4	1	8		0	0	0.1429	0	0	0	0	0		0.3889	0.1111	0.1429	0	0	0	NA	0		1	1	0	NA	NA	NA	NA	NA
SMEL3Ch10	103501548	9	18	7	10	15	4	1	8		0	0	0	0	0	0	0	0.25		0	0	0	0	0	0	NA	0.2321		NA	NA	NA	NA	NA	NA	NA	-0.0769
SMEL3Ch10	103507585	9	18	7	10	15	4	1	10		0.4444	0	0.1429	0	0	0	0	0		0.3611	0	0.1429	0	0	0	NA	0		-0.2308	NA	0	NA	NA	NA	NA	NA
SMEL3Ch10	103736350	9	18	7	10	15	4	1	10		0	0.0556	0.4286	0	0	0	0	0		0.5	0.0556	0.3571	0	0	0	NA	0		1	0	-0.2	NA	NA	NA	NA	NA
SMEL3Ch10	103980296	9	18	7	10	15	4	1	10		0	0.2222	0	0	0	0	0	0.3		0	0.4641	0	0	0	0	NA	0.4		NA	0.5211	NA	NA	NA	NA	NA	0.25
SMEL3Ch10	103980321	9	18	7	10	15	4	1	10		0	0.2222	0	0	0	0	0	0		0	0.4641	0	0	0	0	NA	0		NA	0.5211	NA	NA	NA	NA	NA	NA
SMEL3Ch10	104300305	9	18	7	10	15	4	1	10		0	0	0	0	0	0	0	0.3		0	0	0	0	0	0	NA	0.2667		NA	NA	NA	NA	NA	NA	NA	-0.125
SMEL3Ch10	104300311	9	18	7	10	15	4	1	10		0.3333	0	0	0.4	0	0	0	0		0.2917	0	0	0.5111	0	0	NA	0		-0.1429	NA	NA	0.2174	NA	NA	NA	NA
SMEL3Ch10	104300315	9	18	7	10	15	4	1	10		0	0.2778	0.1429	0.3	0	0	0	0		0	0.3235	0.1429	0.5333	0	0	NA	0		NA	0.1414	0	0.4375	NA	NA	NA	NA
SMEL3Ch10	104300357	9	18	7	10	15	4	1	10		0.3333	0	0	0.4	0.2667	0	0	0		0.2917	0	0	0.5111	0.2381	0	NA	0		-0.1429	NA	NA	0.2174	-0.12	NA	NA	NA
SMEL3Ch10	104405278	9	18	7	10	15	4	1	9		0	0.3333	0.4286	0.1	0.3333	0	0	0		0	0.415	0.3571	0.1	0.4381	0	NA	0		NA	0.1969	-0.2	0	0.2391	NA	NA	NA
SMEL3Ch10	104405293	9	18	7	10	15	4	1	9		0	0	0	0	0	0	0	0.1111		0	0	0	0	0	0	NA	0.5278		NA	NA	NA	NA	NA	NA	NA	0.7895
SMEL3Ch10	104582458	9	18	7	10	15	4	1	9		0	0	0	0	0	0	0	0.2222		0	0	0	0	0	0	NA	0.4861		NA	NA	NA	NA	NA	NA	NA	0.5429
SMEL3Ch10	104970452	9	18	7	10	15	4	1	9		0	0	0	0	0	0	0	0.5556		0	0	0	0	0	0	NA	0.5		NA	NA	NA	NA	NA	NA	NA	-0.1111
SMEL3Ch10	105001515	9	18	7	10	15	4	1	10		0	0	0	0	0	0	0	0.5		0	0	0	0	0	0	NA	0.5222		NA	NA	NA	NA	NA	NA	NA	0.0426
SMEL3Ch10	105001542	9	18	7	10	15	4	1	10		0	0	0	0	0	0	0	0.4		0	0	0	0	0	0	NA	0.3333		NA	NA	NA	NA	NA	NA	NA	-0.2
SMEL3Ch10	105042389	9	18	7	10	15	4	1	9		0.2222	0.0556	0.4286	0.5	0.1333	0	0	0.2222		0.5417	0.0556	0.3571	0.3889	0.3381	0	NA	0.2083		0.5897	0	-0.2	-0.2857	0.6056	NA	NA	-0.0667
SMEL3Ch10	105042392	9	18	7	10	15	4	1	9		0	0	0	0	0.1333	0	0	0		0	0	0	0	0.3381	0	NA	0		NA	NA	NA	NA	0.6056	NA	NA	NA
SMEL3Ch10	105042401	9	18	7	10	15	4	1	9		0	0	0	0	0	0	0	0.4444		0	0	0	0	0	0	NA	0.4722		NA	NA	NA	NA	NA	NA	NA	0.0588
SMEL3Ch10	105203440	9	18	7	10	15	4	1	10		0	0	0	0	0	0	0	0		0	0.2941	0	0	0	0	NA	0		NA	1	NA	NA	NA	NA	NA	NA
SMEL3Ch10	105311092	9	18	7	10	15	4	1	9		0	0	0.2857	0	0	0	0	0		0	0	0.2619	0	0	0	NA	0		NA	NA	-0.0909	NA	NA	NA	NA	NA
SMEL3Ch10	105609026	9	18	7	10	15	4	1	9		0.2222	0	0.4286	0	0.0667	0	0	0.2222		0.2083	0	0.3571	0	0.1905	0	NA	0.375		-0.0667	NA	-0.2	NA	0.65	NA	NA	0.4074
SMEL3Ch10	105609037	9	18	7	10	15	4	1	9		0	0	0	0	0	0	0	0.2222		0	0	0	0	0	0	NA	0.2083		NA	NA	NA	NA	NA	NA	NA	-0.0667
SMEL3Ch10	105767995	9	18	6	10	15	4	1	9		0.2222	0	0.3333	0	0	0	0	0		0.2083	0	0.3	0	0	0	NA	0		-0.0667	NA	-0.1111	NA	NA	NA	NA	NA
SMEL3Ch10	105975715	9	18	7	10	15	4	1	9		0	0.3333	0	0.4	0.1333	0	0	0		0	0.4935	0	0.4444	0.4143	0	NA	0		NA	0.3245	NA	0.1	0.6782	NA	NA	NA
SMEL3Ch10	106481063	8	18	7	10	15	4	1	9		0	0	0	0.4	0	0	0	0		0	0	0	0.3333	0	0	NA	0		NA	NA	NA	-0.2	NA	NA	NA	NA
SMEL3Ch11	435357	9	18	7	10	15	4	1	10		0	0	0	0	0	0	0	0.4		0	0	0	0	0	0	NA	0.5333		NA	NA	NA	NA	NA	NA	NA	0.25
SMEL3Ch11	435364	9	18	7	10	15	4	1	10		0	0	0.1429	0.1	0	0	0	0.3		0	0	0.1429	0.1	0	0	NA	0.2667		NA	NA	0	0	NA	NA	NA	-0.125
SMEL3Ch11	4241751	9	18	7	10	15	3	1	9		0	0	0	0	0	0	0	0.4444		0	0	0	0	0	0	NA	0.3611		NA	NA	NA	NA	NA	NA	NA	-0.2308
SMEL3Ch11	4398121	9	18	7	10	15	4	1	10		0	0	0	0	0	0	1	1		0	0	0	0	0	0	NA	0.5		NA	NA	NA	NA	NA	NA	NA	-1
SMEL3Ch11	4398127	9	18	7	10	15	4	1	10		0	0	0	0	0	0	1	1		0	0	0	0	0	0	NA	0.5		NA	NA	NA	NA	NA	NA	NA	-1
SMEL3Ch11	4398137	9	18	7	10	15	4	1	10		0	0	0	0	0	0	1	1		0	0	0	0	0	0	NA	0.5		NA	NA	NA	NA	NA	NA	NA	-1
SMEL3Ch11	4398142	9	18	7	10	15	4	1	10		0	0	0	0	0	0	1	1		0	0	0	0	0	0	NA	0.5		NA	NA	NA	NA	NA	NA	NA	-1
SMEL3Ch11	4398145	9	18	7	10	15	4	1	10		0	0	0	0	0	0	1	1		0	0	0	0	0	0	NA	0.5		NA	NA	NA	NA	NA	NA	NA	-1
SMEL3Ch11	4398154	9	18	7	10	15	4	1	10		0	0	0	0	0	0	1	1		0	0	0	0	0	0	NA	0.5		NA	NA	NA	NA	NA	NA	NA	-1
SMEL3Ch11	4398157	9	18	7	10	15	4	1	10		0	0	0	0	0	0	1	1		0	0	0	0	0	0	NA	0.5		NA	NA	NA	NA	NA	NA	NA	-1
SMEL3Ch11	4398166	9	18	7	10	15	4	1	10		0	0	0	0	0	0	1	1		0	0	0	0	0	0	NA	0.5		NA	NA	NA	NA	NA	NA	NA	-1
SMEL3Ch11	4398178	9	18	7	10	15	4	1	10		0	0	0	0	0	0	1	1		0	0	0	0	0	0	NA	0.5		NA	NA	NA	NA	NA	NA	NA	-1
SMEL3Ch11	4762603	9	18	7	10	15	4	1	10		1	1	1	1	1	1	1	0.9		0.5	0.5	0.5	0.5	0.5	0.5	NA	0.5		-1	-1	-1	-1	-1	-1	NA	-0.8
SMEL3Ch11	4762630	9	18	7	10	15	4	1	10		0	0	0	0	0	0	0	1		0	0	0	0	0	0	NA	0.5		NA	NA	NA	NA	NA	NA	NA	-1
SMEL3Ch11	4762639	9	18	7	10	15	4	1	10		0	0	0	0	0	0	0	0.5		0	0	0	0	0	0	NA	0.3889		NA	NA	NA	NA	NA	NA	NA	-0.2857
SMEL3Ch11	4762679	9	18	7	10	15	4	1	10		0.1111	0.5	0	0.8	0.8	0	0	0		0.1111	0.3824	0	0.4889	0.4857	0	NA	0		0	-0.3077	NA	-0.6364	-0.6471	NA	NA	NA
SMEL3Ch11	4762680	9	18	7	10	15	4	1	10		0.1111	0.5	0	0.8	0.8	0	0	0		0.1111	0.3824	0	0.4889	0.4857	0	NA	0		0	-0.3077	NA	-0.6364	-0.6471	NA	NA	NA
SMEL3Ch11	5271684	9	18	7	10	15	4	1	10		0	0	0	0	0	0	0	0.7		0	0	0	0	0	0	NA	0.5111		NA	NA	NA	NA	NA	NA	NA	-0.3696
SMEL3Ch11	5330702	9	18	7	10	15	4	1	9		0	0	0	0	0.3333	0	0	0		0	0	0	0	0.4857	0	NA	0		NA	NA	NA	NA	0.3137	NA	NA	NA
SMEL3Ch11	5987819	9	18	7	10	15	4	1	10		0.4444	0.5556	0	0.7	0	0	0	0.1		0.3611	0.4869	0	0.5111	0	0	NA	0.1		-0.2308	-0.1409	NA	-0.3696	NA	NA	NA	0
SMEL3Ch11	5987854	9	18	7	10	15	4	1	10		0.1111	0.4444	0	0	0	0	0	0		0.1111	0.4118	0	0	0	0	NA	0		0	-0.0794	NA	NA	NA	NA	NA	NA
SMEL3Ch11	6452904	9	18	7	10	14	4	1	9		0.4444	0.4444	0	0.1	0.2143	0	1	0		0.5278	0.4902	0	0.2778	0.4615	0	NA	0		0.1579	0.0933	NA	0.64	0.5357	NA	NA	NA
SMEL3Ch11	6452905	9	18	7	10	14	4	1	9		0.1111	0.2222	0.1429	0.3	0.1429	0	0	0		0.3056	0.3595	0.1429	0.4	0.2582	0	NA	0		0.6364	0.3818	0	0.25	0.4468	NA	NA	NA
SMEL3Ch11	6452916	9	18	7	10	14	4	1	9		0.1111	0.3333	0	0.2	0	0	0	0		0.1111	0.415	0	0.1889	0	0	NA	0		0	0.1969	NA	-0.0588	NA	NA	NA	NA
SMEL3Ch11	7400582	9	18	7	10	15	4	1	10		0.2222	0.1111	0.5714	0.4	0	0	0	0		0.2083	0.1078	0.5238	0.5333	0	0	NA	0		-0.0667	-0.0303	-0.0909	0.25	NA	NA	NA	NA
SMEL3Ch11	7400652	9	18	7	10	15	4	1	10		0.5556	0	0	0.1	0	0	0	0.2		0.4167	0	0	0.4111	0	0	NA	0.1889		-0.3333	NA	NA	0.7568	NA	NA	NA	-0.0588
SMEL3Ch11	7400667	9	18	7	10	15	4	1	10		0	0.0556	0.5714	0.1	0	0	0	0		0	0.0556	0.4286	0.1	0	0	NA	0		NA	0	-0.3333	0	NA	NA	NA	NA
SMEL3Ch11	7514266	9	18	7	10	15	4	1	10		0.2222	0	0	0.4	0	0	0	0		0.2083	0	0	0.3333	0	0	NA	0		-0.0667	NA	NA	-0.2	NA	NA	NA	NA
SMEL3Ch11	7514274	9	18	7	10	15	4	1	10		0.8889	0.6111	0.5714	0.4	0.2	0	0	0		0.5	0.4314	0.4286	0.3333	0.1857	0	NA	0		-0.7778	-0.4167	-0.3333	-0.2	-0.0769	NA	NA	NA
SMEL3Ch11	7514305	9	18	7	10	15	4	1	10		0	0	0	0	0	0	1	0.5		0	0	0	0	0	0	NA	0.3889		NA	NA	NA	NA	NA	NA	NA	-0.2857
SMEL3Ch11	7708512	9	18	7	10	15	4	1	10		0	0	0	0	0	0	0	0.2		0	0	0	0	0	0	NA	0.1889		NA	NA	NA	NA	NA	NA	NA	-0.0588
SMEL3Ch11	7799678	9	18	7	10	15	4	1	9		0	0	0	0	0	0	0	0.4444		0	0	0	0	0	0	NA	0.5278		NA	NA	NA	NA	NA	NA	NA	0.1579
SMEL3Ch11	8507405	9	18	7	10	15	4	1	10		0	0	0	0	0	0	0	0		0	0	0	0	0	0	NA	0.2		NA	NA	NA	NA	NA	NA	NA	1
SMEL3Ch11	9890457	9	18	7	10	15	4	1	9		0	0	0	0	0	0	0	0.3333		0	0	0	0	0	0	NA	0.2917		NA	NA	NA	NA	NA	NA	NA	-0.1429
SMEL3Ch11	32822720	9	18	7	10	15	4	1	10		0	0	0	0	0	0	0	0.2		0	0	0	0	0	0	NA	0.1889		NA	NA	NA	NA	NA	NA	NA	-0.0588
SMEL3Ch11	33213094	9	18	7	10	15	4	1	10		0.5556	0.3333	0	0	0.1333	0	0	0.7		0.5	0.5131	0	0	0.3381	0	NA	0.5111		-0.1111	0.3503	NA	NA	0.6056	NA	NA	-0.3696
SMEL3Ch11	33213112	9	18	7	10	15	4	1	10		0.2222	0	0	0	0	0	0	0		0.375	0	0	0	0	0	NA	0		0.4074	NA	NA	NA	NA	NA	NA	NA
SMEL3Ch11	37865778	9	18	7	10	15	4	1	10		0	0	0	0	0	0	0	0		0	0	0	0	0	0	NA	0		NA	NA	NA	NA	NA	NA	NA	NA
SMEL3Ch11	37865814	9	18	7	10	15	4	1	10		0	0	0	0	0	0	0	0.5		0	0	0	0	0	0	NA	0.4778		NA	NA	NA	NA	NA	NA	NA	-0.0465
SMEL3Ch11	47115575	9	18	7	10	15	4	1	9		0.3333	0	0	0	0	0	0	0		0.2917	0	0	0	0	0	NA	0		-0.1429	NA	NA	NA	NA	NA	NA	NA
SMEL3Ch11	50792670	9	18	7	10	15	4	1	10		0.1111	0.2778	0.8571	0	0	0	0	0		0.1111	0.5196	0.5	0	0	0	NA	0		0	0.4654	-0.7143	NA	NA	NA	NA	NA
SMEL3Ch11	50792674	9	18	7	10	15	4	1	10		0.1111	0.0556	0.4286	0.2	0	0	0	0		0.1111	0.0556	0.3571	0.3444	0	0	NA	0		0	0	-0.2	0.4194	NA	NA	NA	NA
SMEL3Ch11	50792685	9	18	7	10	15	4	1	10		0	0	0	0	0	0	0	0.6		0	0	0	0	0	0	NA	0.4333		NA	NA	NA	NA	NA	NA	NA	-0.3846
SMEL3Ch11	50792730	9	18	7	10	15	4	1	10		0	0	0	0	0	0	0	0.4		0	0	0	0	0	0	NA	0.3333		NA	NA	NA	NA	NA	NA	NA	-0.2
SMEL3Ch11	50808050	9	18	7	10	15	4	1	10		0	0	0	0	0	0	0	0		0	0	0	0.3556	0	0	NA	0		NA	NA	NA	1	NA	NA	NA	NA
SMEL3Ch11	50808056	9	18	7	10	15	4	1	10		0	0	0	0	0	0	0	0		0	0	0	0.3556	0	0	NA	0		NA	NA	NA	1	NA	NA	NA	NA
SMEL3Ch11	50808085	9	18	7	10	15	4	1	10		0.1111	0.0556	0.4286	0	0	0	0	0		0.1111	0.0556	0.3571	0	0	0	NA	0		0	0	-0.2	NA	NA	NA	NA	NA
SMEL3Ch11	50808106	9	18	7	10	15	4	1	10		0.6667	0	0.2857	0.1	0	0	0	0		0.4583	0	0.2619	0.1	0	0	NA	0		-0.4545	NA	-0.0909	0	NA	NA	NA	NA
SMEL3Ch11	60244814	9	18	7	10	15	4	1	8		0	0	0	0	0	0	0	0.25		0	0	0	0	0	0	NA	0.2321		NA	NA	NA	NA	NA	NA	NA	-0.0769
SMEL3Ch11	60244819	9	18	7	10	15	4	1	8		0.3333	0.1667	0	0.1	0	0	0	0.25		0.2917	0.4444	0	0.2778	0	0	NA	0.5179		-0.1429	0.625	NA	0.64	NA	NA	NA	0.5172
SMEL3Ch11	61074007	9	18	7	10	15	4	1	8		0	0	0	0	0	0	0	0.375		0	0	0	0	0	0	NA	0.3214		NA	NA	NA	NA	NA	NA	NA	-0.1667
SMEL3Ch11	62362013	9	18	7	10	15	4	1	10		0.5556	0	0	0	0	0	0	0		0.4167	0	0	0	0	0	NA	0		-0.3333	NA	NA	NA	NA	NA	NA	NA
SMEL3Ch11	62970118	9	18	7	10	15	4	1	8		0	0	0	0.2	0.2667	0	0	0		0	0	0	0.3444	0.4667	0	NA	0		NA	NA	NA	0.4194	0.4286	NA	NA	NA
SMEL3Ch11	63668977	9	18	7	10	15	4	1	9		0	0	0	0	0	0	0	0		0	0	0	0	0	0	NA	0		NA	NA	NA	NA	NA	NA	NA	NA
SMEL3Ch11	64068706	9	18	7	10	15	4	1	10		0.3333	0	0	0.3	0	0	0	0		0.2917	0	0	0.2667	0	0	NA	0		-0.1429	NA	NA	-0.125	NA	NA	NA	NA
SMEL3Ch11	64378214	9	18	7	10	15	4	1	9		0	0	0	0	0	0	0	0		0	0	0	0	0	0	NA	0		NA	NA	NA	NA	NA	NA	NA	NA
SMEL3Ch11	64393376	9	18	7	10	15	4	1	10		0	0	0	0	0	0	0	0.4		0	0	0	0	0	0	NA	0.4444		NA	NA	NA	NA	NA	NA	NA	0.1
SMEL3Ch11	64393417	9	18	7	10	15	4	1	10		0	0	0.1429	0	0.2667	0	0	0		0	0	0.1429	0	0.2381	0	NA	0		NA	NA	0	NA	-0.12	NA	NA	NA
SMEL3Ch11	65223255	9	18	7	10	15	4	1	10		0.1111	0.1667	0	0.4	0	0	0	0.2		0.1111	0.1569	0	0.4444	0	0	NA	0.1889		0	-0.0625	NA	0.1	NA	NA	NA	-0.0588
SMEL3Ch11	65777373	9	18	7	10	15	4	1	10		1	1	1	1	1	1	1	1		0.5	0.5	0.5	0.5	0.5	0.5	NA	0.5		-1	-1	-1	-1	-1	-1	NA	-1
SMEL3Ch11	65777385	9	18	7	10	15	4	1	10		1	1	1	1	1	1	1	1		0.5	0.5	0.5	0.5	0.5	0.5	NA	0.5		-1	-1	-1	-1	-1	-1	NA	-1
SMEL3Ch11	65777441	9	18	7	10	15	4	1	10		1	1	1	1	1	1	1	1		0.5	0.5	0.5	0.5	0.5	0.5	NA	0.5		-1	-1	-1	-1	-1	-1	NA	-1
SMEL3Ch11	65777443	9	18	7	10	15	4	1	10		0.4444	0	0	0.1	0	0	0	0		0.3611	0	0	0.1	0	0	NA	0		-0.2308	NA	NA	0	NA	NA	NA	NA
SMEL3Ch11	65777451	9	18	7	10	15	4	1	10		0.5556	0.0556	0.4286	0.8	0	0	0	0.8		0.4167	0.0556	0.3571	0.4889	0	0	NA	0.4889		-0.3333	0	-0.2	-0.6364	NA	NA	NA	-0.6364
SMEL3Ch11	65777452	9	18	7	10	15	4	1	10		1	1	1	1	1	1	1	1		0.5	0.5	0.5	0.5	0.5	0.5	NA	0.5		-1	-1	-1	-1	-1	-1	NA	-1
SMEL3Ch11	66445859	9	18	7	10	15	4	1	9		0	0	0	0	0	0	0	0.4444		0	0	0	0	0	0	NA	0.3611		NA	NA	NA	NA	NA	NA	NA	-0.2308
SMEL3Ch11	66451061	9	18	7	10	15	4	1	10		1	1	1	1	1	1	1	1		0.5	0.5	0.5	0.5	0.5	0.5	NA	0.5		-1	-1	-1	-1	-1	-1	NA	-1
SMEL3Ch11	66451105	9	18	7	10	15	4	1	10		0.2222	0.0556	0.8571	0.3	0	0	0	0		0.2083	0.0556	0.5	0.2667	0	0	NA	0		-0.0667	0	-0.7143	-0.125	NA	NA	NA	NA
SMEL3Ch11	66451121	9	18	7	10	15	4	1	10		0	0	0	0	0	0	0	1		0	0	0	0	0	0	NA	0.5		NA	NA	NA	NA	NA	NA	NA	-1
SMEL3Ch11	67912143	9	18	7	10	15	4	1	9		0	0	0	0	0	0	0	0.4444		0	0	0	0	0	0	NA	0.3611		NA	NA	NA	NA	NA	NA	NA	-0.2308
SMEL3Ch11	69764425	9	18	7	10	15	4	1	9		0.2222	0.2778	0	0	0	0	0	0		0.2083	0.4804	0	0	0	0	NA	0		-0.0667	0.4218	NA	NA	NA	NA	NA	NA
SMEL3Ch11	70257606	8	18	7	10	15	4	1	8		0	0	0	0	0.2	0	0	0		0	0	0	0	0.4905	0	NA	0		NA	NA	NA	NA	0.5922	NA	NA	NA
SMEL3Ch11	70257610	8	18	7	10	15	4	1	8		0	0.0556	0.8571	0	0	0	0	0		0.5357	0.0556	0.5	0	0	0	NA	0		1	0	-0.7143	NA	NA	NA	NA	NA
SMEL3Ch11	71416186	9	18	7	10	15	4	1	9		0	0	0	0	0	0	0	0.5556		0	0	0	0	0	0	NA	0.4167		NA	NA	NA	NA	NA	NA	NA	-0.3333
SMEL3Ch11	71416188	9	18	7	10	15	4	1	9		0.1111	0.1667	0.1429	0.5	0	0	1	0		0.3056	0.5098	0.1429	0.4778	0	0	NA	0		0.6364	0.6731	0	-0.0465	NA	NA	NA	NA
SMEL3Ch11	71416201	9	18	7	10	15	4	1	9		0	0.1667	0	0.1	0.4667	0	0	0		0	0.5098	0	0.2778	0.519	0	NA	0		NA	0.6731	NA	0.64	0.1009	NA	NA	NA
SMEL3Ch11	71416202	9	18	7	10	15	4	1	9		0	0.1667	0	0.1	0.4667	0	0	0		0	0.5098	0	0.2778	0.519	0	NA	0		NA	0.6731	NA	0.64	0.1009	NA	NA	NA
SMEL3Ch11	71416265	9	18	7	10	15	4	1	9		0	0	0	0	0	0	0	0.2222		0	0	0	0	0	0	NA	0.2083		NA	NA	NA	NA	NA	NA	NA	-0.0667
SMEL3Ch11	71634629	9	18	7	10	15	4	1	9		0	0	0	0	0	0	0	0		0	0	0	0	0	0	NA	0		NA	NA	NA	NA	NA	NA	NA	NA
SMEL3Ch11	71923205	9	18	7	10	15	4	1	9		0	0.0556	0	0.4	0	0	0	0		0	0.3301	0	0.5333	0	0	NA	0		NA	0.8317	NA	0.25	NA	NA	NA	NA
SMEL3Ch11	71923227	9	18	7	10	15	4	1	9		0	0	0	0	0.4	0	0	0		0	0	0	0	0.519	0	NA	0		NA	NA	NA	NA	0.2294	NA	NA	NA
SMEL3Ch11	71923228	9	18	7	10	15	4	1	9		0	0.0556	0	0.4	0	0	0	0		0	0.3301	0	0.5333	0	0	NA	0		NA	0.8317	NA	0.25	NA	NA	NA	NA
SMEL3Ch11	72029600	9	18	6	10	15	4	1	10		0	0	0	0	0	0	0	0.2		0	0	0	0	0	0	NA	0.3444		NA	NA	NA	NA	NA	NA	NA	0.4194
SMEL3Ch11	72142980	9	18	7	10	15	4	1	10		0	0	0	0	0.3333	0	0	0		0	0	0	0	0.5238	0	NA	0		NA	NA	NA	NA	0.3636	NA	NA	NA
SMEL3Ch12	35815	9	18	7	10	15	3	1	10		0	0	0	0	0	0	0	0.7		0	0	0	0	0	0	NA	0.5111		NA	NA	NA	NA	NA	NA	NA	-0.3696
SMEL3Ch12	35867	8	18	7	10	15	3	1	10		0.625	0.2222	0.7143	0.1	0	0	0	0		0.5179	0.3595	0.4762	0.2778	0	0	NA	0		-0.2069	0.3818	-0.5	0.64	NA	NA	NA	NA
SMEL3Ch12	192315	9	18	7	10	15	4	1	10		0.4444	0.1111	0.1429	0.5	0.1333	0	0	0.2		0.3611	0.1078	0.1429	0.5222	0.1286	0	NA	0.1889		-0.2308	-0.0303	0	0.0426	-0.037	NA	NA	-0.0588
SMEL3Ch12	480379	9	18	7	10	15	4	1	9		0.3333	0	0.1429	0	0	0	0	0		0.2917	0	0.1429	0	0	0	NA	0		-0.1429	NA	0	NA	NA	NA	NA	NA
SMEL3Ch12	522531	9	18	7	10	15	4	1	10		0	0	0	0	0	0	0	0.5		0	0	0	0	0	0	NA	0.4778		NA	NA	NA	NA	NA	NA	NA	-0.0465
SMEL3Ch12	935310	9	18	7	10	15	4	1	10		0	0	0	0	0	0	0	0.2		0	0	0	0	0	0	NA	0.1889		NA	NA	NA	NA	NA	NA	NA	-0.0588
SMEL3Ch12	1068452	9	18	7	10	15	4	1	9		0	0	0	0	0	0	0	0.2222		0	0	0	0	0	0	NA	0.2083		NA	NA	NA	NA	NA	NA	NA	-0.0667
SMEL3Ch12	1093146	9	18	6	10	15	4	1	9		0.4444	0.1667	0.1667	0.4	0	0	0	0		0.4722	0.1569	0.1667	0.5111	0	0	NA	0		0.0588	-0.0625	0	0.2174	NA	NA	NA	NA
SMEL3Ch12	1105762	9	18	7	10	15	4	1	9		0	0.1111	0	0	0	0	0	0		0.2222	0.1078	0	0	0	0	NA	0		1	-0.0303	NA	NA	NA	NA	NA	NA
SMEL3Ch12	1645296	8	18	7	10	15	4	1	10		0.375	0	0	0.1	0.1333	0	0	0		0.3214	0	0	0.1	0.1286	0	NA	0		-0.1667	NA	NA	0	-0.037	NA	NA	NA
SMEL3Ch12	1655845	9	18	7	10	15	4	1	10		0	0	0	0	0	0	0	0.3		0	0	0	0	0	0	NA	0.2667		NA	NA	NA	NA	NA	NA	NA	-0.125
SMEL3Ch12	2268208	9	18	7	10	15	4	1	10		0	0	0	0	0	0	0	0.2		0	0	0	0	0	0	NA	0.1889		NA	NA	NA	NA	NA	NA	NA	-0.0588
SMEL3Ch12	3039717	9	18	7	10	15	4	1	10		0.3333	0.0556	0.7143	0.2	0	0	0	0		0.5139	0.0556	0.5238	0.4556	0	0	NA	0		0.3514	0	-0.3636	0.561	NA	NA	NA	NA
SMEL3Ch12	5761511	9	18	7	10	15	4	1	9		0	0	0	0	0	0	0	0.2222		0	0	0	0	0	0	NA	0.2083		NA	NA	NA	NA	NA	NA	NA	-0.0667
SMEL3Ch12	5761944	9	18	7	10	15	4	1	10		0	0	0	0	0	0	0	0.7		0	0	0	0	0	0	NA	0.5111		NA	NA	NA	NA	NA	NA	NA	-0.3696
SMEL3Ch12	5762000	9	18	7	10	15	4	1	10		0	0	0	0	0	0	0	0.3		0	0	0	0	0	0	NA	0.2667		NA	NA	NA	NA	NA	NA	NA	-0.125
SMEL3Ch12	5821471	9	18	7	10	15	4	1	9		0	0	0	0	0	0	0	0.3333		0	0	0	0	0	0	NA	0.2917		NA	NA	NA	NA	NA	NA	NA	-0.1429
SMEL3Ch12	7366527	9	18	7	10	15	4	1	9		0	0	0	0	0	0	0	0.5556		0	0	0	0	0	0	NA	0.5278		NA	NA	NA	NA	NA	NA	NA	-0.0526
SMEL3Ch12	7520876	9	18	7	10	15	4	1	8		0.2222	0.1667	0	0	0	0	0	0		0.5417	0.2484	0	0	0	0	NA	0		0.5897	0.3289	NA	NA	NA	NA	NA	NA
SMEL3Ch12	7520924	9	18	7	10	15	4	1	8		0	0	0	0.2	0	0	0	0		0	0	0	0.3444	0	0	NA	0		NA	NA	NA	0.4194	NA	NA	NA	NA
SMEL3Ch12	8304767	9	18	7	9	15	4	1	10		0	0	0	0.4444	0	0	0	0		0	0	0	0.3611	0	0	NA	0		NA	NA	NA	-0.2308	NA	NA	NA	NA
SMEL3Ch12	8304809	9	18	7	10	15	4	1	10		0.2222	0	0	0.4	0	0	0	0.3		0.5417	0	0	0.4444	0	0	NA	0.4		0.5897	NA	NA	0.1	NA	NA	NA	0.25
SMEL3Ch12	8819229	9	18	7	10	15	3	1	10		0.1111	0.1111	0	0.4	0	0	0	0		0.1111	0.2908	0	0.4444	0	0	NA	0		0	0.618	NA	0.1	NA	NA	NA	NA
SMEL3Ch12	10454847	9	18	7	10	15	4	1	10		0	0	0	0	0	0	0	0		0	0	0	0	0	0	NA	0		NA	NA	NA	NA	NA	NA	NA	NA
SMEL3Ch12	10460175	9	18	7	10	15	4	1	9		0	0	0	0	0	0	0	0.6667		0	0	0	0	0	0	NA	0.5139		NA	NA	NA	NA	NA	NA	NA	-0.2973
SMEL3Ch12	10590737	9	18	7	10	15	4	1	10		0.6667	0.0556	0	0	0	0	0	0		0.5139	0.0556	0	0	0	0	NA	0		-0.2973	0	NA	NA	NA	NA	NA	NA
SMEL3Ch12	22796460	9	18	7	10	15	4	1	10		0.1111	0.0556	0	0.4	0	0	0	0		0.1111	0.0556	0	0.4444	0	0	NA	0		0	0	NA	0.1	NA	NA	NA	NA
SMEL3Ch12	24149510	9	18	7	10	15	4	1	10		0	0	0	0	0	0	0	0.5		0	0	0	0	0	0	NA	0.4778		NA	NA	NA	NA	NA	NA	NA	-0.0465
SMEL3Ch12	24149514	9	18	7	10	15	4	1	10		0	0.3889	0	0	0	0	0	0		0	0.5163	0	0	0	0	NA	0		NA	0.2468	NA	NA	NA	NA	NA	NA
SMEL3Ch12	26595840	9	18	7	10	15	4	1	9		0.2222	0.3889	0	0.4	0	0	0	0.2222		0.5417	0.3856	0	0.5111	0	0	NA	0.2083		0.5897	-0.0085	NA	0.2174	NA	NA	NA	-0.0667
SMEL3Ch12	26595855	9	18	7	10	15	4	1	9		0	0.1111	0	0	0	0	0	0		0	0.2059	0	0	0	0	NA	0		NA	0.4603	NA	NA	NA	NA	NA	NA
SMEL3Ch12	26611626	8	18	7	10	15	4	1	9		0.5	0.3889	0.5714	0.3	0	0	0	0		0.5	0.5033	0.5238	0.5333	0	0	NA	0		0	0.2273	-0.0909	0.4375	NA	NA	NA	NA
SMEL3Ch12	27976454	9	18	7	10	15	4	1	10		0.1111	0	0	0	0	0	0	0		0.1111	0	0	0	0	0	NA	0		0	NA	NA	NA	NA	NA	NA	NA
SMEL3Ch12	29025829	9	18	7	10	15	4	1	9		0	0.1111	0	0	0	0	0	0		0	0.2059	0	0	0	0	NA	0		NA	0.4603	NA	NA	NA	NA	NA	NA
SMEL3Ch12	29245065	9	18	7	10	15	4	1	10		0.1111	0.0556	0.5714	0	0	0	0	0		0.1111	0.0556	0.5238	0	0	0	NA	0		0	0	-0.0909	NA	NA	NA	NA	NA
SMEL3Ch12	36572534	9	18	7	10	15	4	1	8		0	0	0	0.3	0	0	0	0		0	0	0	0.4	0	0	NA	0		NA	NA	NA	0.25	NA	NA	NA	NA
SMEL3Ch12	36572539	9	18	7	10	15	4	1	8		0	0.2222	0	0.3	0	0	0	0.125		0.2222	0.4967	0	0.2667	0	0	NA	0.125		1	0.5526	NA	-0.125	NA	NA	NA	0
SMEL3Ch12	36572552	9	18	7	10	15	4	1	8		0.5556	0	0.1429	0.1	0.2	0	0	0.5		0.4167	0	0.1429	0.2778	0.3762	0	NA	0.3929		-0.3333	NA	0	0.64	0.4684	NA	NA	-0.2727
SMEL3Ch12	36582483	9	18	7	10	15	4	1	10		0	0	0	0	0	0	0	0.2		0	0	0	0	0	0	NA	0.1889		NA	NA	NA	NA	NA	NA	NA	-0.0588
SMEL3Ch12	36738548	9	18	7	10	15	3	1	9		0.4444	0.1111	0	0.4	0.2	0	0	0		0.4722	0.2908	0	0.3333	0.519	0	NA	0		0.0588	0.618	NA	-0.2	0.6147	NA	NA	NA
SMEL3Ch12	47130925	9	18	7	10	15	4	1	8		0	0	0	0	0	0	0	0.25		0	0	0	0	0	0	NA	0.2321		NA	NA	NA	NA	NA	NA	NA	-0.0769
SMEL3Ch12	48858651	9	18	6	10	15	4	1	9		0.2222	0	0.1667	0	0	0	0	0		0.375	0	0.1667	0	0	0	NA	0		0.4074	NA	0	NA	NA	NA	NA	NA
SMEL3Ch12	52639294	9	18	7	10	15	4	1	9		0.1111	0.0556	0.5714	0	0	0	0	0		0.1111	0.0556	0.5238	0	0	0	NA	0		0	0	-0.0909	NA	NA	NA	NA	NA
SMEL3Ch12	53894958	9	18	7	10	15	4	1	10		0	0	0	0.3	0.4667	0	0	0		0	0	0	0.4	0.481	0	NA	0		NA	NA	NA	0.25	0.0297	NA	NA	NA
SMEL3Ch12	53894961	9	18	7	10	15	4	1	10		0.1111	0.0556	0.5714	0	0	0	0	0		0.1111	0.0556	0.5238	0	0	0	NA	0		0	0	-0.0909	NA	NA	NA	NA	NA
SMEL3Ch12	59652877	9	18	7	10	15	4	1	10		0	0	0	0	0	0	0	0		0	0	0	0	0	0	NA	0		NA	NA	NA	NA	NA	NA	NA	NA
SMEL3Ch12	59652882	9	18	7	10	15	4	1	10		0	0.3889	0	0	0.5333	0	0	0		0	0.5163	0	0	0.4	0	NA	0		NA	0.2468	NA	NA	-0.3333	NA	NA	NA
SMEL3Ch12	63840631	9	18	7	10	15	4	1	10		0	0	0	0	0	0	0	0		0	0	0	0	0	0	NA	0		NA	NA	NA	NA	NA	NA	NA	NA
SMEL3Ch12	63840642	9	18	7	10	15	4	1	10		0.1111	0.0556	0.5714	0	0	0	0	0		0.1111	0.0556	0.5238	0	0	0	NA	0		0	0	-0.0909	NA	NA	NA	NA	NA
SMEL3Ch12	65368522	9	18	7	10	14	3	1	9		0	0.3889	0	0	0	0	0	0		0	0.5163	0	0	0	0	NA	0		NA	0.2468	NA	NA	NA	NA	NA	NA
SMEL3Ch12	65543361	9	18	7	10	15	4	1	9		0	0	0	0	0	0	0	0.1111		0	0	0	0	0	0	NA	0.1111		NA	NA	NA	NA	NA	NA	NA	0
SMEL3Ch12	65543370	9	18	7	10	15	4	1	9		0.3333	0.3333	0	0.3	0	0	0	0		0.5417	0.415	0	0.2667	0	0	NA	0		0.3846	0.1969	NA	-0.125	NA	NA	NA	NA
SMEL3Ch12	65543384	9	18	7	10	15	4	1	9		0	0	0	0	0	0	0	0		0	0	0	0	0	0	NA	0		NA	NA	NA	NA	NA	NA	NA	NA
SMEL3Ch12	65543433	9	18	7	10	15	4	1	9		0.3333	0.3889	0.4286	0.3	0	0	0	0		0.5139	0.4379	0.5	0.2667	0	0	NA	0		0.3514	0.1119	0.1429	-0.125	NA	NA	NA	NA
SMEL3Ch12	66130236	9	18	7	10	15	4	1	10		0	0	0	0	0.5333	0	0	0		0	0	0	0	0.4952	0	NA	0		NA	NA	NA	NA	-0.0769	NA	NA	NA
SMEL3Ch12	66130244	9	18	7	10	15	4	1	10		0.2222	0.1111	0.7143	0.2	0.1333	0	0	0		0.2083	0.1078	0.5238	0.1889	0.2429	0	NA	0		-0.0667	-0.0303	-0.3636	-0.0588	0.451	NA	NA	NA
SMEL3Ch12	66130292	9	18	7	10	15	4	1	10		0.3333	0.3889	0.5714	0.3	0	0	0	0		0.5139	0.4379	0.5238	0.2667	0	0	NA	0		0.3514	0.1119	-0.0909	-0.125	NA	NA	NA	NA
SMEL3Ch12	66138788	9	17	7	10	15	4	1	9		0.3333	0.3529	0.5714	0.3	0.5333	0	0	0		0.5139	0.4301	0.5238	0.2667	0.4952	0	NA	0		0.3514	0.1795	-0.0909	-0.125	-0.0769	NA	NA	NA
SMEL3Ch12	73358755	9	18	6	10	15	4	1	10		0	0	0	0	0	0	0	0		0	0	0	0	0	0	NA	0		NA	NA	NA	NA	NA	NA	NA	NA
SMEL3Ch12	74990453	9	18	7	10	15	4	1	10		0	0	0	0	0	0	0	0		0	0	0	0	0	0	NA	0		NA	NA	NA	NA	NA	NA	NA	NA
SMEL3Ch12	76561623	8	18	7	10	15	4	1	9		0	0.3889	0	0	0	0	0	0		0	0.5163	0	0	0	0	NA	0		NA	0.2468	NA	NA	NA	NA	NA	NA
SMEL3Ch12	77882326	9	18	7	10	15	4	1	10		0.2222	0.3333	0	0.3	0	0	0	0		0.5417	0.415	0	0.2667	0	0	NA	0		0.5897	0.1969	NA	-0.125	NA	NA	NA	NA
SMEL3Ch12	77906068	8	18	7	10	15	4	1	10		0	0	0	0	0	0	0	0.4		0	0	0	0	0	0	NA	0.4444		NA	NA	NA	NA	NA	NA	NA	0.1
SMEL3Ch12	77906099	8	18	7	10	15	4	1	10		0	0	0	0	0	0	0	0.4		0	0	0	0	0	0	NA	0.4444		NA	NA	NA	NA	NA	NA	NA	0.1
SMEL3Ch12	85269096	9	18	7	10	15	4	1	10		0	0	0	0	0	0	0	0.2		0	0	0	0	0	0	NA	0.4556		NA	NA	NA	NA	NA	NA	NA	0.561
SMEL3Ch12	85433119	9	18	7	10	15	4	1	10		0	0	0	0	0	0	0	0.4		0	0	0	0	0	0	NA	0.3333		NA	NA	NA	NA	NA	NA	NA	-0.2
SMEL3Ch12	85433127	8	18	7	10	15	4	1	10		0.375	0	0.1429	0	0	0	0	0		0.4643	0	0.1429	0	0	0	NA	0		0.1923	NA	0	NA	NA	NA	NA	NA
SMEL3Ch12	86217202	9	18	7	10	15	4	1	9		0.3333	0.2222	0.1429	0.3	0.4667	0	0	0.1111		0.2917	0.3595	0.1429	0.4	0.481	0	NA	0.1111		-0.1429	0.3818	0	0.25	0.0297	NA	NA	0
SMEL3Ch12	87780415	9	18	7	10	15	4	1	10		0	0	0	0	0	0	0	0.4		0	0	0	0	0	0	NA	0.3333		NA	NA	NA	NA	NA	NA	NA	-0.2
SMEL3Ch12	89918924	9	18	7	10	15	4	1	10		0	0	0	0	0	0	0	0.3		0	0	0	0	0	0	NA	0.4		NA	NA	NA	NA	NA	NA	NA	0.25
SMEL3Ch12	89918936	9	18	7	10	15	4	1	10		0	0	0	0	0	0	0	0		0	0	0	0	0	0	NA	0.2		NA	NA	NA	NA	NA	NA	NA	1
SMEL3Ch12	91289505	9	18	7	10	15	4	1	9		0	0	0	0	0	0	0	0.3333		0	0	0	0	0	0	NA	0.5139		NA	NA	NA	NA	NA	NA	NA	0.3514
SMEL3Ch12	91289525	9	18	7	10	15	4	1	9		0	0	0	0	0	0	0	0.2222		0	0	0	0	0	0	NA	0.2083		NA	NA	NA	NA	NA	NA	NA	-0.0667
SMEL3Ch12	92879796	9	18	7	10	14	4	1	10		0	0	0	0	0.5	0	0	0		0	0	0	0	0.3846	0	NA	0		NA	NA	NA	NA	-0.3	NA	NA	NA
SMEL3Ch12	92879831	8	18	7	10	15	4	1	9		0.5	0.8333	0.4286	0.5	0.8	1	1	0.7778		0.3929	0.4902	0.3571	0.3889	0.4857	0.5	NA	0.4861		-0.2727	-0.7	-0.2	-0.2857	-0.6471	-1	NA	-0.6
SMEL3Ch12	93040078	9	18	7	10	15	4	1	9		0	0	0	0	0.1333	0	0	0		0	0	0	0	0.3381	0	NA	0		NA	NA	NA	NA	0.6056	NA	NA	NA
SMEL3Ch12	93040081	9	18	7	10	15	4	1	9		0	0	0	0	0.1333	0	0	0.1111		0	0	0	0	0.3381	0	NA	0.1111		NA	NA	NA	NA	0.6056	NA	NA	0
SMEL3Ch12	93171702	9	18	7	10	15	4	1	10		0	0	0	0	0	0	0	1		0	0	0	0	0	0	NA	0.5		NA	NA	NA	NA	NA	NA	NA	-1
SMEL3Ch12	93171704	9	18	7	10	15	4	1	10		0.8889	0.9444	0.5714	0.5	0.9333	1	0	0		0.5	0.5	0.4286	0.3889	0.5	0.5	NA	0		-0.7778	-0.8889	-0.3333	-0.2857	-0.8667	-1	NA	NA
SMEL3Ch12	93386867	9	18	7	10	15	4	1	10		0.3333	0.0556	0	0	0	0	0	0		0.2917	0.0556	0	0	0	0	NA	0		-0.1429	0	NA	NA	NA	NA	NA	NA
SMEL3Ch12	93705006	9	18	7	10	15	4	1	9		0.3333	0	0	0	0	0	0	0		0.4306	0	0	0	0	0	NA	0		0.2258	NA	NA	NA	NA	NA	NA	NA
SMEL3Ch12	93705042	9	18	7	10	15	4	1	9		0	0	0	0	0	0	0	0.2222		0	0	0	0	0	0	NA	0.4861		NA	NA	NA	NA	NA	NA	NA	0.5429
SMEL3Ch12	94517773	9	18	7	10	15	3	1	9		0	0	0	0.5	0	0	0	0		0	0	0	0.4778	0	0	NA	0		NA	NA	NA	-0.0465	NA	NA	NA	NA
SMEL3Ch12	94517796	9	18	7	10	15	3	1	10		0.3333	0.2222	0.7143	0.6	0	0	0	0.2		0.4306	0.4641	0.4762	0.5222	0	0	NA	0.1889		0.2258	0.5211	-0.5	-0.1489	NA	NA	NA	-0.0588
SMEL3Ch12	95013140	9	18	7	10	15	4	1	8		0	0	0	0	0	0	0	0.75		0	0	0	0	0	0	NA	0.4821		NA	NA	NA	NA	NA	NA	NA	-0.5556
SMEL3Ch12	95142212	9	18	7	10	15	4	1	8		0	0	0	0	0	0	0	0.625		0	0	0	0	0	0	NA	0.4464		NA	NA	NA	NA	NA	NA	NA	-0.4
SMEL3Ch12	95258448	9	18	7	10	15	4	1	8		0	0	0	0	0	0	0	0.75		0	0	0	0	0	0	NA	0.4821		NA	NA	NA	NA	NA	NA	NA	-0.5556
SMEL3Ch12	95858614	9	18	7	10	15	4	1	8		0	0	0	0	0	0	0	0.375		0	0	0	0	0	0	NA	0.3214		NA	NA	NA	NA	NA	NA	NA	-0.1667
SMEL3Ch12	95858671	9	18	7	10	15	4	1	8		0.8889	1	1	1	0.9333	1	1	0		0.5	0.5	0.5	0.5	0.5	0.5	NA	0		-0.7778	-1	-1	-1	-0.8667	-1	NA	NA
SMEL3Ch12	96311241	9	18	7	10	15	4	1	8		0	0	0	0	0	0	0	0.25		0	0	0	0	0	0	NA	0.2321		NA	NA	NA	NA	NA	NA	NA	-0.0769
SMEL3Ch12	96647559	9	18	7	10	15	4	1	10		0	0	0	0.3	0	0	0	0		0	0	0	0.4	0	0	NA	0		NA	NA	NA	0.25	NA	NA	NA	NA
SMEL3Ch12	96933583	9	18	7	10	15	4	1	10		0	0	0	0	0	0	0	0.4		0	0	0	0	0	0	NA	0.4444		NA	NA	NA	NA	NA	NA	NA	0.1
SMEL3Ch12	99554681	9	18	7	10	15	4	1	10		0	0.3889	0	0	0	0	0	0		0	0.5163	0	0.2	0	0	NA	0		NA	0.2468	NA	1	NA	NA	NA	NA
SMEL3Ch12	100051074	9	18	7	10	15	4	1	8		0	0	0	0	0	0	0	0		0	0	0	0	0.1333	0	NA	0		NA	NA	NA	NA	1	NA	NA	NA
SMEL3Ch12	100261285	9	18	7	10	15	4	1	8		0.1111	0.3889	0.2857	0.3	0	0	0	0.375		0.3056	0.4771	0.5476	0.4	0.1333	0	NA	0.5357		0.6364	0.1849	0.4783	0.25	1	NA	NA	0.3
SMEL3Ch12	100261290	9	18	7	10	15	4	1	8		0.1111	0.3889	0.2857	0.3	0	0	0	0.5		0.3056	0.4771	0.5476	0.4	0.1333	0	NA	0.5357		0.6364	0.1849	0.4783	0.25	1	NA	NA	0.0667
Average		8.93596	17.9824	6.94511	9.98452	14.9521	3.95918	1	9.4898		0.134	0.104	0.128	0.121	0.078	0.039	0.072	0.23		0.129	0.114	0.111	0.13	0.07	0.022	NA	0.208		-0.013	0.17	-0.126	0.09	-0.056	-0.798	NA	-0.079
Supplementary data.
Chromosome	Physical position (bp)	Accessions per population and locus									Observed heterozygosity									Gene diversity									Inbreeding coefficient (FIS)
		S. vespertilio ssp. vespertilio					S. vespertilio ssp. doramae		S. lidii		S. vespertilio ssp. vespertilio					S. vespertilio ssp. doramae		S. lidii		S. vespertilio ssp. vespertilio					S. vespertilio ssp. doramae		S. lidii		S. vespertilio ssp. vespertilio					S. vespertilio ssp. doramae		S. lidii
		SVV_BR	SVV_BO	SVV_AR	SVV_ME	SVV_CO	SVD_O	SVD_I	SL_TE		SVV_BR	SVV_BO	SVV_AR	SVV_ME	SVV_CO	SVD_O	SVD_I	SL_TE		SVV_BR	SVV_BO	SVV_AR	SVV_ME	SVV_CO	SVD_O	SVD_I	SL_TE		SVV_BR	SVV_BO	SVV_AR	SVV_ME	SVV_CO	SVD_O	SVD_I	SL_TE
