# Supplementary material for: Fostering Conservation via an Integrated Use of Conventional Approaches and High-Throughput SPET Genotyping: A Case Study Using the Endangered Canarian Endemics Solanum lidii and S. vespertilio (Solanaceae)
Source: Front Plant Sci. 2020 Jul 10;11:757. doi: 10.3389/fpls.2020.00757 (PMC7381301; doi:10.3389/fpls.2020.00757)
Supplement: DATA S5 — Population structure statistics for the accessions from the three Solanum Canarian taxa used in this study. [file Table_5.XLSX]

## Sheet: Supplementary data S5
Supplementary data S5. Population structure statistics for the accessions from the three Solanum Canarian taxa used in this study. Population codes as in Table 1.
Accession code	Species	Observed number of homozygous sites	Expected number of homozygous sites	Observed number of heterozygous sites	Expected number of heterozygous sites	Total number of sites	Observed homozygosity	Expected homozygosity	Observed heterozygosity (Ho)	Expected heterozygosity (He)	Inbreeding coefficient (Fis)
		O(HOM)	E(HOM)			N_SITES	O(HOM)	O(HOM)	O(HOM)	O(HOM)	F
SVV_BR_1	S. vespertilio ssp. vespertilio	1206	1142.1	202	265.9	1408	0.856534	0.811151	0.143466	0.188849	0.24042
SVV_BR_2	S. vespertilio ssp. vespertilio	1252	1136.1	148	263.9	1400	0.894286	0.8115	0.105714	0.1885	0.43913
SVV_BR_3	S. vespertilio ssp. vespertilio	1237	1140.3	169	265.7	1406	0.879801	0.811024	0.120199	0.188976	0.36396
SVV_BR_4	S. vespertilio ssp. vespertilio	1190	1141.5	217	265.5	1407	0.845771	0.811301	0.154229	0.188699	0.1826
SVV_BR_5	S. vespertilio ssp. vespertilio	1218	1142.1	190	265.9	1408	0.865057	0.811151	0.134943	0.188849	0.28554
SVV_BR_6	S. vespertilio ssp. vespertilio	1161	1084.2	174	250.8	1335	0.869663	0.812135	0.130337	0.187865	0.30629
SVV_BR_7	S. vespertilio ssp. vespertilio	1192	1141.1	215	265.9	1407	0.847193	0.811016	0.152807	0.188984	0.1913
SVV_BR_8	S. vespertilio ssp. vespertilio	1219	1140.2	187	265.8	1406	0.866999	0.810953	0.133001	0.189047	0.29651
SVV_BR_9	S. vespertilio ssp. vespertilio	1248	1140.5	158	265.5	1406	0.887624	0.811166	0.112376	0.188834	0.40482
SVV_BO_1	S. vespertilio ssp. vespertilio	1243	1141.2	164	265.8	1407	0.88344	0.811087	0.11656	0.188913	0.38301
SVV_BO_2	S. vespertilio ssp. vespertilio	1252	1142.1	156	265.9	1408	0.889205	0.811151	0.110795	0.188849	0.41339
SVV_BO_3	S. vespertilio ssp. vespertilio	1299	1137.4	101	262.6	1400	0.927857	0.812429	0.0721429	0.187571	0.61541
SVV_BO_4	S. vespertilio ssp. vespertilio	1303	1142.1	105	265.9	1408	0.925426	0.811151	0.0745739	0.188849	0.60517
SVV_BO_5	S. vespertilio ssp. vespertilio	1217	1142.1	191	265.9	1408	0.864347	0.811151	0.135653	0.188849	0.28178
SVV_BO_6	S. vespertilio ssp. vespertilio	1275	1141.1	132	265.9	1407	0.906183	0.811016	0.0938166	0.188984	0.50357
SVV_BO_7	S. vespertilio ssp. vespertilio	1310	1142.1	98	265.9	1408	0.930398	0.811151	0.0696023	0.188849	0.63149
SVV_BO_8	S. vespertilio ssp. vespertilio	1242	1141.4	165	265.6	1407	0.882729	0.81123	0.117271	0.18877	0.37869
SVV_BO_9	S. vespertilio ssp. vespertilio	1301	1142.1	107	265.9	1408	0.924006	0.811151	0.0759943	0.188849	0.59765
SVV_BO_10	S. vespertilio ssp. vespertilio	1272	1142.1	136	265.9	1408	0.903409	0.811151	0.0965909	0.188849	0.4886
SVV_BO_11	S. vespertilio ssp. vespertilio	1287	1140	118	265	1405	0.916014	0.811388	0.0839858	0.188612	0.55465
SVV_BO_12	S. vespertilio ssp. vespertilio	1220	1142.1	188	265.9	1408	0.866477	0.811151	0.133523	0.188849	0.29307
SVV_BO_13	S. vespertilio ssp. vespertilio	1224	1141.1	183	265.9	1407	0.869936	0.811016	0.130064	0.188984	0.31173
SVV_BO_14	S. vespertilio ssp. vespertilio	1248	1137.4	154	264.6	1402	0.890157	0.81127	0.109843	0.18873	0.41788
SVV_BO_15	S. vespertilio ssp. vespertilio	1242	1142.1	166	265.9	1408	0.882102	0.811151	0.117898	0.188849	0.37579
SVV_BO_16	S. vespertilio ssp. vespertilio	1302	1142.1	106	265.9	1408	0.924716	0.811151	0.0752841	0.188849	0.60141
SVV_BO_17	S. vespertilio ssp. vespertilio	1218	1138.9	186	265.1	1404	0.867521	0.811182	0.132479	0.188818	0.29833
SVV_BO_18	S. vespertilio ssp. vespertilio	1241	1142.1	167	265.9	1408	0.881392	0.811151	0.118608	0.188849	0.37203
SVV_AR_1	S. vespertilio ssp. vespertilio	1244	1139.5	160	264.5	1404	0.88604	0.81161	0.11396	0.18839	0.39499
SVV_AR_2	S. vespertilio ssp. vespertilio	1290	1142.1	118	265.9	1408	0.916193	0.811151	0.0838068	0.188849	0.55629
SVV_AR_3	S. vespertilio ssp. vespertilio	1203	1142.1	205	265.9	1408	0.854403	0.811151	0.145597	0.188849	0.22914
SVV_AR_4	S. vespertilio ssp. vespertilio	1214	1141.2	193	265.8	1407	0.862829	0.811087	0.137171	0.188913	0.27381
SVV_AR_5	S. vespertilio ssp. vespertilio	1272	1141.3	135	265.7	1407	0.904051	0.811158	0.0959488	0.188842	0.49198
SVV_AR_6	S. vespertilio ssp. vespertilio	1158	1089.3	182	250.7	1340	0.864179	0.81291	0.135821	0.18709	0.27394
SVV_AR_7	S. vespertilio ssp. vespertilio	1171	1141.2	236	265.8	1407	0.832267	0.811087	0.167733	0.188913	0.11218
SVV_ME_1	S. vespertilio ssp. vespertilio	1204	1142.1	204	265.9	1408	0.855114	0.811151	0.144886	0.188849	0.2329
SVV_ME_2	S. vespertilio ssp. vespertilio	1313	1135.7	87	264.3	1400	0.937857	0.811214	0.0621429	0.188786	0.67085
SVV_ME_3	S. vespertilio ssp. vespertilio	1287	1142.1	121	265.9	1408	0.914062	0.811151	0.0859375	0.188849	0.545
SVV_ME_4	S. vespertilio ssp. vespertilio	1161	1139.5	244	265.5	1405	0.826335	0.811032	0.173665	0.188968	0.08091
SVV_ME_5	S. vespertilio ssp. vespertilio	1209	1139.3	196	265.7	1405	0.860498	0.81089	0.139502	0.18911	0.26246
SVV_ME_6	S. vespertilio ssp. vespertilio	1203	1142.1	205	265.9	1408	0.854403	0.811151	0.145597	0.188849	0.22914
SVV_ME_7	S. vespertilio ssp. vespertilio	1169	1140.5	237	265.5	1406	0.831437	0.811166	0.168563	0.188834	0.10743
SVV_ME_8	S. vespertilio ssp. vespertilio	1227	1139.5	176	263.5	1403	0.874555	0.812188	0.125445	0.187812	0.332
SVV_ME_9	S. vespertilio ssp. vespertilio	1298	1141.2	109	265.8	1407	0.92253	0.811087	0.0774698	0.188913	0.58989
SVV_ME_10	S. vespertilio ssp. vespertilio	1290	1142.1	118	265.9	1408	0.916193	0.811151	0.0838068	0.188849	0.55629
SVV_CO_1	S. vespertilio ssp. vespertilio	1300	1141.2	107	265.8	1407	0.923952	0.811087	0.0760483	0.188913	0.59751
SVV_CO_2	S. vespertilio ssp. vespertilio	1275	1142.1	133	265.9	1408	0.90554	0.811151	0.0944602	0.188849	0.49988
SVV_CO_3	S. vespertilio ssp. vespertilio	1322	1140.6	84	265.4	1406	0.940256	0.811238	0.059744	0.188762	0.68346
SVV_CO_4	S. vespertilio ssp. vespertilio	1285	1141.3	122	265.7	1407	0.913291	0.811158	0.0867093	0.188842	0.5409
SVV_CO_5	S. vespertilio ssp. vespertilio	1290	1142.1	118	265.9	1408	0.916193	0.811151	0.0838068	0.188849	0.55629
SVV_CO_6	S. vespertilio ssp. vespertilio	1265	1141.5	142	265.5	1407	0.899076	0.811301	0.100924	0.188699	0.46523
SVV_CO_7	S. vespertilio ssp. vespertilio	1292	1142.1	116	265.9	1408	0.917614	0.811151	0.0823864	0.188849	0.56381
SVV_CO_8	S. vespertilio ssp. vespertilio	1273	1142.1	135	265.9	1408	0.904119	0.811151	0.0958807	0.188849	0.49236
SVV_CO_9	S. vespertilio ssp. vespertilio	1312	1141.1	95	265.9	1407	0.93248	0.811016	0.0675195	0.188984	0.6427
SVV_CO_10	S. vespertilio ssp. vespertilio	1321	1142.1	87	265.9	1408	0.93821	0.811151	0.0617898	0.188849	0.67285
SVV_CO_11	S. vespertilio ssp. vespertilio	1314	1142.1	94	265.9	1408	0.933239	0.811151	0.0667614	0.188849	0.64653
SVV_CO_12	S. vespertilio ssp. vespertilio	1319	1142.1	89	265.9	1408	0.93679	0.811151	0.0632102	0.188849	0.66533
SVV_CO_13	S. vespertilio ssp. vespertilio	1274	1142.1	134	265.9	1408	0.90483	0.811151	0.0951705	0.188849	0.49612
SVV_CO_14	S. vespertilio ssp. vespertilio	1311	1140.8	95	265.2	1406	0.932432	0.81138	0.0675676	0.18862	0.64179
SVV_CO_15	S. vespertilio ssp. vespertilio	1256	1093.8	92	254.2	1348	0.931751	0.811424	0.0682493	0.188576	0.63802
SVD_O_1	S. vespertilio ssp. doramae	1356	1142.1	52	265.9	1408	0.963068	0.811151	0.0369318	0.188849	0.80446
SVD_O_2	S. vespertilio ssp. doramae	1353	1141.5	54	265.5	1407	0.96162	0.811301	0.0383795	0.188699	0.79659
SVD_O_3	S. vespertilio ssp. doramae	1348	1142.1	60	265.9	1408	0.957386	0.811151	0.0426136	0.188849	0.77438
SVD_O_4	S. vespertilio ssp. doramae	1293	1097.5	58	253.5	1351	0.957069	0.812361	0.0429312	0.187639	0.77123
SVD_I_1	S. vespertilio ssp. doramae	1304	1140.5	102	265.5	1406	0.927454	0.811166	0.0725462	0.188834	0.61579
SL_TE_1	S. lidii	1061	1140.4	345	265.6	1406	0.754623	0.811095	0.245377	0.188905	-0.29901
SL_TE_2	S. lidii	1105	1140.1	300	264.9	1405	0.786477	0.811459	0.213523	0.188541	-0.13233
SL_TE_3	S. lidii	1068	1141.1	339	265.9	1407	0.759062	0.811016	0.240938	0.188984	-0.27506
SL_TE_4	S. lidii	1103	1140.3	303	265.7	1406	0.784495	0.811024	0.215505	0.188976	-0.14036
SL_TE_5	S. lidii	1074	1141.3	333	265.7	1407	0.763326	0.811158	0.236674	0.188842	-0.2532
SL_TE_6	S. lidii	1023	1140.2	383	265.8	1406	0.727596	0.810953	0.272404	0.189047	-0.44078
SL_TE_7	S. lidii	965	998.9	265	231.1	1230	0.784553	0.812114	0.215447	0.187886	-0.14665
SL_TE_8	S. lidii	1078	1141.2	329	265.8	1407	0.766169	0.811087	0.233831	0.188913	-0.23762
SL_TE_9	S. lidii	733	734.9	181	179.1	914	0.801969	0.804048	0.198031	0.195952	-0.01042
SL_TE_10	S. lidii	1084	1111.2	287	259.8	1371	0.790664	0.810503	0.209336	0.189497	-0.10491
