# Supplementary material for: Fostering Conservation via an Integrated Use of Conventional Approaches and High-Throughput SPET Genotyping: A Case Study Using the Endangered Canarian Endemics Solanum lidii and S. vespertilio (Solanaceae)
Source: Front Plant Sci. 2020 Jul 10;11:757. doi: 10.3389/fpls.2020.00757 (PMC7381301; doi:10.3389/fpls.2020.00757)
Supplement: DATA S6 — Set of private SNPs and core private SNPs for SL, SVV, and SVD. [file Table_6.XLSX]

## Sheet: Supplementary data S6
Supplementary data S6. Set of private SNPs and core private SNPs for SL, SVV and SVD.
		Chr.	Physical position	Alleles of the first term	Exceptions of the first term	Accessions of the second term that share same alleles	Core private SNPs	Potential haplotypes
	SL versus SVV and SVD	1	2193812	G/G		SVV_BO_2 (G/G)
		1	2660489	G/G and G/T
		1	6631559	C/C		SVD_I_1 (C/C)
		1	7592831	T/T		SVD_I_1 (T/T)
		1	13104991	A/A			*
		1	13854459	T/T and T/C				a
		1	13854522	T/T and T/C				a
		1	14709646	C/C and C/G		SVV_BO_7 (G/G)
		1	15808239	A/A			*	b
		1	15808283	G/G			*	b
		1	16263862	A/A and A/T
		1	20700677	T/T and T/A
		1	22709351	T/T		SVD_I_1 (T/T)
		1	77876230	A/A			*
		1	114877892	A/A		SVV_ME_2 (A/G)
		1	130266746	T/T		SVV_BO_14 (T/A); SVD_I_1 (T/T)		c
		1	130266747	A/A		SVV_BO_14 (A/C); SVD_I_1 (A/A)		c
		2	13354325	T/T			*
		2	77403165	G/G			*
		3	25644530	C/C			*
		3	26141027	C/C			*	d
		3	26141101	T/T			*	d
		3	73972435	A/A
		3	75428449	C/T
		3	90215395	G/G			*
		3	94148243	T/T			*
		4	38765815	A/A		SVV_ME_7 (A/G)
		4	96029749	C/C			*
		4	105486521	G/G			*	e
		4	105486565	T/T			*	e
		6	43444228	A/A		SVV_BR_4 (A/C)
		6	74579322	A/A			*	f
		6	74579331	T/T			*	f
		6	74579374	A/A			*	f
		6	98951960	G/G			*
		7	2756789	A/A			*
		7	67206496	C/C			*	g
		7	67206565	T/T			*	g
		7	135090000	T/T			*
		7	142095552	G/G			*
		8	91546188	C/C			*
		8	103840003	T/T			*
		9	33043441	G/T
		10	85106000	C/C		SVD_I_1 (C/C)
		10	5264133	G/G			*
		10	40573033	T/T			*
		10	40576454	G/G			*
		10	66188893	C/C			*
		10	85106000	A/A			*
		11	71634629	A/A			*
		12	59652877	T/T			*
		12	65543361	T/T			*	h
		12	65543384	G/G			*	h
		12	73358755	C/C			*
		12	74990453	A/A			*
	SVV versus SL and SVD	1	10519994	C/C and C/A	SVV_AR_4 (A/A)
	SVD versus SL and SVV	-	-	-
	SVD (without SVD_I_1) versus SL and SVV	6	64590215	C/C		SL_TE_4 (C/C); SL_TE_8 (C/C)
		6	102159425	C/C		SVV_BO_7 (C/C)
		7	23929830	T/T		SVV_BO_7 (T/T); SVV_BO_6 (T/T)
		7	139158885	C/C		SVV_BO_9 (C/C); SVV_BO_13 (C/C); SVV_BO_18 (C/C)
		8	87756650	T/T		SVV_BO_4 (T/T)
		8	107334928	T/T		SVV_BR_8 (T/T); SVV_BO_7 (T/T)
		11	6452916	T/T		SVV_BR_8 (T/T); SVV_BO_7 (T/T)
